# Supplementary material for: Differences in the faecal microbiome of obese and non-obese pregnant women: a matched cohort study in Sweden
Source: BMC Microbiol. 2025 Nov 15;25:750. doi: 10.1186/s12866-025-04473-8 (PMC12619464; doi:10.1186/s12866-025-04473-8)
Supplement: Supplementary file 2 — Supplementary Material 2. [file 12866_2025_4473_MOESM2_ESM.xlsx]

## Sheet: S1 taxonomic composition
sample/taxon	Acidaminococcus.intestini	Actinobaculum.sp_oral_taxon_183	Actinomyces.bouchesdurhonensis	Actinomyces.graevenitzii	Actinomyces.naeslundii	Actinomyces.oris	Actinomyces.SGB17154	Actinomyces.SGB17168	Actinomyces.sp_HMSC035G02	Actinomyces.sp_ICM47	Actinomyces.sp_ICM58	Actinomyces.sp_oral_taxon_448	Adlercreutzia.equolifaciens	Agathobaculum.butyriciproducens	Akkermansia.muciniphila	Alistipes.communis	Alistipes.dispar	Alistipes.finegoldii	Alistipes.ihumii	Alistipes.indistinctus	Alistipes.onderdonkii	Alistipes.putredinis	Alistipes.senegalensis	Alistipes.shahii	Alistipes.sp_AF17_16	Alistipes.timonensis	Allisonella.histaminiformans	Alloscardovia.omnicolens	Alterileibacterium.massiliense	Anaerobutyricum.hallii	Anaerobutyricum.soehngenii	Anaerococcus.lactolyticus	Anaerococcus.obesiensis	Anaerococcus.prevotii	Anaerococcus.SGB15407	Anaerococcus.SGB4342	Anaerofilum.sp_BX8	Anaerofustis.stercorihominis	Anaeromassilibacillus.sp_An250	Anaerosacchariphilus.sp_NSJ_68	Anaerostipes.caccae	Anaerostipes.hadrus	Anaerotignum.faecicola	Anaerotruncus.colihominis	Anaerotruncus.massiliensis	Anaerotruncus.rubiinfantis	Angelakisella.massiliensis	Bacteroides.caccae	Bacteroides.cellulosilyticus
S2e34f13_timepoint1	0.02007	0	0	0	0	0.00101	0.01065	0	0	0.00141	0	0	0.12583	0.04289	0	0	0	0.04098	0.10572	0.03596	0.61095	0.09562	0	0.11406	0	0	0	0	0.0003	0.52762	0.12188	0	0	0	0	0	0	0.00091	0	0.0112	0	0.72026	0.36016	0	0	0	0	0.30671	0
S4d630a7_timepoint1	0	0	0	0	0	0	0	0	0	0	0	0	0	0.13884	0	0	0.24871	0	0	0	0	2.83302	0.28097	0	0	0	0	0	0	1.40146	0.01418	0	0	0	0	0	0	0	0.00384	0	0.01168	4.6944	0	0	0	0	0	3.08622	0
Sd3a5e46_timepoint1	0	0.00063	0	0.00484	0	0.01664	0.00352	0	0	0	0	0.00577	0.30847	0	0	0	0	0.77974	0	0	0	3.09104	0	0	0	0	0	0.00594	0	0	0.85147	0	0	0	0	0	0	0	0.01488	0	0.01578	1.8631	0.17125	0.03449	0	0	0.04064	0.35983	0
S48092d3_timepoint1	0	0	0	0.00079	0.00018	0.00221	0	0	0.00336	0	0.0044	0.00202	0.13496	0.80567	0.03184	0.59991	0.05849	0.01138	0.21528	0.40128	0.53873	0.99003	0	0.96238	0.15223	0	0	0	0.00019	0.65873	0.00171	0	0.00032	0.00731	0	0	0	0	0.00038	0.00667	0	2.60618	0.50071	0.00264	0	0	0	0.31148	0.01582
S320f2ec_timepoint1	0	0	0	0.00087	0.00292	0.00066	0	0.00098	0	3e-05	0.00338	0.00087	0.00203	0.16127	0.61317	0.4858	0	0.02954	0.04357	0.00672	0.30418	0.6756	0	0.026	0.11409	0	0	0	0.0176	0.10123	0.17965	0	0	0.04518	0.0045	0.00201	0.00902	0	0	0.01439	0	0.51305	0.14783	0	0	0.00506	0	0.16665	0.11526
S39cbe52_timepoint1	0	0.00014	0	0.00516	0.00162	0.02491	0	0	0	6e-05	0.00085	0	0	0	0	0	0	0	0	0	0	0	0	0	0	0	0	0	0	0	0	0	0	0	0	0	0	0	0	0	0.32867	0	0	0	0	0	0	0	0
S46cbdc6_timepoint1	0.31133	0	0	0	0.00059	0.00475	0	0.00204	0	0.00248	0	0	0.13106	0.14623	0	0	0.04221	0.04013	0	0.27984	1.97535	1.56988	0.07364	0.09402	0	0	0.0181	0	0	0.97975	0.01624	0	0	0	0	0	0.01586	0.00017	0.03094	0	0	0.27169	0.03734	0	0.02287	0	0	0	0.16449
S8900f6b_timepoint1	0	0.01084	0.00302	0	0	0.00064	0	0	0	0	0.01188	0.00134	0.04091	0.35674	0.49683	0.44711	0	0.969	0	0	0.2616	0.0207	0	0	0	0.01294	0	0	0	1.19346	0	0	0.00112	0	0	0	0	0.00605	0.00379	0.00164	0.00215	1.22687	0	0.00289	0	0	0	0.87667	0
S609b1c9_timepoint1	0	0	0.0011	0.00023	0	0.00834	0	0	0.00158	0.00381	0.0047	0	0	0.33012	0.04128	0	0	0.47892	0	0	7.28971	1.18592	0	0	0	0	0	0	0	1.16273	0.01373	0	0	0	0	0	0	0.00686	0	0	0.00691	2.41302	0	0.02712	0.14315	0.00275	0	1.57735	6.19546
S8443896_timepoint1	0	0	0.00323	0	0	0.00144	0.0055	0	0	0.00348	0	0.00425	0.23449	0.12282	1.01803	0.0736	0	0.1333	0.00061	0.00072	0.5128	1.88853	0.05636	0.18671	0.0325	0.10014	0	0	0	0.52724	0.01	0	0	0	0.00032	0	0.0001	0	0.01018	0.00322	0	1.15436	0.03132	0	0.00571	0.00449	0	0.34085	0
S059d3f6_timepoint1	0	0	0.00422	0.00077	0	0.00182	0	0	0	0	0	0	0.03401	0.3848	0.37159	0.15081	0	0.03511	0.00663	0.01632	0.62028	1.94799	0.04301	0.4061	0.00137	0	0	0	0.00046	0.52639	0.24959	0	8e-05	0	0.00529	0	0	0	0	0	0	0.95973	0.00488	0	0	0.00311	0	0.23074	0.15055
S73dbcee_timepoint1	0	0	0	0.00095	0	0	0	0	0	0.00299	0.00816	0	0.05456	0.0228	0.13841	0.55516	0	0.12761	0	0.04774	0.03005	1.17017	0.02814	0.6317	0.03055	0	0	0	0	0.30862	0.31031	0	0	0	0	0	0.00016	0	6e-05	0.01401	0	0.83078	0.04864	0	0.00054	0.00094	0	0.10341	0.36041
Se868487_timepoint1	0	0	0	0.00147	0.00094	0.0035	0.00939	0	0	0	0.04769	0	0.55645	0.28621	0.59085	0.39891	0	0	0.02371	0.0093	1.38359	0	0	0.14243	0.0068	0	0	0	0	0.89726	0.01698	0	0	0.00175	0	0	0.0002	0	0.00272	0.00631	0	2.43793	0.05084	0	0	0.00295	0	0.50926	0
Saa7c47c_timepoint1	0	0	0	0	0	0	0	0	0	0	0	0	0.01094	0.11586	0.18199	0.29375	0	0.38823	0.09582	0.00063	0.10407	3.67623	0	0.44869	0.08271	0	0	0	0	0.50508	0.44832	0	0	0	0	0.00822	0.01154	0.00358	0.01113	0	0.00042	3.96093	0.09763	0.00212	0.00919	0.00238	2e-05	0.98141	0
Sf98f809_timepoint1	0	0	0	0	0	0.00057	0.00035	0.01118	0	0.0064	0	0	0.00306	0.11765	0.00182	0	0	0	0	0	0	0.01832	0	0.00092	0	0	0	0	0	0.01565	0.05585	0	0	0	0	0	0	0	0.01961	0	0.01416	0.61184	0	0	0	0	0	0.0004	0.00238
S7f05e3b_timepoint1	0	0	0	0	0.00117	0.00403	0.00213	0	0.00248	0.00199	0.00839	0	0.08507	0.09599	0.06232	0.18626	0.01912	0.11802	0.00785	0.03831	0.03765	0.9474	0	0.20057	0.05644	0.05302	0	0	0.00063	0.51851	0.05099	0	0	0	0	0.00219	0	0	0	0.00827	0	0.33299	0.2101	0	0	0	0	0.03016	0.00131
Sf72f32d_timepoint1	0	0.00331	0	0.03647	0.00485	0.00214	0	0	0.20205	0.0346	0.05774	0.00675	0.34504	0.15467	0.4445	0	0	1.52503	0	0	0.85704	1.83734	0	0	0	0	0	0	0	0.44652	0	0.0002	0	0	0	0	0.00249	0.00698	0.03137	0.00633	0.00403	0.96657	0	0.00567	0	0.00368	0.01047	0.44971	0
S54b33d6_timepoint1	0	0	0	0.00552	0	0	0.00272	0.00445	0.00829	0.00116	0	0	0.10797	0.09091	0.45403	0	0	0	0.04176	0.02496	0	2.01027	0	0.46617	0.17088	0	0	0	0	0.64337	0.01151	0	0.00184	0.00038	0.00598	0	0	0.00061	0.00807	0.01013	0	0.88225	0.1001	0.00031	0	0.00231	0.01642	1.48936	0
S4c43eed_timepoint1	0	0	0	0.0015	0	0.01005	0	0.00481	0	0.00197	0.01179	0	0.07069	0.12312	0.09647	0.41301	0	1.0834	0.33652	0.72681	0.16461	2.07439	0.1262	0.9545	0	0	0	0	0	0.73868	0.17144	0	0	0	0	0.09186	0	0	0.0017	0.00679	0	2.28422	0.32878	0	0	0.01351	0	0.38485	0
S16ebef5_timepoint1	0	0	0	0.00442	0	0	0	0.00439	0.02522	0.00185	0.00397	0	0	0.02175	0.06839	0.25752	0	0.56936	0	0.28136	0.51467	0.23054	0.16043	0.09697	0.20852	0	0	0	0	0.36872	0.19798	0	0	0	0.0006	0	0	0	0	0.01114	0	0.15894	0.12783	0	0	0.00455	0	0.01759	0
S5476486_timepoint1	0	0	0.00738	0.00239	0	0.00288	0	0.00107	0	0.00377	0	0.00028	0.23222	0.21229	0.284	0.00983	0	0.11963	0.00129	0.00032	0.1176	1.62162	0.01956	0.41519	0	0	0	0.00095	0.00315	0.70473	0	0	0	0	0.00232	0	0.00177	0.00072	0.00594	0	0	1.04205	0.02185	0	0.01239	0.00517	0.00057	0.35458	0.44281
S4127b2e_timepoint1	0	0.00513	0	0	0.00089	0.01097	0	0	0.0025	0	0	0	0.03598	0.06274	1.44328	0.223	0	0.44582	0.09464	0.01308	0.19904	0.87707	0	0.34031	0.04121	0	0	0	0	0.34553	0.13676	0	0	0	0.00051	0.02576	0.00262	0.00031	0.05902	0.00564	0	0.92953	0	0.00323	0.01927	0.00545	0	0.40524	1.26511
S48c784e_timepoint1	0	0	0	0	0	0.00668	0	0	0	0.00101	0	0.00399	0.13582	0.81425	0.00028	0.31387	0	0.17245	0.15385	0	1.4282	0.33394	0	0.10354	0	0	0	0	0	1.09023	0	0	0	0	0	0	0	0	0.01367	0.00836	0.00113	1.00193	0	0.03295	0	0.00899	0.02366	0	2.69232
S3fb36b5_timepoint1	0	0	0	0	0	0.00279	0.00068	0	0.00107	0.00049	0	0	0.17601	0.28207	0.06379	0.14711	0	0.06114	0.10172	0.00748	0.04752	2.07083	0	0.30546	0	0	0	0	0.00027	0.16701	0.44089	0	0	0.00132	0.00595	0	0.00042	0	0	0	0	1.20807	0	0	0.03039	0.00521	0	0.53858	1.72866
S1f036bc_timepoint1	0	0	0	0.00069	0	0	0.0063	0.00212	0	0.00521	0.009	0	0.03597	0.45298	0.73347	0.20916	0	0.27771	0.01097	0.03871	0.04033	1.69172	0.08939	0.44463	0.10654	0	0	0	0	1.0033	0.03374	0	0	0	0.00058	0	0.00069	0	0.01934	0.00817	0	0.50679	0.1757	0	0	0.00552	0	0.19742	0.1444
S355ab80_timepoint1	0	0	0	3e-05	0	0.00036	0	0	0	0.00105	0.00381	0	0.0302	0.44279	0.02921	0.08667	0	0.20436	0.03247	0.01988	2.51402	0.40734	0.15584	0.30481	0.09116	0	0	0	0	0.78492	0.00275	0	0	0	0.01353	0	0.00118	0.00038	0.00616	0.01192	0	0.38263	0	0	0.00994	0.00221	0	0.12686	0.88693
S0e5d7c5_timepoint1	0	0	0	0.00024	0	0	0.01667	0.00302	0	0.00125	0	0	0.02346	0.10904	0.01855	0.0992	0	0.11395	0.00974	0.00523	0.46852	0.76475	0.09133	0	0.03318	0	0	0	0	0.89758	0.00644	0	0.00232	0	0	0	0	0	0	0	0	3.64011	0.09802	0	0	6e-05	0.00022	0.14125	0
S0da0d32_timepoint1	0	0	0	0	0	0	0	0.00065	0	0.00035	0	0	0.04095	0.7586	0	0.04709	0	0.0273	0.05198	0.01067	0.44733	0.0204	0.04107	0.12451	0	0	0.04465	0	0	0.58529	0.27247	0	0	0	0	0.00786	0	0	0.00054	0.00726	0	1.00144	0.00293	0.00218	0.00022	0.00413	0.00069	0.00799	0.03527
S7ce8f89_timepoint1	0	0	0	0.00147	0	0	0.01041	0	0.0021	0.00014	0	0	0.05739	0.30459	0.78768	0.15744	0	0.0583	0.12936	0.00796	0.37782	2.55346	0.0161	0.1569	0.05926	0	0	0	0	1.46784	0.0194	0	0	0	0	0	0.00084	0.00013	0	0.00575	0	1.46479	0.21642	0.01368	0	0.00513	0.00083	0.13954	0.24998
S961ca38_timepoint1	0	0	0.00349	0.00398	0	0	0.00897	0.00184	0	0	0	0	0.11684	0.05486	0.79998	0.17962	0	0.25613	0.02313	0.01843	0.03871	0.82674	0.03231	0.25804	0	0	0.0067	0	0.00394	0.80289	0.00814	0	0	0.00073	0.00235	0	0.00045	0	0.00489	0.00638	0	0.69193	0.03566	0	0	0.00106	0	0.04563	0
S6fcf508_timepoint1	0	0.00375	0	0.00011	0	0	0	0.00013	0.01014	0.00461	0.00456	0	0.22633	0.03136	0.18227	0.04822	0	0.03479	0	0	0.14622	1.96566	0.07122	0.15598	0.12736	0	0	0	0	0.87227	0.00182	0	0	0	0	0.01137	0	0	0	0.01035	0	3.68375	0.00578	0	0	0	0	0.59765	0
Sba19d5b_timepoint1	0	0	0	0	0	0.00037	0	0	0	0.00173	0	0	0.03406	0.3917	0.38957	0.14485	0	0.06985	0.03265	0.00505	0.20209	1.83332	0	0.47034	0.04701	0.00567	0	0	0	0.39294	0.94419	0	0	0	0	0.00821	0.001	0.00115	0.00051	0	0	1.83013	0.0987	0.00267	0.002	0.00507	0	0.54814	0.09656
S090f723_timepoint1	0	0	0	0	0	0.00345	0	0.00152	0	0	0	0	0.07457	0.21562	0.60638	0.00647	0.00473	0.00217	0	0.05146	0	0.57239	0.03989	0.30763	0.03753	0	0	0	0	0.50374	0.11091	0	0.00422	0	0	0	0.00349	0.00131	0	0.00781	0	3.30182	0	0	0	0.00235	0	0.31943	0
S830ca13_timepoint1	0	0	0	0.00311	0.00051	0.00509	0.00341	0	0	0.00502	0.0134	0.01219	0.02765	0.10012	0.12778	0.52768	0	0.36907	0	0.15026	0.01488	2.7752	0.07588	1.26941	0.24898	0	0	0	0	0.55491	0.00262	0	0	0	0.00164	0.16158	0.00171	0	0	0.00157	0	1.52538	0.24455	0	0	0	0	0.26477	0.26406
S301ca82_timepoint1	0	0	0	0.0015	0	0.00501	0	0	0	0	0	0.00027	0.0126	0.04342	0.62072	0.88936	0	0.11671	0.02258	0	2.54828	1.47817	0.10747	0.38506	0	0	0	0	0.0001	0.76403	0.29362	0	0	0	0.00355	0.00426	0.00129	0	0.00191	0.00787	0	2.47091	0.31003	0.00072	0	0.00334	0	0.04204	0.1203
S2b585f9_timepoint1	0	0	0	0.0001	0	0.00059	0.00019	0	0	0.00739	0.00362	0.00223	0.27114	0.04336	1.99552	0.20827	0	0.11013	0.07045	0.03373	0.2839	1.15882	0.19621	0.01301	0.02054	0	0	0	0	1.61729	0.04827	0	0	0	0	0	0.00034	0	0.0084	0.0016	0	1.2266	0.05016	0.00405	0	0.00594	0	1.39771	0.50944
S8cead18_timepoint1	0	0	0	0	0	0.0044	0	0.00245	0	0.00493	0	0	0.03738	0.00998	1.70988	0.00929	0	0.94044	0	0.03543	0.52248	1.07665	0	0.50495	0.20052	0	0	0	0	0.48365	0.40654	0	0	0	0.00155	0.01144	0	0.00101	0.01026	0.00112	0	0.65046	0.04323	0.00205	0	0.00687	0	0.16833	1.82471
S725a605_timepoint1	0	0	0.003	0	0	0.00091	0	0.00275	0	0.01694	0	0	0.08846	0.22685	1.40786	0.02859	0	0.01971	0.00854	0.02645	0.21421	0.32059	0.1034	0.57124	0.00141	0	0	0	0.00125	0.3032	0.1422	0	0	0	0.00553	0.00546	0.00013	0	0.00248	0.00122	0	0.94465	0.03333	0	0.00058	0.00203	0	0.06217	0.35771
S09aea07_timepoint1	0	0	0.0045	0	0	0.00128	0	0	0	0.00021	0	0.00163	0.02791	0.27182	0.36556	0.12534	0	0.02783	0.04998	0.0048	0.12075	1.13751	0	1.02385	0.03088	0.01411	0	0	0.00046	0.41101	0.28256	0	0	0	0.00091	0.00256	0.00028	0	0.02435	0.0042	0	0.2407	0	0	0	0.00587	0.00236	0	0.40924
S7e22f0e_timepoint1	0	0	0.01086	0.0007	0	0	0	0	0.00373	0.00249	0.00409	0	0.01735	0.21155	7.18117	0.47676	0.09315	0	0.07219	0.14096	0.11101	0.46388	0.04658	0.54636	0.00487	0	0	0	0	0.96235	0	0	0	0	0.02325	0.00729	0.00024	0	0.02123	0	0	0.11495	0.02811	0	0.00167	0.00488	0	0.17653	0.03866
Se75f6ec_timepoint1	0	0	0.01019	0.00101	0	0	0.00163	0	0.00443	0.0063	0	0	0.15149	0.6789	0.1001	0.00217	0.03504	0.0161	0.06117	0.00584	0.48686	1.7716	0.04212	0.40722	0	0	0	0	0	0.55958	0.04573	0	0	0	0.01165	0	0.00526	0.01307	0.02536	0.00263	0	1.26183	0.00553	0	0	0.00333	0.00078	0	0.92222
Saa10309_timepoint1	0	0	0.00142	0	0	0.0003	0	0.00235	0.00543	0.00449	0	0	0.30892	0.54319	0.35713	0	0	0.14179	0	0.01297	0.18092	0.81932	0.45315	0.54137	0.11546	0	0	0	0	1.02585	0.02585	0	0	0	0	0	0.00283	0	0.00782	0	0	1.29663	0.04033	0.0128	0	0.00276	0	0.5088	0
S89e15e6_timepoint1	0	0	0.00726	0.00448	0	0	0	0.00684	0.00305	0.00061	0	0	0.01902	0.1945	0.23816	0.33979	0	0.18514	0.04586	0	3.47813	1.38805	0	0.05423	0	0	0	0	0	0.72159	0.03973	0	0	0	0	0	0.00191	4e-05	0.00785	0.00424	0	0.54271	0.04769	0	0	0.00117	0.00095	0.25222	0
S692e811_timepoint1	0	0	0.00345	0.00026	0	0.00039	0	0	0	0.00022	0	0.00142	0.06798	0.10356	0.78636	0.27342	0	0.75176	0	0.66058	0.05144	0.46261	0	0.13167	0.07864	0	0.02822	0	0	0.69547	0.00242	0	0	0	0.00123	0	0.00029	0	0	0.00637	0	1.67409	0.41502	0	0	0.00594	0.00109	0.10566	0.00069
S2203a62_timepoint1	0	0.00051	0	0	0.00126	0.00226	0	0	0	0	0.00566	0.00055	0.10244	0.03962	0	0	0	0.4696	0.05245	0.08021	0.6375	3.11622	0	0	0	0.20467	0	0	0	1.41332	0.00173	0	0	0	0	0	0	0	0.02006	0	0	0.58673	0.102	0.01979	0.00351	0.00512	0.00114	0	0.40543
Sbb41c25_timepoint1	0	0	0.00224	0.00293	0	0	0	0.0004	0	0	0	0	0.04204	0.59378	1.09104	0.07625	0	0	0	0.03062	0.28389	0.92304	0.09108	0.60282	0.05013	0	0	0	0.0012	1.17125	0.04235	0	0.0018	0.00065	0	0	0.00415	0	0.01014	0	0	0.48111	0.02913	0.00043	0	0.00113	0.00205	0.08961	0.79157
S25d6d1e_timepoint1	0	0	0	0.00116	0	0	0	0.00236	0.00738	0.00028	0.01019	0	0.04056	0.13371	0.00024	0.11138	0	0.05905	0.19383	0.00313	0.98409	1.2334	0	0.19731	0	0	0	0	0	0.74821	0.00535	0	0	0	0	0.00038	0.0009	0	0.00102	0.00789	0	1.56553	0.03643	0.00037	0	0.00255	0.00076	0.08012	0
Se6c08fb_timepoint1	0	0	0	0	0	0	0	0	0	0	0	0	0.14212	0.23431	0	0	0	0	0	0	0	0.78018	0	0	0	0	0	0	0	1.24612	0.28386	0	0	0	0	0	0	0.00054	0.00878	0.0209	0.00451	0.78065	0	0.00111	0	0	0	0.25138	0
S7133774_timepoint1	0.01038	0	0	0.00404	0	0.00281	0.00282	0	0	0	8e-05	0.00278	0	0.20247	0.00687	0.07781	0	0.02307	0.01157	0.02003	0.10078	0.07147	0.05922	0.59045	0.08245	0	0.01963	0.00235	0	0.93176	0.00585	0	8e-05	0	0	0	0.00013	0.00532	0	0.01082	0	0.56261	0.03898	0.00666	0	0.00393	0.00059	0.00271	0.02557
S23fa730_timepoint1	0.08727	0.00162	0	0.00714	0.00041	0.03269	0	0	0	0.00219	0.09987	0.01657	0.26142	0.04675	0	0.03063	0.12866	0.01814	0.1158	0.12561	0.49784	0.12609	0.01591	0.10559	0.13993	0	0	0.0041	0	0.00655	0.01857	0.0012	0	0	0.0067	0	0.00121	0.00055	0	0	0	4.55331	0.00736	0	0.00206	0.00402	0	0.91412	0.02619
S1d2a3b9_timepoint1	0	0	0	0.00332	0.00123	0.00527	0	0	0	0.00418	0.02283	0.00081	0.29165	0.08687	1.70836	0.30807	0.12739	0.23051	0.04331	0.00977	0.84395	1.55488	0	1.04523	0.07359	0	0	0	0.00127	0.39126	0	0	0	0	0	0	0.01155	0.0009	0.01615	0.00069	0	1.40687	0.00948	0.00575	0	0.00734	0.00629	1.09092	1.00354
Scee4ade_timepoint1	0	0	0	0	0	0	0	0	0	0	0	0.00377	0.03274	0.14463	20.4729	0.28907	0	0	0	0	0.64503	1.05284	0	0.43615	0	0	0	0	0.73659	0.51841	0.01438	0.13082	0.66252	0.22016	0	0	0	0	0	0.00828	0	0.67129	0.08954	0.00116	0	0.00151	0	1.93224	0.06226
S3ff43e8_timepoint1	0	0	0	0	0	0.00274	0	0.00138	0.00082	0.00046	0	0	0.05407	0.1358	0.02057	0.02765	0	0.01817	0	0	0.1996	0.26547	0	0.07873	0	0	0	0	0	0.85215	0.00795	0.00164	0	0	0	0	0	0	0.00397	0.00667	0	6.26939	0.01551	0	0	0	0	0.05374	0.01152
S00608c7_timepoint1	0	0	0	0.00056	0	0.00075	0.00053	0	0	0	0	0	0.05588	0.20226	0.46978	0	0	0	0.02976	0.01586	0.39175	0.196	0	0.15721	0.17172	0	0	0	0.00062	1.07761	0.00908	0	0	0	0.00189	0.00125	0.00625	0	0.00704	0.01369	0	4.48789	0.06365	0	0.0352	0.00344	0	0.46628	0.34386
S31b13ca_timepoint1	0	0	0.00073	0.00019	0	0	0.00302	0.0007	0.01559	0.00857	0	0	0.03607	0.88167	0.24998	0.22585	0	0.07628	0.04196	0.01175	0.20697	0.09406	0.25415	0.04521	0.32675	0.00359	0	0	0.00075	0.72333	6e-05	0	0	0	0.00552	0.01753	0.00393	0	0.02628	0	0	1.88249	0.34507	0	0	0.00431	0	0.02608	0.00048
S369daa6_timepoint1	0	0.00236	0.05536	0.00682	0	0.00559	0.01376	0.01669	0	0.01428	0	0.00381	0.04644	0.21701	0.41218	0.07264	0	0.00816	0	0	0.01769	0.66128	0.0607	0.14505	0.00806	0	0	0	0.00302	0.68345	0.01472	0	0	0	0.00013	0	0.00202	0	0.00173	0.00512	0	1.1258	0.09481	0	0	0.00619	0	0.15373	0
S33d5d25_timepoint1	0	0	0	0	0	0	0	0.0008	0	0	0	0	0	0.1284	0.80249	0.18653	0	0.03575	0	0.00348	0.14687	0.86462	0	0.66328	0	0.02699	0	0	0	0.36567	0.15892	0	0.01557	0	0	0	0	0.0004	0.00564	0	0	0.57498	0	0	0	0.00295	0	0.17273	0
S0dfb833_timepoint1	0	0.00179	0	0.00828	0.00401	0.00348	0	0.05893	0.02025	0.00173	0	0.00137	0	0.02335	0	0	0	0	0.08706	0	0	4.32255	0	0	0.19263	0	0	0	0	0	0	0	0	0	0	0	0	0.00349	0.57413	0	0.00512	0.50274	0	0.03915	0	0	0.28505	0	2.09756
Sa524cc5_timepoint1	0	0	0	0.00085	0.00124	0.00946	0	0	0.01907	0	0	0.0006	0.15891	0.01073	2.39169	0.22388	0	0.58666	0.20707	0.65032	0.06566	2.67694	0.67753	0.07212	0.13338	0	0	0	0	0.61281	0.28678	0	0.00312	0	0.02068	0	0.00034	8e-05	0.0797	0.0013	0	0.97656	0.01419	0.01927	0	0.00733	0.00051	2.67054	0.10012
S67bf3d4_timepoint1	1.49501	0	0	0.01327	0	0.00983	0	0	0	0.00276	0.00622	0	0	0.06765	1.19698	0.25275	0	0.51337	0.20046	0.1277	1.63547	0.02293	0	0	0	0	0	0	0	1.5663	0	0	0	0	0	0	0	0	0	0	0.04112	1.88341	0.44088	0.08646	0	0.00018	0	0.5973	0
S76903d4_timepoint1	0	0	0.00025	0.00099	0	0	0.00277	0.00157	0	0.00012	0.0025	0	0	0.35449	0.27733	0.13505	0	0	0	0	0	0.20974	0	0.12246	0	0	0	0	0	0.6649	0.00933	0	0.00159	0	0	0	0	0	0	0.00537	0.00101	0.66794	0.20976	0.00182	0	0	0	0.09498	0.02446
S056560d_timepoint1	0	0	0	0.00187	0	0.00111	0.00013	0	0	0	0.00134	0	0.11912	0.15589	0.42477	0.4847	0	0.0576	0	0.00349	0.03973	0.8781	0	0.11012	0.0115	0	0	0	0	0.46115	0.49045	0	0	0	0	0	0.00679	0.00183	0.00116	0.00552	0	2.55376	0.05727	0.00433	0.00488	0.00741	0.00052	0.32938	0.30418
S085acd7_timepoint1	0	0	0	0.00046	0.00016	0.00155	0	0	0	0.00455	0.01059	0	0.09391	0.2098	2.70796	0	0	0.98276	0	0	0	0	0	0	0	0	0	0	0	0.14419	0.23471	0	0.05018	0	0	0	0	0.00018	0.01335	0	0	2.12621	0.46687	0.0653	0	0	0	2.96039	0
S6486d31_timepoint1	0.03786	4e-05	0.00587	0.00405	0	0	0	0.02997	0.00243	0.01819	0.01422	0	0.3109	0.11381	0	0	0	0.24055	0	0.04184	0.11676	1.73227	0	0.52906	0.05847	0.01882	0	0.00177	0	0.95767	0.02014	0	0	0	0.00649	0	0.00084	0	0.00839	0	0	0.34257	0.12342	0.00029	0	0.00618	0.00022	0.15419	0
S2aaa190_timepoint1	0.26127	0	0.0037	0.00116	0	0	0	0	0.00366	0.00211	0.00495	0	0.01405	0.2953	0.01376	0.0739	0	0.02578	0.02096	0	0.01519	0.89399	0.03239	0.18508	0.06238	0	0	0	0	0.83199	0.02487	0	0	0	0.00268	0	0.00405	0.00087	0.00145	0	0	0.62998	0.06085	0.01824	0.0037	0.00211	0	0.31806	1.20623
S888fe94_timepoint1	0	0	0	0.00079	0	0.00019	0	0.00198	0	0	0	0	0.43656	0.60088	0	0	0	0.55466	0.26923	0.07022	0	2.31634	0	0.40447	0	0.00956	0	0	0	0.90332	0	0	0	0	0	0	0	0.02234	0.00925	0	0	0.72021	0.30627	0	0.00677	0.00499	0	0	0
Sa4c112c_timepoint1	0	0	0.00296	0	0	0	0	0	0	0	0	0	0.30949	0.17672	0	0	0	0.12219	0.26275	0	3.57653	2.34281	0	0	0	0	0	0	0	1.39037	0.06797	0	0	0	0	0	0.00116	0	0.05272	0.01083	0	1.23894	0.21837	0.01267	0.00387	0.00277	0.00312	0	1.56284
S4b62a81_timepoint1	0	0	0.00713	0.00581	0	0	0	0	0	0.00076	0.00836	0	0.0328	0.05117	0.76942	0.18192	0	0	0.00449	0.02554	0.08327	1.62762	0	0.15995	0.05956	0	0	0	0.00911	0.71223	0.13629	0	0	0.00344	0	0	3e-05	0	0.00487	0.00608	0	1.19726	0.15975	0.00148	0.00305	0	0	0	0
Sbe2826c_timepoint1	0	0	0.00626	0.0042	0	0.00779	0	0.01049	0	0.00222	0	0.00358	0.05896	0.30544	0.025	0.06087	0	0.45319	0.09754	0.00351	0.03283	1.46668	0.02605	0.16697	0	0	0	0	0	0	0.74098	0	0	0	0	0	0	0.0004	0	0.00504	0	1.8174	0.08941	0.00223	0	0.00233	0.0018	0.12011	0.21296
S1b80eb0_timepoint1	0	0	0	0.00198	0	0	0.02044	0	0	0.00499	0	0	0.2153	0.56797	0	0.3518	0	2.09803	0	0	0	1.63094	0	1.24329	0	0	0	0	0	0	0.42254	0	0	0	0	0	0.00814	0	0.02056	0.01324	0.00172	1.88005	0.07177	0.00994	0	0.00573	0	1.04953	0
Se056ee6_timepoint1	0	0	0	0	0	0	0	0	0.0021	0	0	0	0.08931	0.09349	0.00647	0.89179	0.11827	0.00164	0	0.34072	2.66317	1.76693	0.25402	0.39388	0	0	0	0	0	0.53282	0.01629	0	0	0	0.01413	0	0.01099	0	0.01465	0.00492	0	0.54534	0.02642	0	0	0.00463	0	0.20585	0.28273
Sf840324_timepoint1	0	0	0	0	0	0.00012	0	0	0	0.00446	0.00946	0	0.08379	0.06676	0.12537	0.12833	0	0.55642	0.06478	0	0.95653	2.17656	0	0.09884	0	0	0.0091	0	0	0.02975	0.59501	0	0.0349	0.01078	0	0	0	0	0	0	0	0.54596	0.11719	0.00205	0	0	0	1.00558	0.00152
S369cc09_timepoint1	0	0	0	0.00417	0	0.00372	0.0014	0	0	0.00236	0.01251	0.00252	0.06621	0.23701	0.00569	0.17567	0	0.00407	0	0	0.00492	0.7875	0.07446	0.22878	0	0	0	0	0	0.08599	0.44864	0	0	0	0	0	0.00033	0.00014	0	0.02856	0	2.31304	0.01408	0	0	0.00119	0	0.67022	0.15552
S0e15d8a_timepoint1	0	0	0	0.00321	0	0	0	0	0	0	0	0	0.00265	0.59883	1.28382	0.08159	0	0.27665	0.01204	0.25232	0.06842	0.50752	0.11062	0.05712	0.07043	0	0	0	0	0.22985	0.00468	0	0	0	0.00264	0.00239	0.0019	0	0.01963	0.00736	0	1.36411	0.01115	0	0	0.00568	0	0.23998	0.00052
S5439480_timepoint1	0	0	0	0	0	0	0	0	0	0	0	0	0.00615	0.16117	0	0.04285	0.01081	0.00627	0	0.18551	0.01445	1.03376	0.21308	0.20274	0.00536	0	0.00076	0	0	0.7926	0.05662	0	0	0	0	0	0.0039	0	0	0	0	2.79095	0.1221	0.00151	0	0.01108	0	0	0.02756
S27856c2_timepoint1	0.77957	0.00055	0	0	0	0	0	0.00421	0.00157	0.00419	0	0	0.02485	0.29788	0.05897	0.04489	0	0.01531	0.00643	0.09191	0.14858	0.8329	0	0.0481	0.01459	0	0	0	0.00732	0.65232	0.00017	0	0.00201	0	0.00136	0	0.00019	0	0.00849	0.00233	0	0.15791	0.10323	0	0	0.00013	0.00033	0.2262	0.00852
Sed1549e_timepoint1	0	0	0.00112	0	0	0.00285	0	0	0.00308	0.00402	0	0.00032	0.05677	0.71692	0	0.31738	0	0.03689	0	0.07393	0.59637	2.77831	0	0.52878	0.20294	0	0	0	0	0.57398	0.00787	0	0	0	0	0	0.00013	0	0	0.0044	0	0.44805	0.12058	0.00779	0	0	9e-05	0.76028	0.28088
S87bbd3b_timepoint1	0	0	0	0	0	0.00155	0	0.00707	0	0	0	0	0.1647	0.3981	0.29045	0.39855	0	0.28243	0.07879	0	1.3166	2.17681	0.07016	0	0	0	0	0	0	0.5997	0	0	0	0	0.0011	0.01308	0	0	0.00177	0.00984	0	1.95052	0.17849	0	0	0.00497	0	0	0.57737
S3b52dfd_timepoint1	0	0	0	0.00433	0	0.00109	0	0	0	0	0	0	0.04332	0.29319	0.65338	0.063	0	0.30097	0.05674	0.00344	0.48004	2.16309	0.21878	0.19691	0.0742	0	0	0	0	1.07066	0.07581	0	0	0	0	0.00134	7e-05	0	0.00322	0.01147	0	1.38876	0.06649	0	0	0.00048	0	0.10805	0.84877
S0c79198_timepoint1	0	0	0	0.00011	0	0.00106	0.00051	0	0	0	0	0.00049	0.01422	0.30889	5.5131	0.31125	0	0.03117	0.00856	0.00383	0.10602	0.41891	0.03078	0.00822	0	0	0	0	0	0.20672	0	0	0	0	0.00215	0	0.00425	0.00084	0.01064	0.02064	0	0.95258	0.08602	0	0	0.00734	0.00013	0.08614	0.00019
S7b4c3a0_timepoint1	0	0	0.01015	0	0	0.00193	0	0.00656	0.02178	0.00019	0	0	0.02162	0.37796	0.23653	0.18238	0	0.08952	0.03757	0.00285	1.1947	0.91491	0.02648	0.11884	0.02667	0	0	0	0.00976	0.54823	0.00946	0.0109	0	0.0131	0	0	0.00055	0	0	0.02049	0	1.75413	0.15133	0.00544	0	0.00135	0	0.20004	0.67788
S55b1dbf_timepoint1	0	0	0	0.00299	0	0.0041	0.00251	0	0	0.00067	0.00202	0	0.15285	0.25327	0.62991	0.33905	0	0.02166	0	0.0577	0.00062	0.00397	0.00849	0.0459	0	0	0	0	0	0.95569	0	0	0	0	0	0	0	0	0.01236	0.01525	0	0.91794	0.01261	0	0	0.00177	0	0.80757	0
S05c7a1a_timepoint1	0.02118	0	0.00212	0	0	0.00029	0	0.00158	0.00972	0.00096	0	0	0.10354	0.03875	0.97951	0	0.17832	0.65485	0.28248	0	0.62108	1.90112	0	0.13726	0	0	0	0	0	0.50187	0.15079	0	0	0	0.05226	0	7e-05	0	0.01099	0.01251	0	2.06768	0.02204	0	0	0.00433	0	0.35512	0.00321
S023c421_timepoint1	0	0	0	9e-05	0	0.00106	0	0	0	0	0	0.00231	0.08476	0.20657	0.15391	0.5973	0	0.33023	0.65281	0.10083	0.25561	2.54152	0.04898	0.87016	0	0	0	0	0	1.14523	0	0	0	0	0	0	0.00233	0.00362	0.04807	0	0	2.01794	0.04143	0	0	0.00533	0.00236	0.40667	0
Sb242462_timepoint1	0	0	0.00919	0.00185	0	0	0	0	0	0.00083	0	0	0.04178	0.15131	2.00772	0	0	0.09805	0	0.00482	0.31211	0.98203	0	0	0.07422	0	0	0	0.00035	0.0747	0.52244	0.00332	0	0	0.00295	0.00085	0.00032	0	0.02605	0.00076	0	0.96399	0	0	0	0.00405	0	0.08219	0.19477
S1c04030_timepoint1	0.24153	0	0.00525	0.0052	0	0.00148	0.00091	0.00114	0	0.00395	0	0	0.00971	0.38125	0.4374	0.17304	0	0.1804	0.02136	0.00167	0.12006	1.14865	0	0.22576	0.02045	0	0	0	0	0.58093	0	0	0	0	0	0	0.00023	0	0.00239	0	0	0.78288	0	0.00104	0	0.00105	0	0.39916	0
S4a01958_timepoint1	0	0	0	0.00439	0	0	0	0	0.00084	0	0.00896	0	0.00116	0.01194	0.29453	0.56804	0	0.00079	0.01268	0.03028	0.00642	1.69683	0.13474	0.71202	0	0	0	0	0	0.71023	0	0	0	0	0.00515	0	0.0025	0	0	0.00252	0	1.69664	0.26103	0	0	0.00261	0	0.00117	0
Sedc3bec_timepoint1	0	0	0	0	0	0.00099	0.01174	0	0	0.0005	0.00228	0	0.00289	0.07506	0	0.065	0.01323	0.15073	0	0.00362	0.01093	1.87456	0.00845	0.31987	0.06586	0	0	0	0	0.06639	0.7843	0	0	0	0	0	0.00195	0	0	0.02923	0	0.82369	0.43082	0	0	0	0	0.03626	2.2953
S2b132b0_timepoint1	0	0	0	0.00227	0.00273	0.00849	0.03003	0.01179	0.04949	0.02824	0	0.00658	0.20475	0.80819	3.07754	3.4268	0	0.15974	0.75876	0.06057	0.04092	7.61937	0	2.12426	0	0	0	0	0	0.22159	0.18804	0	0	0	0	0	0.00713	0.0003	0	0.01985	0	1.17748	0	0	0.00231	0.0133	0	0	0.05322
S036815e_timepoint1	0.06433	0	0	0	0	0.02036	0	0	0	0.00172	0.0012	0	0	0.47257	0	0.27014	0	0.4778	0	0	0.27509	1.77993	0.20562	0	0	0	0	0.00736	0	1.30535	0	0	0	0	0	0	0.00041	0	0.00925	0.00259	0	1.31061	0.32769	0.00725	0	0	0	0	2.22593
S2172725_timepoint1	0	0	0	0.00217	0.00248	0.00122	0	0.00892	0	0.00243	0	0	0.80594	0.55921	3.85737	1.38153	0.68972	0.35233	0.14109	0.06599	1.40894	7.10611	0.80498	0.99051	0.29139	0	0	0	0	0.05549	0	0	0	0	0	0.00523	0.00211	0	0.01491	0.0021	0	0.10927	0.03547	0.00398	0.01696	0.02115	0.00492	0.0121	0.00134
S2e9ae5b_timepoint1	0.09421	0.00019	0	0.00033	0	0.0033	0	0	0	0	0.00123	0.00138	0.38652	0.04684	0	0.36718	0	2.01831	0	0.04234	0.32936	4.54109	0.33906	0	0	0	0	0	0	0.75612	0.56443	0.0025	7e-05	0	0	0	0.00088	0.00068	0.02725	0.00457	0	1.28966	0.05036	0.00138	0	0.01817	0.00758	0.28369	0.12389
S5685223_timepoint1	0	0	0	0.01534	0	0.00592	0.00331	0	0.0041	0	0.00932	0.0001	0.03382	0.05505	0.07116	0.13606	0	0.02259	0	0.0363	0.01131	1.28599	0.01345	0.40151	0.02069	0	0	0	0	1.00704	0	0	0	0	0	0	0.00024	0.00106	0.0298	0.00012	0	1.16911	0	0	0	0.00442	0.00025	0.21765	0.01899
S3e17be3_timepoint1	0	0	0	0.00018	0	0.00092	0	0	0	0	0.00773	0	0.12916	0.07088	0.21152	0.08769	0	0.15813	0.01904	0	0.04348	1.31297	0.00669	0.2404	0.02204	0	0	0	0	0.47026	0.23631	0	0	0	0	0.00067	0	0	0.00331	0.01347	0	1.29062	0.24198	0.00248	0	0.00466	0	0.13001	0.47007
S23cd31e_timepoint1	0	0	0.0007	0	0.00209	0.00351	0	0.01096	0.00348	0.00066	0	0	0.23648	0.11283	0.00639	1.16759	0.31039	0.18957	0.53871	0.51824	0	1.76621	0	0.19943	0	0	0.03323	0	0.00017	0.75025	0.10375	0.00025	0	0	0	0.15724	0.00167	0.00051	0.05905	0.00581	0	0.08273	0	0.03683	0.00573	0.01244	0.03343	0	0.00773
S101ca00_timepoint1	0	0	0	0	4e-05	0	0	0.00118	0	0.00081	0	0	0.27344	0.29936	4.31452	0.58479	0	0.16971	0.26659	0	5.38049	0.94824	0	0	0	0.10124	0	0	0	1.0075	0.7635	0	0	0	0	0	0	0.00043	0.02118	0	0	2.71071	0	0.04998	0	0	0.00051	0	0
S3a60a11_timepoint1	0	0	0	0	0	0.00301	0.00229	0	0.00472	0	0.00384	0	0.11101	0.21623	0.48793	0	0	0.05179	0.02774	0.37322	0.05288	1.1212	0	0.31823	0.06239	0.021	0	0	0.01994	0.42503	0.37199	0	0.00846	0.00563	0	0	0.00345	0	0.00364	0.02202	0	0.93954	0.06028	0.00055	0.00262	0.01284	0	0.82594	0
S08b6850_timepoint1	0	0	0	0	0.00341	0.00536	0	0.00022	0	0.00422	0	0	0	0.26919	0	0.61488	0	0	0	0	0.4553	3.73047	0	0.13522	0	0	0	0	0	0.79617	0	0	0	0	0	0	0.00122	0.01623	0.00182	0	0.05962	0.81381	0	0.0255	0.00426	0.00313	0	0	3.88838
S4b4c1a8_timepoint1	0	0	0	0	0	0.00093	0.01097	0	0.00499	0.00109	0	0.00096	0.04066	0.23601	0.42947	0.07964	0	0.19131	0.04066	0.01841	0.43174	0.57553	0	0.51289	0.02943	0	0	0	0	0.36246	0.17086	0	0	0.02397	0	0.00236	0.00481	0	0.00186	0.00321	0	0.58191	0.1065	0	0	0.00442	0.00852	0.14508	2.32155
S23c4346_timepoint1	0.0379	0	0	0.00046	0	0.00448	0	0	0.00437	0	0.00637	0	0.11984	0.3441	0	0.14634	0	0	0.09108	0.03515	4.39825	1.65547	0	0	0.0608	0	0.01672	0	0	0.88334	0.01059	0	0	0	0	0	0.00358	0	0.01498	0	0	1.05729	0	0.00978	0.00803	0.00303	0	0.00719	0
S2984e7f_timepoint1	0	0	0	0	0	0.00037	0	0	0	0	0	0	0.08162	0.19392	0	0.10289	0	1.02933	0.02082	0.0218	0.42494	0.55136	0.48143	0.64308	0.08762	0	0	0	0	0.35851	0.07531	0	0	0	0.0073	0	0.0001	5e-05	0.01703	0.00389	0	2.19409	0.04739	0	0.00247	0.00443	0	0.18626	0.40012
S6d5bd5f_timepoint1	0	0	0	0	0	0	0	0	0	0.00777	0.00628	0	0	0.00451	14.4859	0.46632	0	1.7476	0.84299	0.17062	2.7962	4.58432	0	1.43578	0.14315	0	0	0	0	0.37322	0.00731	0	0.01213	0	0	0	0	0.0004	0.02394	0	0.00049	0.24776	0.13575	0.0689	0	0.0022	0	0.33953	0
S35c10d5_timepoint1	0	0	0	0.0075	0	0.00046	0.00281	0.0056	0	0.00555	0	0	0.02369	0.37816	0	0.04224	0	0.01038	0.04282	0	0.06538	0	0	0.10114	0	0	0	0	0	0.66924	0.00649	0	0	0	0	0	5e-05	0	0	0.00593	0	2.40977	0.05381	0	0	0	0.00021	0.06371	0.01344
S982b217_timepoint1	0	0	0	0	0	0	0	0.00639	0.00252	0.0036	0	0	0.05877	0.07937	0.99104	0.04734	0	0.42562	0.0207	0.13868	0.86511	0.22744	0.0935	0.30563	0	0	0.00187	0	0	0.81762	0	0	0	0	0	0	0	0.00032	0.01787	0.00346	0	0.13014	0.37938	0.00537	0	0.01024	0	0.29925	0
S0dff1b0_timepoint1	0	0	0.00325	0.00024	0	0	0.00105	0.0064	0	0.00092	0	0	0.11226	0.14927	0.00663	0.04106	0	0	0.04875	0.01342	0.20065	1.61454	0	0.9419	0.18565	0	0	0	0	1.18708	0.00356	0	0	0	0	0	0.01274	0.0032	0.00521	0.0343	0	1.27229	0.59168	0.01078	0	0.0059	0.00071	0.10691	0.07139
S28701e7_timepoint1	0	0	0	0.00428	0	0.0022	0	0	0	0.00061	0	0	0	0.24613	0	0	0	3.05668	0	0	0	0.00368	0	0	0	0	0	0	0	1.13081	0.23699	0.00233	0	0	0	0	0	0.00033	0.02875	0	0.00598	1.49358	0	0.00579	0	0	0	0	0
Sbf9c2f4_timepoint1	0	0	0	0	0	0.0008	0	0	0	0	0.00057	0	0.00475	0.17819	1.95279	0.08087	0	0	0.09793	0.0045	0.40277	1.51084	0	0.60814	0	0	0	0	0	0.6576	0.07369	0	0	0	0	0	0.0004	0	0.01392	0.01824	0	0.64675	0.0367	0.00025	0	0.00717	0.00244	0.1923	0.10563
S61c0f74_timepoint1	0	0	0	0	0.01212	0.03021	0	0.01981	0.00268	0.00186	0	0.00209	0.00853	0.20109	1.48414	0.18496	0	0.13424	0.34679	0	0.72367	0.00025	0	0.01477	0	0	0	0	0	1.32644	0	0	0	0	0	0	0	0.00731	0.02039	0	0.00284	2.39558	0	0.02606	0	0.00272	0	0.28031	0
S04041d7_timepoint1	0	0	0	0.00169	0.00238	0.00684	0	0.00385	0	0.00247	0	0	0.15815	0.2317	0	0.92129	0	0.40939	0.00228	0.06492	0.26462	0.20891	0.05475	0.30646	0.04877	0	0	0	0	0.34207	0.38896	0	0	0	0.00276	0	0.00145	0	0.00053	0.00089	0	1.19364	0.26487	0	0	0.00442	0	0.01592	0.11912
S9fe500d_timepoint1	0	0	0	0.00036	0.00107	0.00226	0.00163	0	0.00223	0.00077	0	0.00216	0.04103	0.75886	2.19151	0.00491	0	0.06063	0.02457	0	0.00329	0.82437	0.03045	0.09789	0.12647	0	0	0	0	0.63131	0.00972	0	0	0	0.01681	0.00782	0.00059	0	0.00054	0.0082	0	0.82975	0.04782	0	0	0.00429	0	0.21028	0.00187
S6a82aab_timepoint1	0.29757	0	0	0	0	0	0.00309	0	0	0.00171	0	0	0.09839	0.31539	0.23419	0.26992	0	0.15775	0.04602	0	0.47233	1.28781	0.09921	0.16035	0.02915	0	0	0	7e-05	1.03263	0.00156	0	0	0	0	0	0.00286	0	0.01627	0.01159	0	3.08866	0.16301	0.00112	0	0	0.00854	0.37655	0.87853
Sff43657_timepoint1	0	0	0	0	0	0	0	0	0	0.00112	0.00184	0	0.00947	0.13849	0.98799	0.20215	0.01807	0.16069	0	0.1016	0.06352	1.07184	0.0711	0.33888	0	0	0	0	0.65013	0.4711	0.01124	0.05319	0.19064	0.00137	0.00286	0	0	0	0	0.00244	0	0.63506	0	0	0	0.00252	0	0	0.03805
Sbc42995_timepoint1	0	0	0	0.00667	0	0.00701	0.02173	0	0	0.00622	0.00079	0	0.02191	0.25316	2.8659	0	0	0.12702	0	0	0.03799	0.29986	0.15904	0.43908	0	0	0	0	0	1.02137	0.01706	0	0	0	0	0.0097	0.0008	0	0	0.00847	0	0.93324	0.03238	0	0	0.01105	0	0.24407	0.08546
S135586a_timepoint1	0	0	0.00232	0.00025	0	0.00068	0	0.00155	0	0.00018	0	0.00026	0.07239	0.31705	0.35054	0.04515	0	0.1892	0.09646	0	0	1.45743	0	0.30176	0	0	0	0	0	0.45843	0.3508	0	0	0	0	0	0	0.00121	0	0.00445	0	1.32684	0.29767	0.01925	0	0	0	1.17922	0
S9ebff15_timepoint1	0	0	0	0.00043	0	0	0	0.00161	0	0.00259	0	0	0.01036	0.31188	0	0.02421	0	0.0076	0	0.00388	0.11799	0.7753	0.03455	0.02426	0.01386	0	0	0	0	0.54628	0.14819	0	0	0	0	0	0	0	0	0	0	1.68508	0.03065	0	0	0.00133	0	0.01383	0
S4c7bea5_timepoint1	0	0	0.00196	0.00085	0.00016	0	0	0	0.01256	6e-05	0.0035	0	0.09717	0.23526	1.07827	0.50149	0	0.13915	0.05278	0.02451	0.10672	1.28177	0	0.26075	0.02535	0.00265	0	0	0	1.52424	0	0	0	0	0	0.13599	0.00073	0	0.00969	0	0	1.72668	0.07522	0	0	0.00417	0	0.06944	0.32817
S7796509_timepoint1	0	0	0	0	0	0	0	0	0	0.00571	0.00206	0	0.08737	0.18797	0	0.34174	0	0.02637	5e-05	0.02279	0.19364	1.48087	0	0.29726	0.11229	0	0	0	0	0.96459	0.02348	0.00127	0	0	0	0	0	0	0.02006	0	0	0.79572	0	0.00621	0	0	0.00016	0.23241	0.02815
Sd992d99_timepoint1	0	0	0	0.0012	0	0	0	0.00333	0	0	0	0	0.04244	0.12546	0.34008	0.28015	0	0.05922	0	0.0178	0.14063	1.99038	0	0.75426	0.0191	0	0	0	0	0.47295	0.16325	0	0.00334	0	0.00202	0.03451	0.00046	0.00019	0	0.02161	0	1.01257	0.01895	0	0	0.00434	0	0	0.52782
S9657b31_timepoint1	0	0	0	0	0	0.00152	0	0	0	0.00406	0	0	0.15732	0.09017	0.19011	0.00067	0	0.15687	0.00707	0.01417	0.90877	2.70873	0	0.21144	0.02997	0	0	0	0.00409	0.50887	0.01533	0	0.00356	0.00062	0	0	0.00384	0	0.00398	0.01245	0	0.49511	0	0	0	0	0	0.66694	0.58277
S83153ab_timepoint1	0	0	0	0.00325	0.0019	0.01083	0.01001	0	0	0.01612	0.00064	0.00808	0.14991	0.18487	0.24374	0	0	0.00292	0	0.01659	0.42715	0.50627	0.13998	0.37593	0	0	0	0	0	0.82013	0.25068	0	0	0	0	0.01225	0	0	0.01006	0.06892	0	0.58061	0	0	0	0.00177	0	0	0
S4ba6434_timepoint1	0	0	0	0	0	0.00048	0	0	0	0	0.0019	0.00018	0.06193	0.02016	0.10375	0	0	0.2631	0.32844	0	0.21752	0.68458	0	0.74186	0	0	0	0	0	0.13793	0.43103	0	0	0	0	0	0	0.01882	0	0	0	1.64231	0	0.05579	0	0.00951	0	0.12438	0
S0a8fe6b_timepoint1	0	0	0	0	0	0.00028	0	0.00166	0.00321	0	0	0	0.16571	0.2828	0.50163	0.43636	0	0.53116	0.00997	0.02009	2.34864	1.906	0	0.42425	0.04474	0	0	0	0	1.19172	0	0	0	0	0	0	0.00191	0.00088	0.00854	0	0.00018	1.33509	0	0.00106	0	0.01191	8e-05	0	0
S2e812bb_timepoint1	0	0.00013	0.00489	0	0	0.00035	0	0	0	0.00101	0	0	0.13235	0.15238	0.57848	0.12589	0.01716	0.28937	0.02621	0.00212	0.26108	2.2115	0	0.42599	0.03382	0.03306	0	0	0.00059	0.4707	0.68429	0	0	0	0	0	0.00064	0	0.0001	0	0	2.17578	0.11421	0	0	0.0024	0.00174	0.38065	0.08287
S29d05b4_timepoint1	0	0	0.00966	0	0	0.0015	0.0152	0	0	0.00048	0	0.00088	0	0.07716	1.09273	0.21972	0.01174	0.0708	0.302	0.007	0.47065	3.3235	0	0.30684	0.25006	0	0	0	0	0.98285	0.16865	0	0	0	0	0	7e-05	0.00084	0.00227	0.0013	0	1.68177	0.00209	0.00053	0.00277	0.01852	0	0.2414	0
Sb63721e_timepoint1	0	0	0	0	0	0.00234	0	0	0	0	0	0.00441	0.03449	0.28321	1.69617	0.64563	0	0.14422	0.25235	0.75492	2.61097	3.1575	0.10666	0.94695	0.61714	0	0	0	0	0.24331	0.00763	0	0.00087	0.02472	0	0	0.00183	0	0.01202	0	0	0.60612	0.55331	0	0	0.03839	0	0.01569	0.02384
Sd8e3a61_timepoint1	0	0	0	0	0	0	0	0	0.00044	0.00374	0.00039	0	0.104	0.03219	1.95375	0.9244	0.31634	0	0.40581	0.05061	0.23325	2.92656	0	0.60786	0	0	0	0	0.00241	0.44869	0.00031	0	0	0	0	0	0.00198	0.00103	0.05579	0.00336	0	0.39479	0.03498	0	0.0003	0.00227	0	0	0
Sa8cfaa5_timepoint1	0	0	0	0	0	0.00426	0	0	0	0	0	0	0.00304	0.04668	0.00078	0	0.00244	0.00029	0	0	0.00329	0.34423	0	0.04105	0	0	0	0	0	0.61398	0	0	0	0	0	0	2e-05	0	0	0.01122	0	3.4109	0.26562	0	0	0	0	0.35424	0.02688
S2363363_timepoint1	0	0	0	0	0	0	0	0	0	0	0	0	0.01945	0.2358	0	0.1122	0	0.23447	0.03405	0.01818	0.16115	1.31335	0.0409	0.39899	0.06387	0	0	0	0	0.50179	0	0	0.00268	0	0.0124	0	0.00012	0	0.02605	0.01011	0	1.53766	0.03367	0	0	0.00224	0	0.09235	0.19169
S27ab8c0_timepoint1	0	0	0.00152	0.00351	0	0	0.00184	0	0	0.01197	0	0	0.09684	0.15839	0.25251	0.35035	0	0	0	0	0.06337	0.27493	0	0	0	0	0.02503	0.0143	0	0.80922	0.01916	0	0	0	0	0.01262	0	0	0.01613	0.00262	0	0.79629	0.11095	0	0	0.00504	0	0.02638	0
Sa7d88bf_timepoint1	0.6577	0	0	0.00082	0	0.0014	0.00459	0	0	0	0.02088	0.0002	0.05295	0.12668	1.20504	0.37163	0.02311	0.00894	0.06047	0.04456	0.0868	0.66739	0	0.22784	0.0245	0	0	0	0	0.984	0.01047	0	0	0	0	0.01287	0.00025	0	0.00862	0.00413	0	1.53147	0.06305	0	0	0.00771	0.00021	0.44485	0.07483
S4f3a541_timepoint1	0	0	0	0	0	0.00199	0.01201	0	0.00118	0.00111	0	0	0.19508	0	3.14698	0.18401	0	0.05858	0.00649	0.03769	0.44996	0.78487	0	0.60161	0.13787	0	0	0	0	0.34205	0.05978	0	0	0	0.01569	0	0.00632	0.00202	0.00583	0.00437	0	0.73522	0.06472	0	0.01493	0.00608	0	0	0
Scbedd39_timepoint1	0	0	0	0	0	0.0002	0	0	0	0	0	0	0.28824	0.25861	0.03044	0.12613	0	0.01066	0.10712	0.04491	0.75666	1.07353	0.08307	0.18914	0	0	0	0	0.02194	0.16788	0.60073	0.01805	0.00867	0.00352	0	0	0.00075	0	0.04728	0.00354	0	0.82623	0.04316	0	0.01595	0.00559	0.00034	0.32749	2.21971
S5fc5425_timepoint1	0	0	0	0	0	0	0	0	0.00474	0	0	0	0.15385	0.15619	0	0.14542	0	0.05544	0.11406	0.00015	0.02995	1.16599	0.0203	0.55506	0.04284	0	0	0	0.03208	0.94151	0.08069	0	0.0145	0.05048	0	0	0.00061	0.00023	0.02533	0.01108	0	2.72151	0.00551	0	0	0.00096	0	0.22963	0.12272
Sc435bf4_timepoint1	0	0	0	0	0	0	0	0	0	0	0	0	0.22081	0.24247	0.10217	0.01921	0	0.0474	0	0	0.00952	0.62574	0.03571	0.29455	0.01028	0	0	0	0	0.53356	0.11098	0	0	0	0.00077	0.00578	0.00262	0	0	0.00626	0	0.80934	0.07153	0	0	0.00028	0	0.15691	0.16934
S000751b_timepoint1	0	0	0	0	0	0	0	0	0.00156	0	0	0	0	0.35058	0	0	0	0	0	0	0.78916	0	0	0	0	0	0	0	0	0.8574	0	0	0	0	0	0	0	0	0	0	0	1.58842	0.05623	0	0	0	0	0	1.04784
S42471b3_timepoint1	0	0	0	0.00016	0	0.00111	0	0	0.00419	0	0	0	0	0.24708	0.25312	0	0	0	0	0	0	1.49221	0	0	0	0	0	0	0	0	0.56225	0	0.00166	0	0	0	0.0092	0	0.00231	0.02886	0	2.21262	0.13603	0.00063	0.00617	0	0	0	0
S1a66513_timepoint1	0.04959	0	0	0.15052	0	0.01988	0.00234	0	0	0	0.00391	0.00616	0.01625	0.16885	1.43634	0.07013	0.03225	0.36169	0	0	0.00281	0.09321	0.00285	0.42584	0	0	0.02921	0	0.03715	0.3972	0.15717	0	0.00172	0.00222	0	0	0	0	0	0	0	0.03678	0.04926	0.00169	0	0.00044	0	0.26789	0
S3ef0d83_timepoint1	0	0	0	0	0	0.00149	0	0.00557	0.00681	0.00543	0	0	0.10384	0.32731	0.11071	0	0.00034	0.19216	0	0.00088	0.17384	1.91199	0	0.04589	0.05809	0	0	0	0	0.82812	0.27205	0	0	0	0.0217	0.0447	0.00222	0	0.00893	0.00338	0	0.80284	0	0	0	0.00357	0	0.16853	0
S7bffefd_timepoint1	0	0	0	0.00037	0	0.00024	0	0.00099	0.00116	0	0	0	0.20072	0.21727	0.14887	0.11095	0	0.11202	0.0058	0.00176	0.03108	0.92843	0.1022	0.53714	0.00713	0	0.00181	0	0.0042	0.61725	0.01029	0	0.00313	0.00241	0	0	0.00337	0	0.00268	0.00476	0	1.12802	0	0.00694	0.00362	0.0027	0	0.52296	0
S8bb66d4_timepoint1	0	0	0	0	0	0.00014	0	0.00056	0	0	0	0	0.06073	0.04276	1.19029	1.02777	0	0.26206	0	0	0.04916	1.55038	0.52303	0.08688	0	0	0	0	0	0.67498	0.08833	0	0	0	0.00751	0	0.00509	0	0.01599	0.0041	0	1.13615	0.02855	0	0.00086	0.00155	0	0.47619	0.2537
S3a9b4e5_timepoint1	0	0	0	0	0	0.00104	0	0	0.01082	0	0	0	0.08468	0.19058	0.2921	0.0292	0	0.98761	0	0	1.76565	0.12644	0	0.73746	0.00137	0	0	0	0	0.42739	0.14109	0	0	0	0	0	0.01163	0.00897	0.00777	0	0	0.79358	0.0009	0.01446	0.0196	0.0216	0	0.54254	0
S2fb1fa5_timepoint1	0	0	0	0	0	0.00214	0.00382	0	0.01499	0.00084	0.01336	0	0.15225	0.1738	0.74813	0.16104	0	0.12886	0.04951	0.02427	0.01075	0.88287	0	0.53579	0.04387	0.04729	0	0	0	0.89682	0.19509	0	0	0	0	0	0.0003	0.00151	0.03024	0.00756	0	1.66819	0.05725	0	0	0.01202	0	0.16217	0.99646
S9b2b665_timepoint1	0	0	0	0	0	0	0	0	0.0073	0	0.00063	0	0.36851	0.11613	1.73916	0.05366	0	0.08005	0.1292	0	0.25725	1.44827	0.69664	0.33082	0.49387	0	0	0	0	1.63541	0	0	0	0	0.00053	0.03924	0.00086	0.00012	0.01536	0.0195	0	2.57986	0.07361	0	0	0.00309	0	4e-05	0.70798
S8727dd1_timepoint1	0	0	0	0	0.00017	0.00111	0	0	0	0	0.01724	0	0.08688	0.25384	0.84139	0.16677	0	0.03562	0	0.02642	1.13453	0.97005	0	0.03684	0	0	0	0	0	1.00799	0.00172	0	0	0	0	0.00354	0.00444	0	0.02983	0.00921	0	0.8065	0.07358	0.00346	0	0.00179	0	0.56546	1.26926
S0a8c1f9_timepoint1	0.00366	0.00075	0	0	0.00062	0.0012	0.0087	0	0	0.00349	0	0	0.05561	0.12524	0.03635	0.25307	0.01164	0.12693	0.02935	0	0.12778	1.9192	0.02169	0.16717	0	0	0.02061	0.00344	0	0.70354	0.00017	0	0	0	0.00948	0	0.00518	0	0.00367	0.00837	0	0.42964	0.03296	0.00068	0	0.00424	0	0.07392	0.32172
S991203f_timepoint1	0	0	0	0	0	0.00258	0	0.00255	0	0.00149	0.00143	0	0.20216	0.03274	0.13318	0	0.05868	0	0.20805	0	0.4041	0.41168	0	0.34326	0	0	0	0	0	0.25946	0.24653	0	0	0	0	0.00364	0.00534	0	0.00906	0.00598	0	0.64067	0.57888	0.00497	0	0.00249	0	0	1.14951
S626b6ec_timepoint1	0	0	0	0.00046	0.00043	0.00202	0	0	0	0	0.0356	0.00486	0	0	15.9302	0	0	0	0	0	0	0	0	0	0	0	0	0	0	2.36872	0.00207	0	0	0	0	0	0	0.00641	0	0	0.27003	0.38183	0	0.04688	0	0	0	0	0
Sf9737c9_timepoint1	0	0	0	0.00133	0	0.00075	0	0	0	0.00934	0.01937	0	0	0.07034	0	0	0	0.26011	0	0	0	0	0	0	0	0	0	0	0	0.62288	0	0	0	0	0	0	0	0	0	0	0	0.14596	0	0	0	0	0	2.59204	0
Sf92b278_timepoint1	0	0	0	0.00257	0	0.0007	0.00351	0	0.00547	0	0.00361	0	0	0.04281	0	0	0	0.39138	0	0	0	0	0	0.68864	0	0	0	0	0	1.10519	0	0	0.00567	0	0	0	0	0	0	0	0.00373	1.01527	0.70025	0.00465	0	0	0	0	0
S47c4c39_timepoint1	0.09345	0	0.01568	0.00364	0	0.00019	0	0	0	0	0.0005	0	0.03465	0.0803	0.39577	0.17513	0	0.05188	0.07746	0.01664	0.81594	1.01783	0	0.55198	0	0.04173	0	0	0	0.25041	0.09935	0	0	0	0.00231	0.00623	0.00018	0.00138	0.089	0.008	0	0.63507	0.09067	0	0.01059	0.00544	0	0.35896	0.69554
S87f253b_timepoint1	0	0	0.00283	0.00371	0	0	0	0.00342	0.00364	0.00014	0	0	0.00355	0.0983	0.32402	0.01759	0	0.25304	0	0.04247	0.04231	0.39742	0.07326	0.49499	0.023	0	0.01928	0	0.02143	0.22124	0.16996	0.00021	0.00136	0.00201	0.00073	0	0.00427	0.00056	0	0	0	0.872	0.31492	0.00188	0.01726	0.00243	0	0.21009	1.42711
Sd4b607b_timepoint1	0	0	0	0.00068	0.00375	0.00597	0	0	0	0	0	0.00417	0.04288	0.05785	0	0.38716	0	0.07303	0	0.01435	0.35123	1.30322	0	0.24184	0.15083	0	0.01452	0	0	0.24916	0	0	0.00356	0.00116	0	0	0	0	0.10127	0	0	0.12018	0.23369	0.00568	0	0.00233	0	0.57617	0.54673
S76ceb04_timepoint1	0	0.00209	0	0.00129	0.00723	0.005	0	0	0.01035	0.00834	0.00438	0.01015	0.04606	0.03293	1.09398	1.04198	0	0.37952	0.14251	0.01342	0.94775	2.71935	0.14848	0.22984	0	0	0	0	0	0.17518	0.02577	0	0	0	0	0	0	0	0.01527	0.0104	0	0.14908	0.01598	0	0	0.00585	0.00113	0.16057	0
Scf01f9f_timepoint1	0	0	0.00181	0.005	0	0.0036	0.00809	0	0.00327	0.01739	0	0.0038	0.42332	0.79085	0	0	0	0.61389	0	0	0	2.82499	0.02273	0	0.0426	0	0	0	0	0	1.12046	0	0	0	0	0	0.00767	0.00509	0	0	0.10505	0.00409	0.09136	0.00294	0	0.00194	0.00355	0	0.88969
Sf776a51_timepoint1	0	0	0	0	0	0.00205	0.00088	0	0	0	0.00447	0	0.04365	0.00284	1.05447	0.40708	0	0.01751	0	0	0.20753	0.61327	0.28404	1.51429	0	0	0	0	0	0.60869	0	0	0	0	0.02664	0.02824	0	0	0.01538	0	0	2.16532	0.05035	0	0.00013	0.01124	0	0.32062	0
S3e3cfdb_timepoint1	0	0	0	0	0	0	0	0.00072	0.00235	0	0	0	0.01204	0.05677	0.0074	0.0516	0.01099	0	0.08239	0	0.24401	1.77798	0.0423	0.01966	0	0	0	0	0	0.57654	0.07632	0	0	0	0	0	0	0.00024	0	0	0	0.59847	0.06444	0	0	0.00091	0	0.24489	0
S0f2335d_timepoint1	0	0	0.00365	0.00076	0	0.00203	0.00523	0.00453	0.0034	0	0	0	0.14398	0.02474	0.82606	0	0	0.05994	0.06955	0.02319	0.06075	0.46698	0	0.52154	0.05289	0	0	0	0	1.42676	0.13904	0	0	0	0	0	0	0	0	0	0	2.20285	0.37893	0.01123	0	0	0	0	0
S8d3389f_timepoint1	0	0	0	0	0.00057	0.00176	0	0	0	0.00012	0.00141	0.00015	0.03431	0.10681	0.0723	0.04565	0	0.09961	0.00423	0.00517	0.20625	1.20589	0	0.02385	0.03673	0	0	0	0.02134	0.83651	0.01184	0	0	0.04185	0.00708	0	0.00039	0	0	0.00439	0	1.15757	0.06026	0	0	0.00165	0	0.09041	0.22558
S423dc07_timepoint1	0	0	0	0	0	0.00052	0.00968	0	0.00365	0.0056	0	0	0.04474	0.01403	4.78639	0	0.10828	0.05705	0	0.08721	0.83339	2.42484	0	0.72062	0.1762	0	0	0	0	0.25647	0.01623	0.00231	0	0	0.00367	0	0.00081	0.00295	0.04642	0	0	0.46252	0.01253	0	0.00264	0.01651	9e-05	0	0.90622
S06a3d79_timepoint1	0	0.00011	0	0	0.00081	0.00172	0	0.00096	0.00252	0.00323	0	0	0.03906	0.13086	0.69509	0.21548	0	0.25121	0.00158	0.00153	0.01722	0.03389	0.03984	0.09927	0.00046	0	0.02059	0	3e-05	0.17922	0.04009	0	0	0	0.00579	0.00335	0.00395	0	0.01069	0.00986	0	0.16392	0.01097	0	0	0.00196	0	0.07736	0.00051
S11f6e5b_timepoint1	0	0.00077	0	0.002	0	0	0.00504	0.00869	0	0.00514	0	0	0.00248	0.14764	0.07915	0.0536	0	0.02495	0	0.00202	0.02505	0.08916	0.04324	0.13897	0.04606	0	0	0	0	0.7717	0.03221	0	0	0	0.00393	0	0	0	0	0.0114	0	0.58733	0.04589	0	0.00031	0.00115	0	0.00056	0.04939
S8ad0a0c_timepoint1	0	0.00147	0	0.00354	0	0.00177	0.00029	0	0.00287	0	0	0	0.06036	0.17008	0.79239	0.15476	0	0.04675	0.24859	0.68241	0.08071	2.17537	0.21856	0.22577	0.10034	0	0	0	0	0.96085	0.00141	0	0	0	0	0	0.00102	0	0.00569	0.00922	0	1.55677	0.30643	0	0	0.00166	0	0.11001	0.01325
S30e40ad_timepoint1	0	0	0	0.00222	0.00404	0.00681	0	0	0.0022	0	0	0	0.13143	0.22882	0	0	0	0	0	0	0	0.00212	0	0.00051	0	0	0	0	0	0.00019	0.34205	0	0	0	0	0	0	0.00066	0.04755	0	0	4.65279	0	0.01966	0	0	0	0	0.00063
S10b04cd_timepoint1	0	0	0	0	0	0	0	0.00285	0	0.00096	0	0	0.07153	0.31523	0	0.11654	0	0.01217	0.01538	0.06773	0.06897	1.47397	0.05475	0.17951	0.09654	0	0	0	0	0.53133	0.06067	0	0	0	0	0	0.0007	0.00239	0.00735	0	0	0.67326	0.26255	0.00126	0.02782	0.004	0.00237	0.08638	1.39863
S11ec843_timepoint1	0	0	0	0.00802	0	0.00252	0	0	0.00901	0.00072	0	0.00523	0.0187	0.7269	1.34797	0.09558	0	0.19256	0.00371	0.00871	0.05153	0.47336	0.04046	0.09344	0.05041	0	0.00953	0	0	0.4523	0.00256	0	0	0	0.03441	0	0.00429	0	0	0	0	1.24406	0.21958	0	4e-05	0.00614	0	0.17918	1.20409
S2f59dd9_timepoint1	0	0	0.00712	0.00473	0	0.00118	0	0.00189	0	0.00401	0.02135	0.00018	0.09897	0.10383	0.26677	0.12582	0	0.40199	0.04932	0	0.12183	1.81213	0.09019	0.1112	0.06171	0	0	0	0	0.51591	0.22451	0	0	0	0	0.00107	0.00033	0.00103	0.00901	0.0069	0	0.60294	0.00276	0.00025	0.00264	0.00454	0.00075	0.12337	0.25533
S2c45bae_timepoint1	0.13716	0	0	0.00109	0	0.00269	0	0	0.00209	0.00211	0.00536	0.00246	0.03295	0.47771	1.39991	0.08792	0	0.78353	0	0.01732	0.16791	2.62028	0	0.42219	0.12289	0	0	0	0	0.48645	0.00075	0	0	0	0	0	0.00481	0.00765	0.01698	0	0	0.61627	0.06303	0.00204	0	0.00441	0	0.36254	0.92722
S23fd86a_timepoint1	0	0	0.00342	0.00365	0	0.00067	0	0	0.00135	0.00221	0.01513	0	0.14149	0.20741	0.99053	0.15756	0	0.12097	0	0.01691	0.1989	2.05027	0	0.10454	0.54168	0.02815	0	0	0	0.36375	0.13678	0	0	0	0	0.00038	0.00131	0.00073	0	0	0	1.00823	0.10333	0.00227	0	0.00547	0	0.05532	0.28769
S69631aa_timepoint1	0	0	0	0	0	0	0	0.00193	0.00226	0.00014	0	0	0.22733	0.06523	0.55868	0.35257	0	0.62293	0.55814	0	0.39977	1.5399	0	0.17989	0	0	0	0	2e-05	0.14099	0.34822	0	0	0	0	0.00842	0.00891	0.00065	0.02149	0.00828	0	0.94084	0.09402	0.00872	0	0.01069	0	0	0
Sff94642_timepoint1	0	0	0	0	0	0.00087	0	0	0	0.00024	0	0.00099	0.04524	0.06992	0	0.48227	0	0.05617	0.19088	0.01427	0.1108	1.81336	0.01852	0.54176	0	0	0	0	0	0.69495	0.0056	0	0	0	0	0	0.00154	0	0.00903	0.00174	0	2.03882	0.05184	0	0	0	0	0.16656	0
S48d1b0b_timepoint1	0	0	0.01342	0	0.00545	0.00157	0	0.02199	0	0.00449	0.0117	0	0.0517	0.08325	0.09936	0.11633	0	0	0.374	0.03	0.55056	2.77799	0.13566	1.52784	0	0	0.00432	0	0.00328	0.80363	0.32413	0	0	0	0	0	0.00709	0	0	0.00661	0	6.06327	0.30204	0.00657	0.00373	0.0142	0.00336	1.06716	1.03707
S39fe1d7_timepoint1	0	0	0	0	0	0.00063	0	0	0.00187	0.00148	0.00113	0	0	0.4524	0.80349	0.19667	0	0.08896	0.13183	0.02522	0.05498	0.07239	0.14295	0.2992	0	0	0	0	0	0.89304	0.05149	0	0.00729	0	0	0.07771	0.00372	0	0	0.01244	0.00208	0.44005	0.10071	0.00204	0.01111	0.00615	0	0.26906	5.84726
Sa944992_timepoint1	0	0	0.00249	0	0	0	0	0	0	0.00026	0	0	0.18667	0.40965	0.61806	0	0	0	0	0	0.60915	1.69948	0	0.27379	0	0	0	0	0	0.11682	0.42064	0	0	0	0	0	0.00083	0.00573	0.01527	0	0	0.90964	0.02938	0.00624	0.00598	0.00362	0	0	3.96247
S4936fc9_timepoint1	0	0	0	0.00326	0	0.00121	0	0.00459	0	0.00864	0	0	0.11169	0.11631	0.0844	0.16025	0	0.45628	0	0	0.87378	1.89675	0.01327	0.33724	0.09194	0	0.00232	0	0	0.64378	0.01702	0	0	0	0.01072	0.00406	0.00034	0	0.00079	0.01047	0	0.7067	0.036	0	0.00117	0.00455	0	0.0779	0.29163
S614c7aa_timepoint1	0	0.00127	0	0.00182	0.00225	0.00307	0	0	0	0.00773	0.03616	0.00183	0.03517	0.09292	3.50645	0	0	0	0.30641	0	0.8052	3.50546	0	0.19051	0	0	0	0	0	0.17448	0.06037	0	0.00063	0	0.09448	0	0.00758	0.00115	0.0199	0.02035	0	0.62549	0.23455	0.01001	0.02601	0.01961	0	0.22556	1.04047
Sbe29366_timepoint1	0	0	0	0	0	0.00059	0.00286	0	0	0.00019	0.00359	0	0.10219	0.19588	0.07285	0.0708	0	0.0023	0.02154	0.09869	0.06078	0.66699	0	0.26498	0.01109	0	0.00751	0	0.00025	0.66051	0.05581	0	0	0	0.00536	0	0	0	0.00018	0.00302	0	1.30578	0.1857	0	0	0.00065	0	0.20195	0.01271
Sc9280c8_timepoint1	0	0	0	0.00395	0	0	0	0	0	0	0	7e-05	0	0.372	0	0	0	0.43111	0	0	0.48875	1.79347	0	0.02822	0	0	0	0	0	1.49886	0.00182	0	0	0.00274	0	0	0	0	0	0	0.00186	2.86836	0	0	0	0	0	0	0
S530c999_timepoint1	0	0.00285	0	0.00054	0.00265	0.00555	0	0	0.00429	0.00663	0.00708	0.00265	0.07526	0.21602	0.34651	0.34839	0	0.00322	0.02226	0.00071	0.33506	2.77115	0.15068	0.08077	0.04173	0	0.01649	0	0	0.66878	0.20118	0	0	0	0	0	0.00081	0	0.0028	0.02034	0	1.45092	0.23506	0.0037	0.01147	0.00806	0	0	0
S90b42e2_timepoint1	0	0	0.0296	0.00485	0.00041	0.0038	0	0	0	0.00524	0.0035	0	0.00617	0.24885	0.20752	0.19992	0	0.01741	0.00205	0.00335	0.0142	0.64798	0.05699	0.14644	0.04145	0	0	0	0	0.27175	0.1421	0	0	0	0.00809	0	0.00181	0.00023	0	0.01606	0	0.35517	0	0	0.00084	0.0019	0	0.02234	0.10034
S5f6cb39_timepoint1	0	0	0	0	0.0007	0.00623	0	0	0	0	0	0.00773	0.20743	0.02137	0.15097	0.11335	0	0.62441	0.38674	0.0192	1.81053	6.01004	0	0	0.21156	0.00855	0	0.00628	0.00232	0.9162	0.41147	0	0	0	0	0	0.00329	0.00018	0.00497	0.00032	0	0.77338	0.29523	0.00116	0.00269	0.01245	0	0	0
Seef4aa9_timepoint1	0	0	0	0.00076	0	0.00407	0.00093	0	0	0	0.00032	0.00019	0.12027	0.32657	0.30909	0.13199	0	0	0	0	0	0.824	0.06729	0	0	0	0	0	0.01379	0.60119	0.19059	0	0	0.00262	0.00252	0.00932	0	0.00242	0.03085	0.01332	0.00043	1.55796	0.01259	0	0.00868	0.00125	0	0.87225	0.58981
S5f42952_timepoint1	0	0	0	0.00126	0	0.00187	0	0.00565	0.00372	0.00253	0	0	0.00177	0.04126	0.00184	0.04433	0	0.0186	0	0.01123	0	0.82169	0.00579	0.14811	0.04671	0	0	0	0.00211	0.40481	0.00128	0	0	0	0	0	0	0	0	0.00555	0	1.13649	0.10832	0	0	0	0	0.05682	0
S0606baa_timepoint1	0	0.00481	0.00201	0.00427	0	0.03248	0.01457	0.0036	0	0.00909	0.00975	0.00226	0.20888	0.02626	0	0	0	0.90445	0.32817	0.10679	3.90038	3.55088	0	0	0	0	0	0	0	0	0	0	0	0	0	0	0	0.00344	0.04101	0	0.00334	1.54457	0.59264	0.05773	0	0	0	0.87713	0
Sb57332d_timepoint1	0	0.00316	0.00101	0.00072	0.00063	0.00954	0	0.00842	0	0.00351	0	0.00256	0.4187	0.4108	1.76973	0.11655	0	0.25338	0.10204	0.29227	1.61862	0.48522	0	0.25375	0.14684	0	0	0	0	1.06225	0.0708	0	0	0	0	0	0.00029	0.0001	0.01816	0	0	0.96147	0.18954	0.00487	0.00026	0.00809	0.00481	0.28264	0.78005
S2b8eb05_timepoint1	0	0	0	8e-05	0	0	0	0	0	0.0001	0	0	0.12813	0.49498	1.66304	0.05623	0	0.86676	0.0763	0.00482	0.30429	1.23703	0.0158	0.36844	0.37744	0	0	0	0	0.61402	0.29355	0	0	0	0.00275	0.13171	0.0021	0	0.00217	0.01114	0	1.49185	0.2806	0	0	0.00596	0	0.43364	0.25563
S1eef51d_timepoint1	0	0	0.01016	0.00114	0.00053	0.00145	0.00015	0	0	0.00902	0.00844	0.0004	0.00485	0.05828	6.47057	0.48413	0	0.40989	0	0	0.8055	6.61552	0	3.05724	0	0	0.05599	0	0	0.62845	0.00583	0	0.03752	0	0	0	0.00663	0	0.03464	0.00085	0	1.29929	0.07032	0.00217	0	0	0	0.73987	0.00052
Scfa54a7_timepoint1	0	0	0.00052	0	0	0	0.00173	0.00122	0	0	0.00514	0	0.00858	0.15599	0.00057	0.26248	0	0.05818	0.01716	0.01906	0.07332	1.22667	0.03271	0.39169	0.21231	0	0	0	0	0.03979	0.17999	0	0	0.00171	0.00622	0	0.0086	0	0.00721	0.01805	0	2.1005	0.03316	0	0	0.00707	0	0.40188	0.01666
S2eaef5c_timepoint1	0	0	0	0	0	0.00652	0	0.00658	0.00565	0.00255	0	0	0	0.32951	0.3493	0.11631	0	0.27206	0.05729	0.01142	0.7845	3.5785	0	0.75818	0.0426	0	0	0	0	1.61976	0.00425	0	0	0	0	0	0.0096	0	0.00509	0	0.00708	1.34278	0.12106	0.01181	0	0	0	0	0
S1b6dd32_timepoint1	0	0	0.00114	0.00042	0	0.00217	0.01638	0	0	0.00489	0	0.00158	0	0.00296	0	0	0	0	0	0	0	0.00013	0	0	0	0	0	0	0	0	1.03232	0	0.00022	0	0	0	0	0.001	0	0.0236	0.00078	0.08802	0	0.0199	0	0	0	2.44768	0
Se7016b4_timepoint1	0	0	0.00408	0.00453	0	0.00188	0.00202	0	0.00214	0	0.00806	0.00058	0.31045	0.18204	0.53085	0.10563	0	0.31841	0	0	0.27986	1.62851	0.10437	0.27681	0.03904	0	0	0	0	0.62704	0.00489	0	0	0	0	0	0.00376	0	0.00118	0.00956	0.0005	1.30906	0.14915	0.00118	0.00025	0.00197	0.00019	0.01245	2.34313
S1f52886_timepoint1	0	0	0	0	0.00107	8e-05	0	0	0	0	0	0	0.03852	0.07357	0.00065	0	0	0.13047	0.03523	0.05748	0.20839	0.04845	0	0.00049	0	0	0	0	0	0.00525	0.51066	0.00028	0.0168	0	0	0	0	0	0	0.00952	0	0.3562	0.20446	4e-05	0	0.0024	0	0.21909	1.36134
S52d3607_timepoint1	0	0	0	0	0	0.00042	0.00248	0	0.0007	0	0	0	0.00489	0.16562	0.00444	0.01935	0	0.0074	0.01157	0.00899	0.07781	0.13434	0.01623	0.12217	0.00845	0	0	0	0	0.73279	0.00222	0	0	0	0	0.00315	0	0	0	0.0076	0	1.19325	0.08038	0	0	0	0	0	0.00423
S053a6c1_timepoint1	0	0	0	6e-05	0	0.00022	0	0.00109	0	0	0	0	0.02976	0.10594	0.25423	0.14998	0	0.04122	0.0016	0.00278	0.21929	0.85279	0.15808	0.08536	0.01078	0	0	0	0	0.93492	0.02766	0	0	0	0.00562	0	5e-05	0	0	0.00838	0	0.41077	0.03505	0	0	0.00012	0	0.12169	0.41858
S0635f26_timepoint1	0	0	0.00248	0.00953	0.00141	0.00662	0	0	0.0034	0.00444	0.02669	0	0.02181	0.14549	1.88693	1.08289	0	0.87279	0	0	0.27036	4.53975	0.10644	1.58939	0.11535	0	0	0	0	0.33892	0.2274	0	0	0	0	0	0.00048	0	0.06312	0.00728	0	0.72653	0.35447	0.02736	0.03233	0.02198	0.04957	0.33304	0.00525
S7f0f17c_timepoint1	0	0	0	0.00028	0	0	0	0.00229	0.01147	0	0	0	0.13795	0.2659	1.70515	0.37738	0	0.04655	0	0	1.63907	1.38391	0	1.37686	0	0	0	0	0.00096	0.93837	0.02573	0	0	0	0.00125	0	0.00103	0.00191	0.01508	0.00733	0	2.99745	0.0658	0	0	0.00675	0.0017	0.06716	0.42895
Sc1c4007_timepoint1	0	0	0	0.0012	0	0.00206	0	0	0	0.002	0	0	0.05488	0.34317	0.05036	0.07044	0	0.04588	0.0186	0.00465	0.06101	1.22525	0.0199	0.21169	0.03013	0	0	0	0.00875	0.72273	0.03768	0	0.0038	0.00246	0.01492	0	0	0	0	0.00582	0	1.28577	0.17347	0	0	0.0014	0	0.15882	0
S02686de_timepoint1	0	0.00017	0	0	0	0.00036	0.00045	0.00436	0	0.00374	0	0	0.1401	0.38504	4.34342	0.8886	0	0.25338	0.01807	0.03667	0.08606	2.11098	0.17123	0.2696	0.29928	0	0	0	0	0.59248	0.00078	0	0	0	0.04713	0.00735	0.00132	0	0.0062	0.00658	0	0.71713	0.19641	0	0	0.00726	0	0.66084	0
S034cc1f_timepoint1	0	0	0	0	0	0.00061	0	0	0	0.00184	0.00214	0	0.00947	0.18785	0.54172	0.15632	0	0.1175	0	0.00913	0.00584	1.3381	0	0.29415	0.06347	0.0091	0	0	0	0.58408	0.03627	0	0	0	0.00536	0	0.00362	0	0	0.00741	0	1.01352	0.17553	0	0.00436	0.00173	0	0.19851	0.18223
S2807682_timepoint1	0.08938	0	0	0.00055	0	0.0022	0.01403	0	0.00532	0.00015	0.00071	0	0.00886	0.05412	0	0.40932	0.02386	0.15716	0.10551	0.32208	1.32738	1.73895	0	0.67166	0	0	0.00998	0	0	0.82267	0	0	0	0	0.00323	0	0.00053	0	0.0645	0.0015	0	0.27865	0.02209	0	0	0.0051	0.00026	0.22379	0
S7838144_timepoint1	0	0	0	0	0	0.00033	0	0	0	0	0	0	0.01172	0.23616	0.4269	0.05588	0	0.32218	0	0.01835	0.01198	1.46616	0.05293	0.32337	0.03833	0	0	0	0	0.72602	0.03503	0	0	0	0.00813	0.00728	0.00287	0	0	0.0083	0	0.69904	0.03418	0	0.00265	0.00496	0	0.45413	0
S71751e2_timepoint1	0	0.00018	0	0	0	0	0	0	0.00201	0	0	0	0.04459	0.05976	2.3939	0.66513	0	0.62085	0.1195	0.037	0.51823	0.03426	0	1.30793	0.15616	0	0.01105	0	0	0.60007	0	0.00308	0	0	0	0	0.01884	0.00395	0.02224	0	0	1.63091	0.64036	0.0126	0.00691	0.00927	0	3.22912	0.67201
S23bdf14_timepoint1	0	0	0	0	0	0	0	0	0	0.0008	0	0	0.03199	0.07264	0.90287	0.40291	0	0.00195	0.00999	0.00975	0.51828	0.02934	0.07069	0.05137	0.02921	0	0	0	0	0.4184	0	0	0.00071	0	0.00396	0.02382	0.0085	0	0.00588	0.01536	0	3.61216	0.06608	0	0	0.00427	0	0.03819	0.08161
S1b071e7_timepoint1	0.00633	0	0.00327	0	0	0.00088	0.00045	0	0	0	0.00094	0	0.02953	0.41862	0	0.1048	0	0.1395	0.03076	0.04147	0.05912	0.88778	0.0701	0.23973	0	0	0	0	0	0.71425	0	0	0	0	0	0	0	0.0003	0	0.00384	0	0.95306	0.03244	0	0	0.00109	0	0.5316	0
Scfad918_timepoint1	0	0.00104	0	0	0.00028	0.00018	0	0	0.0074	0.0002	0.00638	0	0.16163	0.09286	3.18217	0.02222	0	0.579	0.19038	0.00907	0.34298	1.05266	0	1.07945	0.38088	0	0.04619	0	0	0.7879	0.22345	0	0	0	0.00756	0.00825	0	0	0	0.00797	0	1.08089	0.04855	0.00073	0	0.00484	0	1.06987	0.00602
Sa8f3b51_timepoint1	0	0	0.01243	0.00101	0	0.00222	0	0.00579	0	0.00476	0.00157	0	0.34762	0.50762	0.5881	0.34718	0.01616	0.0646	0.03655	0.08809	0.43406	1.19449	0.10521	0.23106	0.02838	0	0.02247	0	0	0.76349	0.00641	0	0	0	0	0	0.00048	0	0.00335	0.00895	0	1.4705	0.04002	0.00171	0	0.00835	0	0.22312	0
S450f4c0_timepoint1	0	0	0.01046	0	0	0	0	0.00147	0.00396	0.00036	0	0	0.04504	0.04202	0	0.26263	0.01514	0.16622	0.02828	0.02298	0.06291	0.7654	0.10754	0.20267	0.02749	0	0	0	0	1.16866	0.02744	0	0	0	0	0	6e-05	0	0.00114	0.00669	0	1.17909	0.12526	0.00044	0	0.00053	0	0.38575	0.10157
S8ec2617_timepoint1	0	0	0.01389	0.00125	0	0.00102	0	0	0	0	0	0	0.01276	0.097	0.38669	0.07502	0	0.00295	0.00178	0	0.20313	0.58397	0.00266	0.17618	0.04684	0	0	0	0.15158	0.15452	0.46308	0	0.11012	0.05017	0.00503	0	0.003	0	0	0	0	0.61547	0.03463	0	0	0.00211	0.0006	0.14599	1.04215
Sf6a7372_timepoint1	0	0.00338	0.01544	0.00029	0	0.00315	0	0.00244	0.00531	0.00164	0.00905	0.00108	0.14429	0.12613	3.08343	0	0	0.18013	0	0	0.71773	0.00052	0	0.37332	0	0	0	0	0	0.0586	0	0	0	0	0.07814	0	0.00767	0	0.16931	0.00341	0	0.28906	0.17001	0	0	0.01792	0	0.40061	0
S64ec787_timepoint1	0	0	0	0	0	0	0.00139	0.00039	0.00192	0	0	0	0.01732	0.02753	2.74958	0.80096	0	0.01547	0	0.17132	0.19669	2.77282	0	1.87377	1.08581	0.08647	0	0	0	0.13613	0	0	0	0	0.0021	0	0.00297	0	0.01589	0.00729	0	0.31934	0	0	0.00076	0.00343	0	0.02291	0.00562
Sbda0d71_timepoint1	0	0.00214	0.00714	0.00037	0.00234	0.00427	0.01142	0	0	0.00556	0	0.00536	0.08612	0.21333	1.20569	1.73496	0	1.11813	0	0	0.66691	6.21923	0	1.02491	0	0	0	0	0	0.22847	0	0	0	0	0	0	0	0	0.09203	0.0184	0	0.36752	0	0.00157	0	0	0	0.37687	0.09905
S060b0a8_timepoint1	0	0	0	0	0	0.00093	0	0	0	0.0004	0	0.00154	0.46929	0.29301	0	0.02575	0	0	0	0	0.89933	2.2172	0	0.85928	0	0	0	0.00017	0	0	0.83038	0	0	0	0	0	0.00741	0.00062	0.00071	0	0.00769	2.0699	0.12508	0.00243	0.01719	0.00097	0	0.81148	9.99025
Sd99630f_timepoint1	0	0	0	0.0006	0	0	0	0.00122	0.00173	0	0	0	0.03305	0.03612	0.05496	0.29141	0	0.1104	0	0.12968	0.00207	2.1789	0.17307	0.94304	0.00886	0	0	0	0	1.17823	0	0	0	0	0.00527	0	0.00027	0	0	0.0082	0	0.79963	0.02146	0	0	0.00466	0	0.05743	0
S61813d1_timepoint1	0	0	0	3e-05	0	0.00019	0	0.00077	0.00287	0.00236	0	0	0.08989	0.54692	0.14802	0.14347	0	0.28388	0.06866	0.0172	0.66502	3.72869	0	0.7254	0.06337	0	0	0	0.00191	0.76514	0.00468	0	0	0	0	0	0.01846	0	0	0.00487	0	1.60514	0.06909	0.01246	0	0.00495	0	0.37546	0.03286
S313a09d_timepoint1	0	0	0	0	0.00023	0.00414	0.00114	0	0	0	0	0	0.1389	0	0.23816	0	0	1.81283	0.23777	0.08098	0	2.23324	0	0.34592	0	0	0	0	0	0	0	0	0	0	0	0	0.00911	0.0147	0.01131	0	0.01228	1.25192	0	0.03149	0.01234	0.00471	0.00055	0	0
S4ed0ec4_timepoint1	0	0	0	0	0	0.01164	0	0	0	0	0	0.00533	0	0.03039	0.01428	0	0	0.08535	0	0	0.05396	0.00016	0	0	0	0	0	0.02231	0	0.84959	0.00055	0.00865	0.00286	0.00052	0	0	0	0	0.00209	0.00837	0	3.8643	0	0	0	0	0	0	0
Sdab1897_timepoint1	0	0	0.00729	0.00653	0	0.00026	0.00132	0.00184	0.01039	0.00173	0	0.00062	0	0.19405	0	0	0	0.33794	0	0	0	0.00023	0	0.61102	0	0	0	0	0	1.66603	0	0	0	0	0	0	0	0	0	0	0	3.88713	0.49135	0.01192	0	0	0	0	0
Sb9247f8_timepoint1	0	0	0.00169	0.00556	0.00043	0.00376	0	0.00724	0	0.00512	0.008	0.00033	0	0	0.01572	0.00221	0	0	0	0	0.00347	0.01608	0	0.00109	0	0	0	0	0	0.0051	2.17228	0	0	0	0	0	0	0.00074	0	0	0.05215	3.05912	0	0.00548	0	0	0	0.00063	0
S0a8fe14_timepoint1	0	0	0.00405	0.00142	0	0.00018	0	0	0.00155	0	0	0	0.01226	0.21135	0.45307	0.13274	0	0	0.00102	0.03702	0.01793	1.40437	0.20036	0.14504	0.12654	0	0	0	0	0.64966	0.16421	0	0	0	0	0	0.00169	0.00122	0	0	0	2.51035	0.05893	0.00588	0	0.00286	0	0.09957	0.10189
S331df5f_timepoint1	0	0.00253	0	0	0	0.00053	0	0.02107	0.00844	0	0.00798	0	0.13449	0.04865	0.42363	1.0584	1.22181	0.35731	0	0.23382	0	0.5649	0	0.75614	0	0	0	0	0	0.18914	0.59997	0.00222	0	0	0	0	0.00511	0.00025	0.06156	0.00693	0	0.95018	0.14131	0.13573	0	0	0	0	0
S18c62a4_timepoint1	0	0	0.01759	0.00097	0	0.00372	0	0.0006	0	0.00314	0	0.00015	0.02099	0.00802	1.39822	0	0	0.76551	0.41537	0.11489	0.07823	0.50077	0	0.75704	0	0	0	0	0	0.28681	0.03696	0	0.00566	0.0037	0	0.03426	0.00025	0.0007	0	0.0081	0	0.24522	0	0.00876	0	0.00226	0.00167	0	0.39147
S1e9d649_timepoint1	0	0	0	0	0	0	0	0	0	0.00091	0	0	0.03584	0.20781	0	0.13044	0	0.41858	0	0.09091	0.01061	0.80715	0.02002	0.06187	0	0.00365	0	0	0	0.65035	0.00018	0	0	0	0.00497	0	0.00435	0	0.01161	0.00656	0	1.43675	0.04688	0	0	0.00653	0.00012	0.06115	0
Sbb24b34_timepoint1	0	0.00161	0	0.00186	4e-05	0.00146	0.0009	0	0	0.0035	0	0.00143	0.25544	0.069	0.02236	0.10451	0	0.09961	0.04599	0.00088	0.00974	1.07596	0	0.38323	0	0	0	0	0	0.89871	0.00646	0	0	0	0	0.00025	0	0	0	0.01925	0	2.16781	0.02684	0	0	0	0	0.14621	0.13419
Sb2a50a8_timepoint1	0	0	0.00054	0.00451	0	0.00212	0	0	0	0.00519	0.00856	0	0.09624	0.13647	3.95304	2.39896	0	0.01466	0.26839	0	0.10329	1.41042	0.12771	0.79817	0.17652	0	0	0	0	0.08952	0.26716	0.00236	0.00108	0	0	0	0.00152	0	0.03166	0.0026	0	1.17192	0.09078	0	0.00017	0.01876	0	0.17466	0.0931
S6222a55_timepoint1	0	0	0	0	0	0	0	0	0	0	0	0.00015	0	0.21816	2.63327	0.11651	0.00248	0.03311	0.02077	0.09382	0.12743	1.26594	0.20396	0.75544	0.06565	0	0	0	0	0.5631	0.30384	0	0	0	0.00981	0.01484	7e-05	0.00074	0.02239	0.00973	0	0.93675	0.02121	0	0.00609	0.00616	0	0.16861	0.01786
Sbab60e9_timepoint1	1.09092	0	0	0.00406	0	0.00679	0.00678	0	0.00206	0.04561	0	0.00698	0.15052	0.326	0	0	0.21594	0	0.21076	0.1174	0.21117	1.16965	0.00351	0.24375	0	0	0	0	0	0.92821	0	0	0	0	0	0	0	0	0.02935	0.01612	0	3.21386	0.12081	0	0	0	0	0.24131	0.10091
S7dbb1ba_timepoint1	0	0	0	0.00182	0	0.00891	0.00537	0.00845	0	0.00607	0	0	0.00851	0.05197	0.25702	0.22331	0	0.14732	0.30629	0.01034	0.07966	0.67883	0	0.73872	0	0	0.00952	0	0	1.04184	0.01175	0	0	0	0.00225	0	0.00273	0	0	0.00636	0	1.81191	0.24616	0.00254	0	0.00345	0.00122	0.31703	0.10912
S7d1b9a8_timepoint1	0	0	0.00105	0	0	0.00046	0.00277	0	0	0.00059	0.01155	0	0.08933	0.14981	0.58323	0.91741	0	0	0	0	0	0	0	0	0	0	0	0	0	1.06209	0.00262	0	0	0	0	0	0.00055	0.00101	0.0096	0.01187	0	2.21232	0	0.0061	0	0.00292	0	0	2.98868
S0ab1552_timepoint1	0	0	0	0.00048	0	0	0	0.00676	0	0	0	0	0.06361	0.01066	4.14546	0.18201	0	0.05096	0.05475	0.03646	0.35903	2.05571	0.27305	0.5449	0.1006	0	0.00359	0	0	0.84203	0.0552	0.00128	0	0	0.00537	0	0.00389	0.00579	0	0.0022	0	2.25481	0.08345	0.01095	0.03359	0.01063	0.00199	0.74279	0.98396
S08b906b_timepoint1	0	0.00752	0	0.00443	0.0019	0.01602	0	0.00831	0.04679	0.00672	0	0.01163	0.26658	0.03218	0.12932	0.26692	0	0	0	0	3.71196	9.17595	0	0.7451	0	0	0	0	0.00179	0.32952	0	0.01815	0.00115	0	0	0	0	0.00125	0.05035	0	0.02622	0.3256	0	0.0833	0	0	0	7.00323	1.35507
S10d1db4_timepoint1	0	0	0.0017	0.00459	0.00058	0.00456	0.00052	0.00491	0.0072	0	0.00029	0.00069	0.00075	0.11241	0.0685	0.04545	0	0.22141	0	0.02616	0.0383	1.1307	0.03287	0.21737	0	0	0	0	0	0.56728	0.00877	0	0	0	0.01259	0.00211	0.00302	0	0.00942	0.0127	0	1.6	0.07275	0	0.00485	0.00165	0.00083	0.11068	0.00293
S634f2ce_timepoint1	0	0	0.00342	0.00032	0	0	0	0	0.00164	0.00064	0.00911	0	0.00226	0.08055	0	0.22613	0	0.01766	0.06655	0.00818	0.49895	1.18277	0	0.58899	0	0	0.02505	0	0	0.80963	0.05659	0	0	0	0.02613	0.0031	0.00298	0	0.01797	0.01086	0	0.40423	0.0049	0	0	0.00234	0.00047	0.25605	0.31
S41aebea_timepoint1	0	0	0.00646	0.00129	0	0.00492	0	0.00206	0.00093	0.00421	0	0	0.41818	0.52781	0.03568	0.20345	0	0.24629	0.29377	0	1.69566	1.32899	0	0.5027	0	0	0	0	0	0.41867	0.01894	0	0	0	0	0	0.00075	0.00033	0.02989	0	0	1.64597	0.29273	0.01032	0	0.01322	0.00929	0.66392	0
S3dd050f_timepoint1	0	0	0	0.0068	0.0008	0.00441	0	0.0102	0	0.01285	0.04725	0	0.02818	0.40806	0	0	0	0.02837	0	0.01822	0.17542	1.48477	0	0.2368	0.05471	0	0	0	0.00484	1.00173	0.03338	0	0.00254	0	0.00184	0	0	0.00039	0.01486	0	0	0.52461	0.21449	0.00161	0	0.00155	0.00181	0.12538	0
S12cf5b9_timepoint1	0	0	0.00416	0	0	0.00359	0.00315	0.00298	0	0.00303	0	0	0.04497	0.01289	1.61587	0.30124	0	0.08961	0	0	1.65365	0.05561	0.39577	0.88296	0.06555	0	0	0	0	0.46708	0	0	0	0	0.00061	0.04247	0.00275	0.0009	0.04542	0.00216	0	1.26119	0.00988	0	0.0207	0.0107	0.00185	0.18883	0.21939
S2cd8b81_timepoint1	0	0	0	0.00571	0.00137	0.0269	0.00269	0	0.00799	0	0.00412	0.00495	0.12773	0.48034	0.17513	0.46117	0	0.2421	0.04591	0.03078	0.08399	2.39501	0.07414	0.52012	0.06482	0	0	0	0	0.48002	0.00148	0	0	0	0.00122	0.01416	0.00431	0.00294	0.00098	0.00417	0.00063	0.40483	0.08592	0	0.01543	0.0022	0.00194	0	1.36464
S651cee0_timepoint1	0	0	0	0.00388	0	0.00883	0	0.00358	0	0.00082	0.01219	0.0141	0.10272	0.11389	3.43535	0.32573	0	0.65424	0.28739	0.14692	0.27603	3.58488	0.07112	0.298	0.03306	0	0	0	0	1.2519	0.0352	0	0	0	0	0	0.00205	0.001	0.03468	0.01309	0	0.93925	0.01469	0.01244	0	0.01872	0.01052	0.23786	0.0653
S5259914_timepoint1	0	0	0	0.00064	0	0.00023	0.00331	0	0.0008	0.00557	0.00135	0	0.00256	0.26701	0.32539	0.172	0	0.01461	0.03169	0.03922	0	0.01616	0.01387	0	0.04626	0	0	0	0.00072	0.8677	0	0	0	0.01346	0.00013	0.00809	0.00014	0	0.00142	0.01559	0	0.51981	0.14605	0	0	0.00102	0	0.02522	0.00091
Sa055e36_timepoint1	0	0	0	0	0	0.00051	0	0	0	0	0.00361	0	0.00076	0.09154	1.14313	0.07469	0	0	0.04037	0.00196	0.06412	0.81059	0.13289	0.20593	0	0	0	0	0	0.83189	0.02023	0	0	0	0	0	0.00013	0	0.00379	0.01026	0	1.19102	0.14635	0.00044	0	0.00339	0.00174	0.47514	0.35101
Sd5109ff_timepoint1	0	0	4e-05	0	0	0	0	0.00089	0	0.00029	0.00163	0	0.10775	0.23288	1.01571	0.10917	0	0.15055	0.03643	0.03171	1.19074	1.66399	0.02099	0.34337	0.05835	0	0	0	0	0.88	0.03173	0	0	0	0	0	0.00055	0.00032	0.06102	0.01665	0.00321	1.07103	0.13107	0.00047	0	0.00644	0	0.45403	0.26417
S2289a6a_timepoint1	0	0	0	0	0	0.00015	0	0.00178	0	0.00037	0	0	0.10711	0.68456	0.61372	0.22029	0	0.55226	0	0	0.06734	1.5531	0	0.25544	0.03405	0	0	0	0	0.64082	0.01973	0.00137	0	0	0	0	0.00473	0.00043	0.00121	0.01414	0	0.8978	0.23285	0.00184	0	0	0	0.27139	0.15762
S816a9c5_timepoint1	0	0	0.00604	0.00318	0.00042	0.0003	0	0.00655	0	0.00141	0.00274	0	0.05381	0.32882	1.78209	0.07632	0	0.04394	0.00314	0.01229	2.66616	1.50181	0.00165	1.0984	0.00892	0	0	0	0	1.04607	0.1848	0	0	0	0.00354	0.04919	0	0.00028	0.00845	0.00385	0	1.46524	0.21409	0	0.00376	0.01415	0.00016	0.09757	0.71457
Sa9aa318_timepoint1	0	0.00263	0	0.0079	0.00042	0.01223	0	0.00146	0.00801	0.00046	0.08268	0.00445	0.0522	0.29229	0	0.3098	0	0.19872	0	0.00297	0.00306	0.81436	0.04493	0.68787	0.00798	0	0	0	0	0.84858	0	0	0	0	0.00572	0.00085	0.00213	3e-05	0.00199	0.02255	0	0.78041	0.42112	0	0.00486	0.00891	0.00042	0.05423	0.0444
S53e9e3b_timepoint1	0	0	0.00139	6e-05	0	0.00047	0	0.00103	0	0.00187	0	0.00011	0.55165	0.51759	0.51877	0	0	0.71766	0	0	2.21893	0	0	0	0	0	0	0	0	0.26786	0.5675	0	0	0	0	0.06239	0.01305	0.00029	0.01118	0	0	1.43679	0	0.00805	0	0.00191	0	0	2.15168
S29f1d06_timepoint1	0	0	0.00346	0	0	0.00055	0	0	0	0.00046	0.00255	0	0.00232	0.22404	0.49181	0.43202	0	0.36562	0.06819	0.00752	4.35496	2.22391	0.2747	0.28561	0.10538	0	0.00914	0	0	0.96162	0.02552	0	0	0	0	0.02176	0.00017	0	0	0	0	1.54764	0.09606	0.00103	0	0	0	0	0
S63fbdae_timepoint1	0	0	0	0	0	0	0	0	0	0	0	0	0.10689	0.10526	0.11452	0.21434	0	0.17903	0.12666	0.49314	0.02529	2.33762	0	0.23515	0.22533	0	0	0	0	0.66084	0.66092	0	0	0	0	0.01899	0.0011	0	0.0593	0.00213	0	3.92608	0.16833	0	0.0051	0.01083	0	0	0.20701
S8c36a42_timepoint1	0	0	0	0.00139	0	0.0008	0	0	0	0.00278	0.00473	0	0.03934	0.35678	0.00434	0.34066	0	0	0	0.05503	0	0.64614	0	0.11462	0.02129	0	0	0	0	0.21683	0.00438	0	0	0	0	0	0	0	0	0.00642	0	0.69319	0.12348	0	0	0	0	0.67865	0.00093
S1925226_timepoint1	0.61819	0	0	0.00313	0	0.00326	0	0.005	0	0.00514	0	0	0.01221	0.31701	1.12963	0	0	0.9829	0	0.01099	0.57283	1.64144	0	0.45937	0.03519	0	0.05372	0	0	0.04442	0.76226	0	0	0	0.00491	0	0.00201	0.00186	0.02128	0.01338	0	0.01701	0.03416	0.01989	0	0	0.00066	0.2609	0
S8495d9d_timepoint1	0	0	0	0.0003	0	0	0	0	0	0.00433	0.01834	0	0.0024	0.06655	0.00755	0.19082	0	0.02176	0	0.00186	0.04716	1.69971	0	0.46241	0.01163	0	0	0	0	0.85151	0.00394	0	0	0	0.00541	0.00142	1e-05	0	0.0008	0.00964	0	0.57011	0.11024	0	0	0.00106	0	0.1335	0.07097
Sb335544_timepoint1	0	0	0	0	0	0	0.00589	0	0.00889	0.00224	0	0	0.05171	0.27349	0.00013	0.04547	0	0	0	0.01586	0	0.9847	0.01221	0.21216	0	0	0.01872	0	0	0.55781	0.00123	0	0.00356	0	0	0	0	0.00366	0	0.00195	0	0.75434	0	0.00074	0	0	0	0.28311	0
S6d2ebc4_timepoint1	0	0.00649	0	0	0.00091	0.01342	0	0.00876	0.00955	0	0	0.00535	0.03113	0.0225	3.27642	0.43739	0	0.16066	0.74917	0	3.02587	2.76054	0	0.07709	0	0	0	0.01042	0	0.97408	0	0	0.00097	0	0	0	0	0.00936	0.03878	0.00339	0.00107	0.54597	0.19925	0.08533	0	0.00635	0	4.69933	0
Sdd743dd_timepoint1	0	0	0.00239	0	0	0.00188	0	0	0	0.0031	0.0086	0	0.01365	0.2351	0.08179	0.01945	0	0.05501	0.00291	0.00058	0.00779	1.61403	0.04557	0.27949	0.00574	0	0	0	0	0.58964	0.00959	0	0	0	0.00062	0	0.00108	0	0.0328	0.00454	0	0.46646	0.0916	0	0	0.0023	0	0.62592	0.07059
Sb2e2399_timepoint1	0	0	0	0.0091	0	0.0026	0	0.00336	0	0	0.02632	0	0	0	0	0	0.08768	0	0	0	0.09574	0.00065	0	0.01907	0	0	0	0	0	0	0	0	0	0	0	0	0	0	0.04799	0	0.45342	4.97652	0	0.00198	0	0	0	0	0
S9fb09eb_timepoint1	0	0	0	0.00098	0.00104	0.00247	0	0	0.01857	0.01125	0.02382	0.00054	0.00191	0.1276	0.10363	0.23469	0	0.37968	0.39284	1.06734	0.95174	4.80441	0.05228	1.49613	0	0	0	0	0	0.26949	0.00148	0	0	0	0.00038	0	0	0	0	0	0	0.98822	0.09019	0	0	0.00436	0	0.46592	0.0467
S2f8be35_timepoint1	0	0	0	0	0	0	0	0.00038	0	0.00017	0	0	0.28467	0.02292	1.52933	0.1635	0	0.21419	0.04919	0.01335	0.09256	0.30117	0.24386	0.36758	0.01841	0	0	0	0	0.00358	0.50904	0	0	0	0.00326	0	0.00031	0.00348	0.02428	0.00382	0.00154	1.72325	0	0	0.07046	0.0199	0	0.14647	0.79888
S2b86cc0_timepoint1	0	5e-05	0	0	0	0.00437	0	0.00143	0	0.00312	0	0	0.0943	0.17581	1.25551	0.23481	0	0.24559	0.07195	0	0.10045	1.4068	0.09164	0.37488	0.06751	0	0	0	0	0.44668	0.03116	0	0	0	0	0	0.00314	0.0004	0.00466	0	0	1.56116	0.0392	0	0	0.00026	0.00145	0	0.01744
S48df410_timepoint1	0	0	0.00552	0	0	0.00522	0.0024	0	0.00206	0.00056	0.00675	0.00016	0.00775	0.07302	0	0.12333	0	0.05794	0	0.19375	0.18764	1.99213	0.13992	0.02223	0.08123	0	0	0	0	0.85848	0.00761	0	0	0	0	0	0.00532	0	0.00576	0.01614	0	2.1448	0.07711	0	0	9e-05	0	0.07032	0.00404
S8ee0c35_timepoint1	0	0	0	0	0	0	0	0	0	0	9e-05	0	0.00256	0.11098	0.6353	0.27662	0	0.01329	0.01595	0	0.06831	0.34154	0.01025	0.33289	0	0	0	0	0	0.20933	1.5736	0	0	0	0.00484	0.00192	0.00154	0	0	0.0152	0	2.67818	0.14651	0	0	0.00124	0	0.49434	0.31872
Se1cf0ce_timepoint1	0	0.00348	0.01954	0.00226	0	0	0	0.00454	0.00626	0.00121	0	0	0.00393	0.3229	0.76186	0.02212	0	0	0	0	0	0.00393	0.10776	0.17514	0.01114	0	0.03322	0	0.00034	0.90189	0.00581	0	0	0.00254	0.014	0.01234	0.00117	0	0.00139	0.00279	0	1.46695	0.1075	0.00017	0	0.00554	0	0.2826	0.01082
S507b5f6_timepoint1	3.05241	0	0	0	0	0.00345	0	0	0	0	0	0	0.48947	0.07569	0	0.20464	0	0.09613	0.26317	0	0	2.52381	0	0.54559	0	0	0	0	0	0.03466	0.48693	0	0.00027	0	0	0	0	0	0.03488	0	0.02594	0.63629	0	0.01251	0	0	0	0.2409	0.09821
Sd8b96d3_timepoint1	0	0	0	0	0	0.00123	0	0	0	0.00029	0	0.00125	0.05623	0.2858	0.08525	0.64946	0	0.25946	0.05077	0	0.12727	2.09499	0	0.33344	0.12956	0	0	0	0	0.82563	0.14757	0	0.00131	0	0	0.00534	0	0	0	0.01745	0	1.50381	0.00475	0	0	0.00428	0	0.4832	0
S3383c38_timepoint1	0	0	0	0	0	0	0	0	0	0	0	0.00071	0.10975	0.22197	1.97768	0.2029	0	0.00199	0.01859	0.25723	0.07094	2.1097	0.01403	0.38565	0.11965	0	0	0	0.00119	0.45833	0.12886	0	0	0	0	0.00418	0.00095	3e-05	0.00518	0.00316	0	0.24496	0.03652	0	0	0.015	0.00412	0.15127	0.05539
Seac3461_timepoint1	0.01685	0	0	0	0	0.00023	0	0	0	0	0	0	0.21183	0.05084	2.03506	0.12241	0	0.63019	0.03627	0.03756	0	0.67454	0.08478	0.91075	0.08967	0	0	0	0	0.04926	1.17464	0	0	0	0.01392	0.0199	0	0	0	0.00293	0	1.6983	0	0	0	0.00434	0	1.91729	0.22767
S3a387e4_timepoint1	0.42431	0	0	0	0	0	0	0	0.00163	0	0	0	0.22605	0.37596	1.22039	0	0.58395	0	0	0	0	2.47325	0	0	0	0	0	0.0008	0	1.26883	0	0	0.00802	0	0	0	0	0	0.05116	0.00943	0.00015	2.44706	0.00925	0.01711	0	0	0	0.30707	2.07406
S79e5308_timepoint1	0.06793	0	0	0	0	0.00158	0	5e-05	0	0	0	0	0.10574	0.44336	0	0.32715	0.21845	0.00441	0.07234	0.00053	1.26378	0.53336	0	0.09431	0.02123	0	0.00446	0	0	1.04282	0.03272	0	0	0	0	0.03039	0	0	0	0.00666	0	0.9604	0	0.00771	0	0.00037	0	0	0
S1e79353_timepoint1	0	0	0	0.00025	0	0.00028	0	0	0	0	0.01122	0	0.04943	0.00477	0.12473	0.02013	0.09868	0.57807	0.10997	0.44024	0.06778	1.48613	0	0.46099	0.13421	0	0	0	0	1.43771	0.00931	0	0	0	0	0	0.00028	0	0	0.0055	0	1.69377	0.34985	0.00129	0	0.00147	0	1.06682	0
Scccd9ed_timepoint1	0	0	0	0	0	0.00049	0	0	0	0	0	0	0.1204	0.36487	0.03658	0.11858	0	0.0916	0.00437	0	1.08517	0.64199	0	0.10185	0.03464	0.02144	0	0	0	0.02893	0.58935	0	0	0	0	0.00478	0	0	0	0.00416	0	1.21493	0.02495	0	0	0.00038	0	0.26495	0
S0b60cb3_timepoint1	0.63802	0	0.00469	0	0.00216	0.00176	0.00142	0	0	0.00177	0.00427	0	0.01018	0.01531	2.55925	0.59071	0	0.07941	0.08932	0.05023	0.26541	1.80526	0.22907	0.31284	0.05721	0	0.01997	0	0	0.35859	0	0	0	0	0	0.00825	0	0.00029	0.07531	0	0	1.01003	0	0	0.0028	0.01574	0	0.36032	0
S06bfa7e_timepoint1	0	0	0	0	0	0	0	0.00213	0	0	0	0	0	0.15749	0	0.00507	0	0	0	0	0.01722	0	0.00805	0.00805	0.00392	0	0.02041	0	0	0.63031	0.24208	0	0	0	0.02942	0.01136	0.00157	0	0	0.00587	0	0.20915	0.0763	0	0	0.00317	0	0.0063	0.20754
Sa7e573e_timepoint1	0	0	0.01148	0.00132	6e-05	0.00211	0.01994	0	0.00168	0.00397	0	0	0.00393	0.10433	0.07302	0.32598	0.15617	0.03672	0	0.023	0.13886	0.04082	0.08361	0.03191	0.04239	0	0	0	0	0.49608	0.35617	0	0	0	0.00229	0.00214	0.00019	0	0.00699	0.00178	0	2.0219	0	0	0	0.00685	0	0.4636	0
S67937a0_timepoint1	2.22702	0	0	0	0	0.00109	0	0.00045	0	0.00101	0	0	0.20943	0.22073	5.06641	0	0	0.76916	0.38508	1.11757	0.46917	4.65362	0	1.14617	0.14751	0	0.05677	0	0	0.72832	0.01204	0	0	0	0	0	0.00037	0.00022	0.00549	0.02384	0.00047	0.34774	0.7073	0.07844	0	0	0	0.67919	0
S69adbe4_timepoint1	0	0	0.0003	0	0	0.00043	0	0.00233	0	0	0	0.0002	0.01326	0.58248	0.06516	0.04684	0	0.21764	0.0262	0.26506	0.02451	3.56558	0	0.52685	0.05619	0.00908	0	0	0	0.66318	0.00621	0	0	0.00565	0.00082	0.00791	0.00103	0.00011	0.00201	0	0	1.77238	0.26346	0	0	0.00489	0.0038	0.18545	0
S6d094ee_timepoint1	0.00197	0	0	0.00482	0	0.00154	0.00871	0	0.00109	0.01151	0	0.0007	0	0.31715	0.02657	0	0	0	0	0	0	0.00515	0	0.00123	0	0	0	0	0	0.58302	0.00018	0	0	0	0	0	0.0027	0.0004	0.1064	0.00482	0	0.984	0.12207	0.00812	0.22922	0.02092	0.00258	0	0.00304
S060d440_timepoint1	0	0	0	0.00235	0.00672	0.01032	0.01952	0	0.00189	0	0	0.00052	0.0315	0.15812	0.10298	0.09429	0	0.01156	0.03429	0	0.00025	1.40452	0	0.43124	0	0	0	0.01215	0	0.65882	0.04864	0	0	0	0	0.00216	0.0019	0	0.00037	0.00957	0	0.57757	0.10617	0	0	0.00154	0	0.10585	0.41565
Sbe33a40_timepoint1	0	0	0	0.00199	0	0.00108	0.00019	0.00407	0.07733	0	0	0.00369	0.0501	0	0.60087	0.04262	0	0.14261	0.0482	0.06591	0.66008	0.05338	0.00493	0.72693	0.18477	0	0	0	0.01982	0.74787	0.00299	0	0.02147	0	0.0088	0.00476	0.00998	2e-05	0.08245	0	0	1.61461	0	0	0.02362	0.00352	0	2.75471	0.02852
S1c36335_timepoint1	0	0	0.00315	0.01447	0	0.00443	0	0.03806	0	0.00215	0	0.0001	0	0.5703	0	0	0.04754	0.23951	0	0	0	0.00783	0	0	0	0	0	0	0.01377	1.13112	0	0	0.01352	0.0042	0	0	0	0	0	0	0	2.84596	0	0	0	0	0	0	0.04332
Sab5f882_timepoint1	0	0	0	0.00106	0	0.0001	0	0	0	0.00193	0	0	0.09446	0.26072	0	0.05246	0	0.07761	0	0.00639	0.06447	0.5803	0.05744	0.12191	0	0	0	0	0	1.16059	0.01965	0	0.00403	0.00068	0	0	0	0	0.0005	0.01178	0	2.0761	0.10818	0	0	0	0	0.82495	0
Sfd3555d_timepoint1	0	0	0	0.00372	0	0.0021	0.04042	0	0	0.00799	0.00325	0	0.21779	0.01292	12.3137	0.13346	0.0687	0	0	0.15118	0	2.45245	0.11479	0.65853	0.04489	0	0	0	0.00161	0.00095	0.50161	0	0.00028	0	0.00421	0	0	0.00171	0.04373	0.0046	0.0021	0.37092	0.02341	0.00581	0.01116	0.00348	0	0.34565	0.51061
S659352e_timepoint1	0	0	0	0	0	0	0	5e-05	0	0	0	0	0.13933	0.16448	0.18582	0.07126	0	0.13	0.01916	0.09276	0.25458	0.52518	0.04278	0.14467	0.16086	0	0.02305	0	0	0.99702	0.04586	0	0.00331	0.00277	0	0.00437	0.0003	0	0.00463	0.00987	0	2.25744	0.12485	0	0	0.00439	0	0.23035	0
Scc4832b_timepoint1	0	0	0.0019	0.00044	0	0.00044	0	0	0	0.00863	0	0	0.00336	0.09993	0.19224	0	0	0.24245	0.06766	0.00255	1.10069	1.3154	0.00467	0.15325	0	0	0	0	0	0.60111	0.00611	0	0	0	0.00153	0	0.00015	2e-05	0.00314	0.0137	0	0.52367	0.04034	0	0	0.00198	0	0.14486	0.03033
S25994f2_timepoint1	0	0	0	0.00374	0	0.00125	0	0	0	0	0.01252	0	0.04858	0.39258	0.38187	0.10745	0	0.04822	0	0.014	0.15193	0.65299	0	0	0	0	0.00919	0	0.00044	0.75224	0.04694	0	0.00216	0.00349	0.01202	0	0.00235	0	0	0.00749	0	0.24004	0.03276	0	0	0.00023	0	0.08044	0
S5a2bcd2_timepoint1	0	0	0	0.00087	0.00013	0.00547	0	0	0	0	0.01661	0.00534	0.00921	0.09404	0.65037	0.8086	0	0.1172	0.22739	0.0065	0.02036	1.4235	0.2406	0.34149	0.15387	0	0	0	0	0.51627	0.08928	0	0	0	0.00348	0	0.00041	0.00041	0.00889	0.00073	0	1.22808	0.01482	0	0	0.00294	0	0.06695	0
S42967ef_timepoint1	0	0	0	0	0	8e-05	0	0	0	0.0005	0	0	0.02016	0.12026	0	0.30352	0	0	0.15307	0	0.11102	0.76243	0.40672	0.27414	0.1869	0	0.00269	0	0.00146	0.51589	0.14089	0	0	0	0.01777	0.03921	0.00109	0	0.01158	0.02205	0	1.58602	0	0.00483	0	0.01563	0	0.14905	0.0972
Se6f6320_timepoint1	0	0	0.00347	0	0	0.00134	0	0.00434	0	0.00015	0	0	0.08139	0.03324	0	0.1217	0	0.15608	0.18927	0.11085	0.47972	1.1323	0.05633	0.18205	0	0	0	0	0	1.11347	0.08571	0.00112	0	0	0.00459	0	0	0	0.00969	0.00568	0	1.94739	0.07206	0.00016	0	0.0065	0	0.25455	0.24859
S24b4f49_timepoint1	0	0	0.00324	0.00101	0	0	0	0.002	0	0	0	0	0	0.03147	0.0393	0.12997	0	0.43877	0	0.04519	0.27951	1.39255	0	0.10057	0.01002	0	0	0	0	0.54271	0.02571	0	0	0	0	0	0	0.00033	0	0.01504	0	0.59242	0.13199	0	0	0	0	0.09276	0.60169
Sdf2f3ac_timepoint1	0	0.00203	0	0	0	7e-05	0	0	0	0.00408	0.00718	0.00078	0.10825	0.25351	1.60386	0	0	0	0	0	0	0	0.23432	1.26787	0	0	0.01728	0	0.00016	0.85738	0.15949	0	0	0	0	0	0	0.00041	0.00847	0	0	1.05949	0.16179	0.0498	0	0	0	0.7404	0
S2d7e69d_timepoint1	0	0	0	0	0	0.00171	0	0.00353	0.00535	0	0.00246	0	0	0.3821	0	0	0	0	0	0	0.55109	1.86629	0	0	0.11089	0	0	0	0	0.87977	0.02488	0	0	0	0	0	0	0.00255	0.01853	0	0	1.03235	0.16676	0.01966	0	0	0	1.28784	0
S481efe5_timepoint1	0	0	0	0	0.00048	0.00238	0	0.00739	0	0.00158	0	0	0	0.12917	1.00485	0.07696	0	0.26762	0.25018	0	1.07232	1.10361	0	0.37953	0	0	0	0	0.0065	0.14258	0.57043	0	0	0.00551	0	0	0	0.00575	0.00675	0	0	1.14286	0.35363	0.00598	0	0.00667	0.00415	0.38905	0.43406
S485d0d5_timepoint1	0	0	0.0115	0.00048	0	0	0	0.00152	0.00521	0.00707	0	0	0.42251	0.21223	0.70728	0.79643	0	0.02286	0.7283	0.14099	0.31198	0.98036	0	0.32156	0	0.00035	0	0	0	0	1.31641	0	0	0	0.0273	0	0.03189	0	0.00763	0.00661	0	3.24599	0.63509	0	0	0.0093	0	0.41203	0
Sb13c1c8_timepoint1	0	0.00016	0.00093	0	0	0.00124	0.00263	0.00074	0.00507	0	0.00048	0	0.13606	0.02092	0.41865	0.16793	0	0.22764	0.02034	0.0821	0.8098	1.54047	0	0.5566	0.18854	0	0	0	0	0.50585	0.22175	0	0	0	0.02992	0	0.00089	0	0.00736	0.00902	0	0.32802	0.11093	0	0.01958	0.00502	0.00194	0	0
S1a02a07_timepoint1	0.44065	0	0	0.00187	0	0.00701	0.00317	0	0	0	0	0	0.14957	0.35118	0	0.0327	0	0.01413	0.10518	0	0.01716	0	0	0.36617	0	0.01433	0	0.03778	0	0.72572	0.00636	0.07065	0.16816	0.00327	0	0	0	0	0	0	0	2.90399	0	0	0	0	0	0	0.83908
S186bbf7_timepoint1	0	0.00155	0.00644	0.00476	0	0.00382	0	0.00609	0.00988	0.00478	0	0	0.45664	0.03335	2.21844	0.47481	0	0.42617	0.07205	0.20528	0.38948	0.48937	0.25186	0.28462	0	0	0	0.00175	0	0.91614	0.56624	0.12079	0	0	0	0	0	8e-05	0.00938	0.00265	0	1.78814	0.28983	0.01086	0	0.00903	0	0.26983	0.50424
S82de7eb_timepoint1	0.27755	0	0.00231	0.00447	0.00107	0.00504	0	0	0	0.00183	0	0.00877	0.45489	0.00359	0	0.02403	0	0.15976	0.22846	0.10636	0.37065	0.02541	0	1.4927	0	0	0	0	0	0.8578	0.02011	0	0	0	0.0036	0	0.00074	0.00244	0.00584	0.00902	0	1.43752	0	0.00565	0.01917	0.01451	0.00429	0.31948	0
S0db6557_timepoint1	0	0	0	0	0	0.00096	0	0	0	0	0.00128	0	0.11481	0.04312	2.20859	0.22829	0.05183	0.86433	0	0.08949	0.1617	1.42625	0.00385	0.36349	0	0	0	0	0	0.5672	0.03112	0	0	0	0.01581	0	0.00463	0	0.0019	0.00544	0	0.93654	0.25583	0	4e-05	0.00279	0	0	0
S14bdd9a_timepoint1	0	0	0.00809	0.00016	0	0.00376	0	0.0009	0.01039	0.01483	0.00122	0	0.02439	0.14794	0	0	0	0.05144	0	0.00668	0.34911	1.08254	0	0.16071	0	0	0	0	0.01807	1.21375	0.03654	0.00011	0.02908	0.0167	0	0	0	0.0002	0	0	0	1.7404	0	0	0	0	0	2.8739	0
S73ebba5_timepoint1	0	0	0	0.0018	0	0	0.00671	0	0.00862	0.00277	0.00213	0	0.13732	0.01113	0	0.08622	0	0	0.12842	0.05391	0.30531	0	0	0.65132	0.02928	0	0	0	0	0.29735	0.61949	0	0	0	0.00275	0.0116	0.00859	0.00171	0	0	0	0.70135	0.12813	0.02052	0.00674	0.00485	0	0	1.07565
S252dc94_timepoint1	0	0	0	0.00056	0	0.00609	0	0	0	0.00058	0.01384	0	0	0.11097	0.49545	0.00588	0	0.54565	0	0	0	1.41913	0.00026	0.00074	0	0	0	0	0	0.71261	0	0	0.00133	0	0	0	0	0.00138	0.04596	0	0	2.86278	0	0.02801	0	0	0	0	0
S583dce4_timepoint1	0	0.00097	0	0	0.00065	0.00616	0	0.00071	0.00239	0.00785	0.00571	0.00146	0.12931	0.12277	0.04925	0.2437	0	0	0.00229	0.0047	0.11503	0.34178	0.08919	0.39739	0.00822	0	0.02591	0.00015	0.03614	1.24613	0.01914	0	0.14531	0.07219	0	0	0.00052	0	0.02063	0.00119	0	2.59935	0.04774	0	0.00128	0.00539	0	0.03809	0.62784
S2eba8d7_timepoint1	0	0	0	0	0	0	0	0	0	0	0	0	0.02977	0.1117	0.89777	0.05521	0	0.00147	0	0.07244	0.07115	0.78422	0.01423	0.20803	0.00135	0	0	0	0	1.36635	0.00513	0	0	0	0.00395	0	0.00249	0	0.00662	0.0132	0	1.44553	0.00121	0	0.00421	0.00906	0	0.16961	0.1754
S7e2442f_timepoint1	0	0	0.00106	0.00608	0	0.0003	0	0.00302	0	0	0.00342	0	0.09583	0.53853	0	0.18617	0	0.27853	0	0.00302	0.38299	0.89571	0.00704	0.72068	0	0	0	0	0.03235	0.10673	0.36505	0	0.01741	0.00017	0.00299	0.00435	0.00608	0	0	0.00355	0	1.31185	0.28496	0	0.00044	0.0015	0	0	0
S80d86ab_timepoint1	0	0	0.00997	0	0.00051	0.00096	0	0.00169	0.00094	0	0	0.00126	0.14994	0.09049	0.34152	0.62226	0	0.15564	0.11216	0.0638	0.24183	1.30224	0.1548	0.78041	0.16394	0	0	0	0	0.40327	0.13418	0	0	0	0	0	5e-05	0.00068	0.01162	0.02213	0	0.6103	0.00559	0	0	0.00275	0.00133	0.18772	0
Sa5abe8b_timepoint1	0	0.00344	0	0.00787	0.00202	0.00424	0	0	0.01302	0.02307	0.02477	0.00044	0.11283	0.37845	2.00126	0.18903	0	0	0.4672	0.21361	0.10492	3.64897	0.02777	0.52896	0	0	0	0	0	1.38766	0.00588	0	0	0	0	0	0.00064	0	0	0.00456	0.01059	1.19103	0.30269	0.01171	0	0.00295	0	0.5206	0.0139
S4936e21_timepoint1	0	0	0.02037	0.0004	0.00025	0.00443	0	0.00627	0	0	0.00173	0	0.03612	0.01468	1.72402	0	0	1.06288	0.08225	0.20548	0.27845	3.38297	0.24938	3.9415	0.23892	0	0	0	0.02605	0.35977	0.13389	0	0	0	0.00894	0	0.00131	0.01142	0.02842	0.00811	0	1.56386	0.04433	0.00057	0.01936	0.01469	0	2.02928	0.43629
S33537c6_timepoint1	0	7e-05	0	0	0.00103	0.00308	0	0.00306	0.00265	0.00192	0.00058	0.00179	0.03314	0.25836	1.04752	0.65053	0.02324	0.09358	0.22436	0.09665	0.95502	2.24471	0	0.39135	0.14961	0	0	0	0	0.97424	0.00302	0	0	0	0.01617	0.00991	0.00418	0	0.00454	0	0	0.04455	0.06684	0.01801	0.09423	0.01044	0.00294	0.59398	0.15651
S6c68836_timepoint1	0	0	0	0	0	0	0	0	0	0	0	0	0.2211	0.2647	3.54479	0	0	0.55533	0	0	2.25262	3.2041	0.09668	0	0	0	0	0	0	1.09289	0.02917	0	0	0	0	0	0.03749	0.00034	0	0	0.00302	1.20162	0.16477	0.07615	0	0	0	1.56881	5.18027
S93fe9db_timepoint1	0	0	0	0.00354	0.00494	0.01416	0	0	0.00264	0.00191	0.00013	0.00174	0.01091	0.01678	0	0.38615	0	0.22744	0.01926	0.07261	2.91255	1.55668	0	2.22424	0.51588	0.04444	0	0	0	0.21332	0.01829	0	0	0	0.06893	0.02553	0.00052	0.00415	0.00324	0.01956	0	0.41082	0.1261	0	0.00017	0.00752	0	0.73244	0
See634d7_timepoint1	0	0	0	0.00161	0	0.00116	0	0	0	0	0.01077	0	0.21846	0.2179	0.24391	0	0	0.00546	0	0	0.12282	0	0	0.1157	0	0	0	0	0	0.74594	0.00929	0	0.00088	0	0	0.0029	0.00036	0	0	0.01728	0	0.95253	0.05476	0	0	0.00152	0	0	0
S1753279_timepoint1	0	0	0	0	0	0.00083	0	0	0	0.00011	0	0	0.27853	0.02451	0.02013	0	0	2.84177	0	0.10139	0	2.48797	0	0	0	0	0	0	0	1.03159	0	0	0	0.00057	0.03385	0.06537	0.00015	0	0.00078	0.00097	0	1.04582	0.05038	0	0.00627	0.00511	0	0	0
S4ec86ca_timepoint1	0	0	0.00675	0.002	0	0.00478	0.00011	0	0	0.01429	0	0.00079	0.13247	0.04788	0.04683	0.08426	0	0.30969	0.05828	0.03054	0.02322	0.9538	0.06968	0.46903	0.17878	0	0	0.00092	0.00803	0.41042	0.05584	0.00035	0.00038	0	0.00012	0	0	0	0	0.00313	0	1.55776	0.1534	0	0	0.00314	0	0.44114	0
S1bc1f16_timepoint1	0	0	0.00122	0	0	0.00049	0	0.00305	0	0	0	0	0.07044	0.17152	0.80155	0	0	0.04325	0	0	0.00895	0.29909	0	0.43131	0.03177	0	0	3e-05	0	0.46858	0.26516	0	0.00096	0	0	0	0	0	8e-05	0.01339	0	2.07074	0.12326	0	0	7e-05	0	0	0
S428e1c4_timepoint1	0	0.00283	0.00057	0.00158	0.00206	0.00226	0	0.00826	0.00923	0.00153	0.0024	0.00451	0.09536	0.06741	0.00152	0.08752	0.08791	0	0.10753	0	0.42609	3.14961	0.02304	0.01884	0	0	0	0	0	0.56065	0.01284	0	0	0	0	0	3e-05	0	0	0	0	0.47388	0.16953	0.00131	0	0.00022	0	0.32269	0
S071e812_timepoint1	0	0	0.00259	0.00107	0	0.00288	0	0.00016	0.00071	0.00029	0	0	0.15957	0.34049	0.19583	0.12295	0.01344	0.71381	0	0.01423	0	1.68771	0	0.34997	0	0	0	0	0	0.81711	0.00757	0	0	0	0	0	0.00255	0	0.00067	0.00927	0	0.24738	0.08621	0.00449	0	0.00683	0	0.19847	2.3825
S066064f_timepoint1	0	0	0.00435	0.00062	0	0.0006	0.00552	0.00139	0	0.00103	0	0.00136	0.06528	0.08308	0	0.52229	0	0.02962	0.01009	0.02069	0.24048	1.5712	0.01423	0	0	0	0	0	0	0.4057	0.56536	0	0	0	0	0	0.00203	0.00085	0.04082	0.00707	0	0.84991	0.01951	0.00118	0.01661	0.00632	0	0	0
S0332ad6_timepoint1	0	0	0	0.00156	0.00174	0.00643	0	0	0.01966	0.00271	0	0.00355	0.01267	0.00186	1.00731	0.23903	0	3.41018	0.60261	0.27196	2.98646	5.18766	0	0.95646	0	0	0	0	0	0.57137	0.0061	0.00098	0.00062	0	0	0	0	0	0.01166	0	0.00259	0.57311	0.60087	0.02699	0	0.00685	0	0	0
S11853e7_timepoint1	0	0	0.0078	0.00337	0.00168	0.00233	0.00205	0.00057	0.00218	0.00758	0.00388	0	0.02653	0.32183	0	0.14166	0.01579	0.002	0.073	0.0285	0.06522	0.99373	0.01909	0.21512	0.03472	0	0	0	0	0.89725	0.00256	0	0	0	0.0164	0.0278	4e-05	0	0	0.01076	0	1.84966	0.04631	0	0	0.00422	0	0.00537	0.00693
Sff3c644_timepoint1	0	0	0.01116	0.00335	0.00038	0.003	0.01768	0	0.0381	0.00902	0	0	0.03635	0.05096	0.0323	0.16484	0.0357	0.26887	0	0.02486	0.01562	1.72587	0.00884	0.813	0	0	0	0	0	0.20843	0.56026	0	0	0	5e-05	0	0.00023	0	0	0.01306	0	2.72614	0.24431	0	0	0.00055	0	0.54254	0
S08c5666_timepoint1	0	0	0.00523	7e-05	0.00028	0.00166	0	0	0.00456	0.00174	0	0.0062	0.39505	0.10155	0.37334	0.68886	0	0	0.23286	0.14928	0.93738	1.88434	0	0	0	0	0	0	0	1.07232	0.03085	0	0	0	0	0	0.00253	4e-05	0	0.00785	0	7.04616	0	0.01461	0	0.00801	0.00227	0.35667	0.24957
S0ce6486_timepoint1	0	0	0.00199	0.00437	0.00023	0.00254	0.00941	0.00076	0.01279	0.00159	0	0.00236	0.03264	0.44569	2.93692	0.32886	0	0.17737	0.00737	0.0071	0.28755	1.37038	0.07653	0.2206	0.06219	0	0	0	0	0.09869	0.35871	0	0	0	0.00177	0.00257	0.00908	0	0	0.00983	0	0.42005	0.19122	0.0054	0.00054	0.0041	0	0.09403	0
S05fb0ea_timepoint1	0	0.00053	0	0	0	0.00211	0.00048	0	0.01432	0	0.00295	0	0.08004	0.37354	0	0.13633	0.00248	0.0303	0.08139	0.04153	0.00579	1.0511	0	0.08012	0	0.0052	0	0	0	0.65543	0.01437	0	0	0	0.00308	0	0.00423	0	0	0.01802	0	0.72802	0.04512	0	0	0.00345	0	0.60375	0.00135
S445ffbb_timepoint1	0	0	0	0.00029	0.00353	0.00461	0.00029	0	0.00189	0.00089	0	0.00489	0.30315	0.06112	0.01258	0.4755	0	0.00224	0.51393	0.09103	0.92488	0.02272	0	0	0	0	0	0	0	0.81427	0.08508	0	0	0	0	0	0.00037	0	0.00959	0	0	0.10254	0	0	0	0.00096	0	0	0
S0613bc1_timepoint1	0	0	0.00011	0	0	0	0	0	0	0	0	0	0.02191	0.08328	0.19625	0.03307	0	0	0.01631	0.0026	0.03086	0.08467	0.00903	0.03298	0.02728	0	0	0	0	0.79206	0.02449	0	0	0	0	0	0.00033	0.00352	0.00539	0.00626	0	1.22375	0.14291	0	0	0.00579	0.01215	0.22732	0.38774
S1a67813_timepoint1	0	0	0	0	0	0.00192	0.00149	0	0	0	0	8e-05	0.0036	0.0191	0.80036	0	0	0.30606	0	0.04709	4.59478	1.81232	0	1.39802	0	0	0	0	0.01374	1.06497	0	0	0.00762	0	0.02616	0	0.01013	0	0	0	0	1.49427	0.02555	0.00039	0.01908	0.00333	0	0	0
S42299ca_timepoint1	0	0.00015	0	0	0.00071	0.00039	0.00224	0	0	0.01057	0	0	0.05157	0.27276	0.18914	0.00159	0	0.18987	0.01238	0.01633	0.05778	0.66986	0.01672	0	0.12226	0	0	0	0	0.36025	0.30382	0	0	0	0.0005	0	0.00029	0	0.00529	0.013	0	1.1995	0.0567	0	0	0.00455	0	0.10044	0.03155
Sd01a0ba_timepoint1	0	0	0	0.00198	0	0	0	0.00317	0	6e-05	0.00059	0	0.12122	0.12088	0.58388	0.79146	0	0	0	0	2.74075	3.76577	0	0	0	0	0	0.00693	0.00769	0.01273	0.96404	0.00775	0.02129	0.00011	0	0	0.01084	0.00106	0.03539	0	0.00071	1.5933	0.26071	0.01479	0	0.00747	0	0.63168	2.63141
Sb44bd37_timepoint1	0	0	0.0009	0.00107	6e-05	0.00686	0.00596	0.00024	0.00703	0	0	0	0.01642	0.01705	0.24739	0.34324	0.02561	0.09729	0	0.02356	0.00374	1.1801	0.10199	0.57812	0	0	0	0	0	0.3934	0.35214	0	0	0	0.0017	0	0.00069	0	0.00332	0.01618	0	0.9435	0.14817	0	0	0.00195	0	0.16237	0
S042321c_timepoint1	0	0.00031	0	0	0	0.00281	0	0.00084	0.00308	0.00333	0.00034	0	0.04393	0.28606	0.90634	0.23048	0	0.12347	0.01738	0.07855	0.00186	0.08471	0.0889	0.05223	0	0	0.02205	0	0	0.79436	0.05672	0	0	0	0.00227	0.02967	0.00138	0	0.00124	0.00348	0	0.28643	0.07134	0	0	0.00406	0	0.07144	0
S025a121_timepoint1	0	0	0	0.02221	0	0.02784	0.05352	0	0	0.01766	0.02988	0.00935	0.00445	0.12326	0.18644	0.1345	0	0.14923	0.17088	0.00669	0.67958	2.91627	0.07924	0	0	0	0	0.00277	0	0.3258	0.26314	0	0	0	0	0	0.00014	0	0.01781	0.00557	0	0.21252	0.16223	0.00217	0	0.00408	0	0.19279	0.34184
S37785ea_timepoint1	0	0	0	0	0	0.003	9e-05	0.00439	0	0	0	0	0.12844	0.04453	2.01145	0.22987	0	0.58214	0.03791	0.03182	0.29267	1.73176	0	0	0.0294	0	0	0	2e-05	1.29922	0.08908	0	0	0	0.01243	0	0	0	0.00321	0.02239	0	1.55941	0	0.00355	0.00298	0.00672	0	0	0.76158
S257a907_timepoint1	0	0	0	0	0.00116	0.00642	0	0.00033	0	0.0048	0	0	0.01734	0.09126	0.47826	0.62979	0	0.26138	0	0.00432	1.31901	2.05046	0.07385	0	0	0	0	0	0	0.96328	0.01378	0	0	0	0	0	0.00075	0.00057	0.02289	0	0	1.1281	0.01171	0	0.00038	0.00473	0.00794	0.27419	0.0016
S0879ff2_timepoint1	0	0	0	0.01098	0	0	0	0.01358	0.0111	0.00303	0	0	0.24252	0.38958	0	0.29978	0	0	0.04849	0.01846	0.51992	2.45109	0	0.19016	0.00378	0	0	0	0	0.69202	0.2175	0	0	0	0	0	0.00211	0	0.01072	0	0	0.53348	0	0.00625	0	0.00398	0	0	0.21356
S30bce16_timepoint1	0	0	0	0	0	0	0.00332	0.00442	0.00487	0.01015	0	0	0.02657	0.18368	0.00078	0.02101	0	0.01229	0	0	0	0.01964	0.03499	0.06446	0	0	0.02424	0	0	0.02085	0.34947	0	0	0	0.00686	0.00539	0	0	0.00036	0.01146	0	0.03374	0	0	0	0	0	0.00065	0
S0f4dab1_timepoint1	0	0	0	0.0188	0	0.00615	0.00031	0	0.00082	0.00404	0.02472	0.00263	0.54705	0.02124	0	0	0	0	0	0.14199	4.69756	0	0	0	0	0	0	2e-05	0	0.84351	0.04325	0	0	0.00153	0.06491	0	0.00095	0.00196	0.027	0.00134	0	0.67564	0.11494	0.03322	0	0	0	0	0
S194e21b_timepoint1	0	0	0	0	0	0	0	0	0	0	0	0	0.02977	0.22893	0.04612	0.01793	0	0.00789	0.13126	0.01213	0.00776	0.2996	0.01284	0.13722	0	0	0.00353	0	0	0.30173	0.00834	0	0	0	0	0.00498	0.00048	0	0.00863	0.00658	0	0.96559	0.29364	0	0	0.00375	0.0012	0.09839	0.08163
Sb4ca488_timepoint1	0	0	0	0.00323	0	0.00532	0.00551	0	0.00112	0.00478	0	0.00508	0.02559	0.25435	0.06519	0.1895	0	0.62058	0	0.01887	0.1825	1.54823	0.05014	0.25333	0.08445	0.00106	0	0	0	0.60943	0.02096	0	0	0	0.00089	0.00349	4e-05	0	0.00074	0.00733	0	1.37008	0.21661	0.00058	0	0.00341	0	0.30585	0.44219
S0650dae_timepoint1	0	0	0	0.00126	0.00045	0.00456	0	0.00293	0	0.00793	0.01254	0.00553	0.4277	0.00599	0.45421	0.41843	0.18137	0.19187	0.16897	0	0	3.01355	0	0	0	0	0	0	0	0.41542	0.16424	0.07804	0	0.01416	0	0	0.00128	0.00684	0.03763	0.0034	0.00405	0.60161	0.14079	0.03048	0.02131	0.00746	0	0.74595	0
Se03b2e3_timepoint1	0	0	0	5e-05	0	0.0005	0.00106	0.00107	0	0.00096	0	0.00481	0.06837	0.34449	0	0.09935	0.17341	0.3645	0.16045	0.00635	0.94573	2.45504	0.01206	0.03751	0	0	0	0	0	1.02799	0.03151	0	0.00059	0	0	0.01607	0.00071	4e-05	0.01957	0.01189	0	0.78287	0.03406	0.0039	0	0.0023	0.0014	0.34389	0.46192
S1d75300_timepoint1	0	0	0	0	0	0	0	0.00034	0.00462	0.00212	0	0	0.22872	0.31956	0.00406	0	0	0	0	0	0	0	0	0	0	0	0.03047	0	0	0.28207	0.04889	0	0	0	0.01361	0	0	0	0.02516	0	0	0.06589	0.26455	0.00153	0	0.00576	0	0	0
S1bd074e_timepoint1	0	0	0	0.00075	0	0.00024	0	0.00106	0	0	0.00223	7e-05	0.08778	0.19914	0.45137	0.86153	0	0	0	0	1.48476	1.93322	0	0	0	0	0	0	0	0	0.58579	0	0	0	0	0	0.00198	0.0003	0.04537	0	0	0.61562	0.31577	0.00894	0	0.00441	0	0.19191	0.81602
S114eb54_timepoint1	0	0.00029	0	0.00238	0	0.00066	0	0.00417	0.01874	0.00522	0	0	0.16469	0.19233	0.52774	0.13062	0	1.04082	0.13946	0.07281	0.92483	0.89626	0.00305	0.22963	0.00218	0	0	0	0.00018	0.43926	0.54969	0	0	0.00133	0.0014	0	0.00037	8e-05	0	0.00883	0	0.6974	0.16738	0.00171	0.0044	0.00581	0.00092	1.31752	0
Sb592f2a_timepoint1	0	0.00766	0	0	0	0	0	0	0	0	0	0.00206	0.00091	0.13745	0.02321	0.34586	0	0.67409	0.072	0.07675	0.41132	0.18791	0.11787	0.50928	0.43949	0	0	0	0	0.27145	0.18374	0	0	0	0.01754	0	0.00136	0.00263	0	0	0	2.41129	0.17324	0	0.00055	0.00249	0	0.06759	0.03786
S2b3865e_timepoint1	0	0	0	0.00687	0	0.00357	0	0	0.00412	0.00018	0.01265	0	0.02723	0.11564	0.28318	0.29438	0	0.28967	0.09892	0.00527	0.59811	0.61756	0.20201	0.95883	0.15853	0	0	0	0	0.32711	0.14974	0	0	0	0.00139	0.05982	0.00373	0.00023	0	0.00045	0	1.2162	0.00565	0.00087	0.00108	0.00886	0.00028	0.57636	0
S2253cc6_timepoint1	0	0	0	0	0	0.00097	0.00311	0	0	0.0013	0	0.00015	0	0.3087	0.59797	0	0	0	0	0	0	0.00016	0	0	0	0	0	0	0	0.30753	0.37017	0	0	0	0	0	0	5e-05	0.12356	0	0.00095	1.16654	0	0.01106	0	0	0	0	0
S03738d5_timepoint1	0	0	0.00046	0.00078	0	0	0	0.0021	0.00117	0.00151	0	0	0.1006	0.33504	0.46651	0.01956	0.02056	0.27332	0.00198	0.00703	0.03201	0.04501	0.01787	0.04556	0.04816	0	0	0	0	0.67545	0.04982	0	0	0	0.00027	0	0.00386	5e-05	0	0	0	1.35921	0.30572	0.00187	0	0.00183	0	0.12124	0
Sae324ac_timepoint1	0	0	0	0.00021	0.00502	0.00455	0	0	0	0	0	0.00323	0.04218	0.19744	0.46381	0	0	0.45973	0.12718	0.0612	0.18359	1.60668	0	0.37933	0.11986	0	0	0	0	0.50062	0.0573	0	0.00027	0	0	0	0.0017	0.0001	0.01798	0.01508	0	1.61648	0.00164	0.04884	0.05883	0.00374	0.00932	0.13732	0
S3a71006_timepoint1	0	0	0	0.00105	0.00062	0.00254	0	0	0.00263	0.00216	0	0.00045	0.63498	0.13261	0.00012	0.00321	0	0	0	0.00824	0.92488	0	0	0.27156	0	0	0	0	0	0.60288	0.04881	0	0	0	0	0	0	0.03085	0.00211	0	0.01985	1.82165	0	0.01197	0	0.00166	0	0	0
S11d9c41_timepoint1	0	0	0	0	0	0	0	0	0	0	0	0	0.20514	0.22145	0	0.71877	0	0.04241	0.03432	0.0045	2.91437	1.55667	0	0.09438	0.04514	0	0	0	0.00165	0.80832	0.18714	0	0.00169	0	0.02744	0.00237	0.00015	0.00403	0.01498	0.00655	0	1.70734	0	0.01149	0	0.00663	0	0.03016	1.07424
Saa55c74_timepoint1	0	0	0.00168	0.00071	0	0	0	0.00203	0.0052	0.00038	0	0	0.035	0.14245	0.3603	0.01823	0	0.04969	0	0.00166	0.01301	0.7067	0.00054	0.08159	0.01281	0	0	0	0	1.37316	0.20245	0	0	0	0.01993	0	0.00187	0	0.0033	0.00687	0	0.76314	0.06774	0	0	0.00068	0.0002	0.04231	0.0374
S0e8e75e_timepoint1	0	0	0	0.00609	0.00051	0.002	0.00231	0	0	0.01003	0.00104	0.00087	0.18478	0.22701	0.88105	0	0	0.43143	0	0	0.04882	1.75659	0	0.27929	0	0.00046	0	0	0	0.64544	0.02467	0	0	0	0.00146	0	0.00017	0	0.00451	0.0178	0	0.73954	0	0	0	0.00127	0	0.23404	0
S81ca73d_timepoint1	0	0	0	0	0	0.00426	0	0	0.00106	0.00433	0	0.0014	0.00656	0.29546	0.40797	0.60208	0	0.02982	0	0.66474	0.31821	0.54002	0	0.08308	0	0	0.03007	0	0.00453	0.48558	0.01672	0	0.00058	0.01657	0.02069	0	0	0	0.00586	0.00216	0	1.13785	0	0	0	0.00473	0	0.28249	0.00097
S5004dbe_timepoint1	0	0	0.03377	0.00029	0.00251	0.00515	0.00813	0	0	0.00336	0	0	0.02056	0.17432	0	0.21253	0	0.05255	0	0.00657	1.60977	2.13168	0	0.71569	0.21228	0.00716	0.01361	0	0	0.38824	0.00973	0	0	0	0.00279	0.0953	0.00284	7e-05	0.01114	0.0062	0	0.3743	0.07749	0	0.00022	0.00778	0	0.16299	0
S08b42e8_timepoint1	0.12207	0.00023	0.00204	0	0	0.00086	0	0.00247	0	0.00048	0	0	0.0296	0.08172	0.76836	0	0	5.29696	0	0	7.80245	0	0	0	0	0	0	0	0	0.4137	0.25839	0.00025	0.00339	0	0	0	0	0.00404	0.00409	0	0.00378	1.78195	0	0.00249	0	0	0	0	2.48262
S0d75ba3_timepoint1	0	0	0.00416	0.0171	0	0.0002	0	0.02114	0	0.00266	0.01788	0	0.15679	0.46141	0.03527	0.18067	0.05024	0.00896	0.02195	0.16177	0.06514	1.78677	0.00958	0.44271	0.02521	0	0	0	0	0.58899	0	0	0	0	0	0	0.00055	0	0.01809	0.01072	0	0.63193	0.04619	0.00096	0	0.0045	0.00071	0.1338	0.20312
S3c52bff_timepoint1	0	0	0.00904	0	0	0	0	0	0	0.00119	0.00331	0	0.68456	0.3615	0	0.01912	0	0	0	0	0.00056	0.00174	0.0403	0.37682	0	0	0	0	0	0.86972	0.04525	0	0	0	0	0	0	0	0.00466	0	0	0.47209	0.20731	0	0	0	0	1.6528	0
Sacbbc4a_timepoint1	0	0.00665	0	0.00054	0.02411	0.0514	0	0	0.00638	0.0029	0.01421	0.00879	0	0.30111	0	0	0	0	0	0	1.93169	0.01274	0	0.00156	0	0	0	0	0	0.09378	0	0	0	0	0	0	0	0	0	0	0	0.10693	0.03043	0	0	0	0	0	0
S50cefcc_timepoint1	0	0	0.00131	0.00126	0	0.00033	0.0021	0	0.01016	0	0	0	0	0.44787	0	0.52692	0	0.00952	0.02311	0.01134	0.12696	1.82855	0.02048	0.23584	0	0	0	0	0	0.05016	0.00206	0	0	0	0.00059	0	6e-05	0	0.00277	0.01713	0	0.09152	0.1756	0.00159	0	0.0038	0	0.06179	0
S61be2d3_timepoint1	0	0	0.01285	0.01536	0	0.00446	0	0	0.00223	0.04564	0.02278	0.00102	0.16089	0.48521	0.00275	0.17947	0.02888	0.07139	0	0	0.65102	1.84154	0	0	0	0	0.01241	0	0	0.897	0.0119	0	0	0	7e-05	0.01066	0.00063	0	0.01562	0.00523	0	0.36648	0.02308	0	0	0.00047	0	0	1.01761
S0fd964e_timepoint1	0	0	0.0021	0	0	0	0	0.00068	0.00427	0	0.00025	0	0.10249	0.09181	0.08768	0.23664	0	0.42564	0	0.00814	0.15438	2.02023	0	0.87151	0	0	0.01367	0	0	0.23037	0.0068	0	0	0	0.00375	0	0.00296	0	0.01669	0.00581	0	0.05721	0	0.00434	0	0.00847	0.00249	0.41863	0.33853
S9ec7538_timepoint1	0	0	0.00345	0	0	0.00087	0	0	0	0	0	0.00037	0.27516	0.12534	0.48161	0.67444	0	0.09641	0	0.00891	0.08385	1.45034	0.03781	0.16054	0.0309	0	0	0.00065	0	0.44053	0.18575	0	0	0.00535	0	0	0.00059	0.00023	0.04821	0	0	0.88061	0	0.01419	0	0.00188	0.00065	0.26747	0.69624
Sa8988a8_timepoint1	0	0	0	0	0.00047	0.00319	0	0	0.00852	0.00067	0.00278	0.00027	0.06222	0.23852	0.48958	0.64099	0	0.95727	0.11486	0.01873	0.41485	2.08771	0.02613	0.17011	0.31981	0	0	0	0	0.3077	0	0	0	0	0.01939	0.03957	0.00039	0	0.01009	0.00213	0	1.33954	0.00087	0	0.00206	0.00522	0	0.07416	0
S4051ea8_timepoint1	0	0	0.03418	0.00228	0.00017	0.00508	0	0.02663	0.00199	0.00624	0.00448	0	0.08283	0.09303	0.03697	0.34545	0	0.32353	0.18625	0.5484	0.12451	6.77403	0	1.14379	0	0	0	0	0	0.0613	0	0	0	0	0.05367	0.73052	0.03414	0	0.02591	0.00091	0	0.18206	0.15735	0.01031	0.00374	0.01055	0	0.02631	0.00423
S119f675_timepoint1	0.07852	5e-05	0	0.00208	0.00603	0.03261	0	0	0.05233	0.00204	0	0	0.0375	0.10709	0.17297	0.25909	0	0.47801	0	0.00608	0.00622	2.55947	0.03182	0.28316	0.28709	0	0.02468	0	0	0.14115	0.49925	0	0	0	0.00356	0	0.00277	0.00043	0.00367	0.01651	0	0.71773	0.09855	0.00446	0	0.00381	0.00084	0.1407	0
S68357df_timepoint1	0	0	0.00163	0.00086	0	0.01193	0	0	0.00652	0.0037	0	0	0.04312	0.14488	0.70079	0.47765	0	0.10378	0.02016	0	0.00094	1.28668	0	0.088	0.06154	0	0	0	0	0.04584	0	0	0	0	0	0	0.00922	0	0.00676	0.00734	0	0.03346	0	0.00529	0	0.00327	0	0.04816	0
S75a2941_timepoint1	0	0	0.00584	0.00152	0	0.00335	0	0	0	0.00344	0.00343	0	0.15014	0.08171	0.0783	0	0	1.31135	0	0	0.11467	3.19806	0	0.34806	0	0	0	0	0	0	0.32834	0	0	0	0	0	0	0.00859	0.37682	0	0	0.07979	0	0.00183	0	0	0.00751	0.54071	0
S0931be2_timepoint1	0	0	0	0	0	0.00165	0	0.00323	0.04386	0.00125	0	0	0.13473	0.07875	0.88652	0.21804	0	0.4624	0.32613	0	0.0695	1.10182	0	0.74161	0	0.01009	0	0	0	0.61406	0.00425	0	0	0	0	0	0	0	0.01414	0.00416	0	1.27513	0.01721	0.00723	0	0	0	0	0.46362
S38b2e0d_timepoint1	0	0	0.00095	0	0	0	0.00318	0	0	0.00113	0	0	0.00387	0.06469	1.19724	0.09242	0	0.20558	0	0.00347	0.03156	0.22083	0.07675	0.09592	0.01783	0	0	0	0	0.92481	0.05814	0	0.00304	0	0.00294	0	0	0	0.00735	0.00615	0	0.16803	0.06372	0	0	0.00062	0.00094	0.05629	0.32553
S25dd9d8_timepoint1	0	0	0.01041	0.00637	0	0.00117	0	0.00746	0.02305	0.00421	0	0	0.01845	0.12402	0.16109	1.35634	0.18321	0	0.03924	0.07237	0	0	0	0	0	0	0.05388	0	0	0.56631	0.00344	0	0	0	0.00062	0	0.00986	0.0007	0.03012	0	0	0.41222	0.01197	0	0.15825	0.01058	0.00015	0	0.82443
S68a9c47_timepoint1	0	0.00016	0	0	0.00092	0.00469	0	0.00149	0	0	0	0	0.16846	0.00275	1.59583	0	0	4.29406	0	0.08822	0	0	1.2554	0	0.5818	0	0	0	0	1.11071	0	0	0	0	0	0	0.03855	0.01304	0.03651	0	0	0.25139	0	0.00838	0.03758	0.02101	0	0	0
S576f781_timepoint1	0	0	0.01053	0.00083	0	0.00104	0	0.00507	0	0	0.00038	0	0.06194	0.11387	1.91791	0.93426	0	0.06481	0.00366	0.08717	0.84562	0.29018	0.14205	0.15043	0.02089	0	0	0.00024	0	0.59858	0.08405	0	0	0	0.00704	0.00035	0.00109	0.00044	0.00406	0.00642	0	0.60054	0.14503	0	0.00592	0.017	0.01996	0.16342	0.21925
Sb8e667c_timepoint1	0	0	0.00745	0.00275	0	0.0041	0	0	0	0	0.0048	0.0003	0.01772	0.18625	0.61691	0.1133	0	0.00939	0.01999	0.02238	0.04848	1.0093	0.07584	0.04601	0.03701	0	0.02925	0	0	0.35556	0.25205	0	0	0	0.00402	0	0.00615	0	0.0137	0.0013	0	1.89589	0	0.00815	0	0.01021	0.00493	0.10588	0
S1c80d2f_timepoint1	0	0	0	0	0	0	0	0.00366	0	0.00143	0.00383	0	0.01579	0.14381	0.01369	0.16988	0	0.01845	0.00086	0.05117	0.01265	0.79706	0.0525	0.08438	0	0	0.01491	0	0	0.35945	0.07831	0	0	0	0.00527	0	0.00059	0	0.00155	0.00911	0	0.24333	0	0	0	0.00036	0	0.0419	0
S261e219_timepoint1	0	0	0	0	0	0	0	0	0	0	0	0	0.00122	0.18355	0.15527	0.2602	0	0.00923	0	0.00349	0.16381	1.2924	0.02171	0.10431	0.01184	0	0	0	0	0.5162	0.32328	0	0	0	0.01149	0.01785	0	0	0.00333	0.0035	0	0.82482	0.06398	0	0	0.00028	0	0.20816	0.71039
S130331f_timepoint1	0	0	0.00015	0	0	0	0	0	0.00688	0.00042	0.00129	0	0.04055	0.5548	0.0031	0.14457	0	0.14131	0.08118	0.11834	0.17175	0.23105	0.14599	0.45529	0.05375	0	0	0	0.01412	1.07103	0.03058	0	0.01514	0	0.0189	0	0.00073	0.00242	0.00427	0.00379	0	2.19483	0.08713	0	0	0.01072	0.0008	0.01097	0.2565
S09b2300_timepoint1	0	0	0	0	0	0.00167	0	0	0	0.0025	0	0.00266	0.01132	0.21488	0.5264	0.25322	0	0.00965	0	0.04355	0.10057	1.56937	0.0208	0.29902	0.00646	0	0	0	0	0.93619	0	0	0.00711	0	0.00217	0.03762	6e-05	0	0	0.00601	0	0.58238	0	0	0	0.00242	0	0.16657	0.0022
S17bbaa8_timepoint1	0	0.00126	0.00139	0	0	0.00244	0	0	0.00947	0.00025	0	0.00049	0.13041	0.07548	0.22885	0.45053	0	0.483	0	0	0.12302	1.37863	0.17946	0.25665	0	0	0	0	0	0.15527	1.72833	0.00031	0	0	0.00189	0.02953	0.00251	0.00189	0.00566	0.00798	0	0.83038	0.22181	0	0	0.02062	0	0	0.12244
Sb688ea4_timepoint1	0	0	0	0.00063	0	0.00233	0	0	0	0.00058	0	0	0.13231	0.20927	0.67004	0.27311	0	0.06798	0.06219	0.0073	0.7667	2.66452	0.023	0.17598	0.0259	0	0	0	0.00262	0.01902	0.66853	0.00047	0	0	0	0.00617	0.00036	0	0	0.02255	0	0.71681	0	0.00177	0.00295	0.00116	0	0.21795	0.51063
Sa3a5219_timepoint1	0	0	0	0	0	0	0	0.00051	0.00154	0.00035	0.00258	0	0.12767	0	1.16654	0	0.01601	0.05808	0	0.03519	0.19496	1.96366	0	0.32114	0.08606	0	0	0	0	1.35694	0.00582	0	0	0	0	0	0.00121	0	0.0031	0	0	1.69879	0.10768	0.00602	0	0.00357	0	0	0
S3a49562_timepoint1	0	0	0.0046	0	0.00038	0.00373	0	0	0.00449	0.00082	0.00465	7e-05	0.16042	0.12537	0.23823	0.21631	0	0.06148	0.13006	0	1.09236	1.74343	0	0	0	0	0	0	0	0.30072	0.84423	0	0	0	0	0.00096	0.00043	0	0.04075	0.00807	0	1.00339	0.08591	0.00196	0	0	0	0.11176	0
S36b5ede_timepoint1	0	0	0	0	0	0.00056	0	0	0	0.00083	0.00352	0.00731	0.03444	0.21385	0.34579	0.08321	0	0.02495	0.02888	0.14899	0.04025	0.79287	0.12769	0.45808	0.18286	0	0	0	0	0.45237	0	0	0	0	0.0111	0	0.00085	0	0	9e-05	0	1.07064	0.13297	0	0	0.002	0	0.25995	0.00891
S366f454_timepoint1	0	0.00257	0	0.00333	0	0.00337	0	0	0.00689	0.00176	0.00924	0	0.13317	0.41724	0.31033	0.16917	0	0.07339	0.00882	0.00776	0.37983	0.00576	0	0.49923	0.123	0	0	0	0	1.08988	0.14419	0	0	0	0.00037	0	0.00023	0	0.00328	0.02282	0	2.34111	0.08673	0.00242	0	0.00491	0	0.05	0
S579e869_timepoint1	0	0	0.00017	0	0	0	0	0	0.00051	0	0	0	0.01329	0.08923	0	0.1089	0.01345	0.14587	0.00642	0	0.09628	0.89613	0.04533	0.09408	0	0	0	0	0	0.14778	0.03628	0	0	0	0.00379	0	0.0001	0.00117	0.01092	0.01424	0	0.53007	0	0	0	0.00465	0.0018	0.58622	0.13963
S1441a21_timepoint1	0	0	0.00202	0	0	0	0	0.00098	0	0.00196	0.00032	0	0	0.49976	1.56208	0	0	0	0	0	0	0	0	0	0	0	0	0	0	0.42668	0	0	0	0	0	0	0	0	0.01349	0	0.0013	0.20106	0	0	0	0	0	0	0
S51647a6_timepoint1	0	0	0	0	0	0	0	0.00313	0	0	0.02058	0	0.16518	0.40778	0.18118	0	0	2.72505	0.10337	0.00833	0.3113	2.02509	0	1.5851	0	0	0.00625	0	0	0.84694	0.0191	0	0	0	0	0	0.00025	0.0013	0	0.01147	0	1.05684	0	0.00383	0.00182	0.00236	0	1.13684	0
S667443c_timepoint1	0	0	0	0	0	0	0	0	0	0	0	0	0.01777	0.74374	0.80369	0.05012	0	0.10613	0	0.3559	0.0033	0.17847	0.14306	0.31531	0.70831	0	0	0.01628	0.04174	0.83863	0.35187	0.02466	0.00319	0.09213	0	0.05083	0.01069	3e-05	0	0.00867	0	0.43935	0.26766	0	0	0.00835	0	0.166	0
S7eddcf8_timepoint1	0	0.00088	0.002	0.0072	0.00191	0.0047	0	0	0	0.00798	0.03472	0.00415	0.01315	0.22842	1.35192	0.4162	0	0.23025	0.00397	0.1285	1.50016	1.58736	0.24707	1.08375	0.28713	0	0	0	0.00078	0.55942	0	0	0	0	0.00884	0	0.00142	0	0.00303	0.00504	0	0.03803	0.32518	0	0	0.00223	0	0.03991	0.10272
S14b87b4_timepoint1	0	0	0	0	0	0	0	0	0	0	0	0	0	0.63316	0.41528	0	0	0	0	0	0	0	0	0	0	0	0	0	0	1.21373	0	0	0	0	0	0	0.01829	0.00232	0.00102	0.00919	0	2.67805	0.17097	0.0047	0	0.00535	0	0	0
S00fca9b_timepoint1	0	0	0	0	0	0	0	0	0	0	0	0	0	0	0.00023	7e-05	0	0.00207	0.00035	0	0.01898	0.02512	0	0.00205	0	0	0	0	0	0.00421	0.00067	0	0	0	0	0	0	0	0	0	0	0.00548	0	0	0	0	0	0.00187	0
Se3e2efc_timepoint1	0	0	0	0	0	0.00235	0.00093	0	0.01352	0.00466	0	0.00169	0.27421	0.2139	1.17012	0.86553	0	0.6334	0	0.03634	0.57257	3.7047	0.29897	0.23827	1.08968	0	0	0	0	0	0.67726	0	0	0	0	0	0.00169	0.00064	0.00312	0	0	2.0925	0.35422	0	0.00102	0.00535	0.00079	0.33191	0
S2c0e0eb_timepoint1	0	0	0	0	0	0	0	0	0	0	0	0	0.08704	0.21552	0.18899	0	0	0.11356	0.16582	0.01184	0.45783	2.21483	0.50461	0.77838	0	0	0	0	0	0.30505	0	0	0	0	0.00258	0	0.00567	0.0015	0.00243	0	0	0.50258	0.05808	0.00046	0.01044	0.00443	0	0	0
S475a6b2_timepoint1	0	0.00189	0	0	0	0.0002	0	0	0.0019	0	0	0	0.00358	0.0631	0.49068	0.08612	0.04878	0.86285	0.07903	0.02727	0.96629	1.86964	0.03658	0.33146	0.10063	0	0	0	0.00045	1.13657	0.00493	0	0	0	0	0	0.00226	0	0.00981	0.00341	0	1.66859	0.16273	0.02432	6e-05	0.00338	0	0	0
S007bdd5_timepoint1	0	0	0.00394	0.00098	0.00035	0.00176	0	0.00775	0.01376	0.0013	0.00466	0	0.33551	0.75435	0	0	0	0.19028	0.19151	0	0.07411	0.41574	0	0.7638	0	0	0	0	0	0.77882	0.40232	0	0.00049	0	0	0.07339	0	0	0.01671	0.02291	0	1.38613	0.04616	0.02376	0	0	0	0.15378	0
S998fd0d_timepoint1	0	0	0	0	0	0.00143	0	0	0	0	0.0036	0	0.1183	0.29376	0	0.39581	0	0.32958	0.10232	0.02386	0.35666	3.51125	0	1.04836	0.0325	0	0	0	0.00147	0.6795	0.16763	0	0	0	0	0.01077	0.00876	0.0074	0.01295	0.0182	0	0.33619	0.26051	0.00709	0	0.00461	0.00209	0.87619	0.35678
Sb91818f_timepoint1	0	0	0	0	0	0	0	0	0.00572	0	0.00357	0	0.12944	0.33933	0.44261	0.34277	0.25718	0.90729	0.61054	0.14054	0.49261	4.71658	0.0277	3.90162	0	0	0	0	0	0	0.86929	0	0	0	0	0	0.0007	0.0008	0.05664	0	0	0.68614	0.16447	0.00967	0	0.01132	0.0132	0.43882	0
S6b91f75_timepoint1	0	0	0.00863	0	0	0.00184	0	0	0	0.00145	0.00486	0	0.05236	0.03882	1.23674	0.06798	0	0.01332	0.01255	0	0.00788	0.38206	0.00928	0.1013	0.14061	0	0	0	0	0.81235	0.02238	0	0	0	0.01105	0	0.00218	0	0	0.00474	0	0.04804	0.03682	0	0.00035	0.00133	0	0.02875	1.10067
S0d5217b_timepoint1	0.45829	0	0	0	0	0.00102	0.00233	0	0	0	0.00061	0	0	0.19451	0.00625	0.00352	0	0.0043	0	0.00854	1.40544	0	0	0.0007	0	0	0	0	0	1.06304	0.00124	0	0	0	0	0	0	0.076	0.03434	0.01338	0.11118	1.40191	0.00034	0.00662	0	0	0	0	0.00505
S21a3eab_timepoint1	0	0	0	0	0.00069	0.0053	0.00154	0	0	0.00343	0.00957	0.00048	0.13055	0.31605	2.62085	1.69472	0	0	0	0	6.84375	3.99978	0	1.67005	0	0	0	0	0	0.85325	0.25745	0	0	0	0	0	0.02035	0.00032	0.01716	0.01753	0	0.58498	0	0.01751	0	0.00442	0	0	0.28595
S62fd353_timepoint1	0	0	0	0	0	0.00272	0	0.0014	0	0	0	0	0.05326	0.02259	0	0.44133	0	2.71874	0.10497	0	1.79868	0	0	0	0	0	0	0	0	0	0	0.00543	0.00221	0	0	0	0.00041	0.01903	0	0	0	2.36524	0	0.00317	0.02562	0.01625	0.00017	0	8.65602
S8eb94dc_timepoint1	0	0	0	0.00013	0.00041	0	0.00028	0.00039	0	0.00677	0.00323	0	0.07208	0.0816	0.00491	0.06562	0	0.05307	0.01282	0.01849	0.29375	1.35732	0.00626	0.02112	0	0	0	0	0.03487	0.56451	0.04003	0	0	0	0	0.00094	0	0	0	0.0063	0.00088	0.56157	0.00928	0	0	0.00044	0	0.07629	0.001
S0dd1608_timepoint1	0	0	0	3e-05	0.00035	0.00109	0	0	0	3e-05	0.01341	0	0.18301	0.00835	0.24809	0	0	0.48799	0	0	0.56648	0	0	0	0	0	0	0	0.00543	0.82127	0.01883	0	0	0.00059	0.00104	0	0.00562	0.00283	0.01796	0.02802	0	0.70838	0.03063	0.01236	0	0	0	0	0.29004
Sb280015_timepoint1	0	0	0	0.00073	0.00268	0.01448	0	0	0.02205	0.0003	0.03057	0.00643	0.15293	0.06395	0	0.06934	0	1.47503	0	0.03406	6.2	1.77239	0	0.18144	0.06745	0.16071	0	0	0	0.03425	0.00727	0	0	0	0.00109	0.01325	0.0088	0	0	0.0059	0	0.09928	0.08186	0.00075	0	0.00472	0.00081	0.31248	0
S2133b35_timepoint1	0	0	0	0	0	0	0	0	0	0	0	0	0.02101	0.04646	0.96912	0.76295	0	0	0.02712	0.03439	0.02456	0.05937	0.03599	0.65904	0.01714	0	0	0	0.0002	0.15973	0.36562	0.00017	0	0.00035	0	0	5e-05	0	0.02982	0.00451	0	1.59798	0	0	0	0.00343	0	0.2826	0.01325
S4ceb7ff_timepoint1	0	0	0.0002	0	0.00037	0.00358	0	0	0	0	0.00384	0	0.17975	0.17897	0.1348	0.12191	0	0.09846	0.05225	0	0.37692	0	0.16752	0.26947	0.04768	0	0	5e-05	0	0.53597	0.28711	0	0	0	0	0	0.00015	0.00075	0.02918	0.0137	0	0.76477	0.02905	0.00184	0	0.00323	0.00356	0.20631	0
S3411b14_timepoint1	0	0	0	0.01249	0	0.00161	0.00908	0.003	0.00596	0.01232	0	0.00073	0.02095	0.24109	0.11325	0.0673	0	0.11772	0.02565	0.01669	1.23611	1.73044	0	0.11076	0.04929	0.00537	0	0.00018	0	0.20574	0.58024	0	0	0	0	0.00745	0.0083	0	0.00982	0.00656	0.00012	1.99195	0.07734	0.01235	0	0.0035	0.00543	0.91778	0.45482
S090c88f_timepoint1	0	0	0	0	0	0.00432	0	0.00058	0	0	0	0	0.12511	0.02313	0.21877	0	0	0.20699	0.19588	0	2.01631	0.00105	0	0.0021	0	0	0	0	0.02084	0.6578	0	0	0.01108	0.0026	0.01339	0	0.00023	0	0	0.00072	0	0.86199	0	0	0	0.00715	0	0.07925	0
S0a2d9d9_timepoint1	0	0	0	0	0	0	0	0	0	0	0	0	0.17914	0.22699	0.54459	0	0	0.12161	0.24649	0.00262	1.07845	0.00643	0	0	0	0	0	0	0	0.33807	0.39341	0	0	0	0	0	0	0.00268	0.03196	0	0	1.59592	0.24639	0.01066	0.01304	0	0	0.82622	1.98022
S84f2d61_timepoint1	0	0	0	0.00021	0	0.00313	0	0.0018	0.00137	0.00156	0.00013	0	0.021	0.21403	1.13659	0.04346	0	0.00621	0.00039	0.01096	0	0.9341	0	0.27314	0.07432	0.0261	0	0	0	0.52017	0.018	0	0	0	0.00386	0	0.0075	0.00202	0.00159	0.00618	0	0.24544	0.0078	0	0.00683	0.00408	0	0.14897	0.11244
S04dbbeb_timepoint1	0	0	0	0.00789	0	0	0.02202	0	0.00082	0	0	0	0.18757	0.46146	1.21741	0.10669	0	0.05206	0.37608	0.02381	0	1.84318	0.16746	0.22893	0	0	0	0	0	0.65847	0.08752	0	0	0	0.0809	0.03054	0.00102	0	0	0	0.002	4.71015	0.04527	0.00267	0.00181	0.00279	0	0	0
S1860397_timepoint1	0	0	0.0074	0	0	0	0	0.00185	0	0.0013	0.00013	0.00064	0.07944	0.14796	0.24239	0	0	0.34492	0	0	0.77948	2.37518	0	0	0	0	0	0	0	0.61032	0.25682	0.0032	0.0034	0	0.00126	0.02356	0	0	0.01449	0	0	0.6922	0.07505	0.00562	0	0.00108	0.00126	0.91275	0
S95a0d5e_timepoint1	0	0	0.00021	0	0.00414	0.0075	0	0	0	0.00021	0	0.00857	0.17017	0.13511	2.19773	0.33866	0	0.18566	0.33386	0.04802	0.33589	2.49517	0	0.65935	0	0.08327	0	0.02111	0	0.5265	0.03901	0	0.00324	0	0.05427	0	5e-05	0.00013	0.00507	0	0	0.63813	0.01137	0.01074	0	0.0025	0.00507	0.81879	0.38895
S4b7de12_timepoint1	0	0	0	0	0	0	0	0	0	0	0	0	0.11862	0.04768	7.54527	0.23547	0	0.43024	0.04932	0.09954	0.25487	1.8876	0.44352	0.34258	0.31338	0	0.02562	0	0.00643	0.88523	0	0.03084	0.01918	0	0.00821	0	0.00477	0	0.01024	0.00599	0	0.83533	0	0.00193	0.00148	0.00337	0	1.42825	0.4073
S36ce344_timepoint1	0	0	0	0	0	0.00469	0	0	0	0	0	0	0.10591	0.10569	0.46165	0.39846	0.13191	0.88833	0.06018	0	1.30434	0.01635	0	0	0.29729	0	0	0	0	1.2699	0	0	0	0	0	0	0	0.00221	0.0098	0.00931	0	1.7687	0	0.01393	0.01979	0.00589	0	0.25021	0
S2b64b5c_timepoint1	0.00246	0	0.00438	0.00285	0	0.00034	0	0	0	0.00562	0.01288	0	0.02134	0.28172	0.44546	0.04219	0	0.16247	0.04764	0.01518	0.02245	2.03456	0.06908	0.13729	0	0	0	0	0.01183	0.22391	0.29514	0	0	0.00882	0	0	0	0.00018	0.00547	0	0	1.58227	0.01239	0.00256	0	0.00209	0	0.11994	0
S89d5407_timepoint1	0	0	0.00456	0.00298	0	0.00102	0	0	0.0107	0.00251	0	9e-05	0.2565	0.31876	1.53601	0.96184	0	0.09816	0.1714	0.09017	0.20093	1.99449	0	0.24297	0.05899	0.01651	0	0	0	0.13171	0.02065	0	0	0	0.05701	0.0037	0.00489	0	0.01347	0.00665	0	1.20422	0.08294	0.00039	0	0.00477	0	0.32607	0
Sc6753f0_timepoint1	0	0	0	0.00213	0.00143	0.00608	0.0079	0.00906	0.00191	0.00841	0	0.00291	0.00956	0.16822	1.19166	0.71154	0.01387	0	0	0.2821	0.04554	1.89474	0	0.25213	0.00683	0	0	0	0.00018	0.19313	0.0783	0	0.0003	0	0.00374	0.02296	0.00116	0	0.03649	0.0084	0	0.80355	0	0	0	0.01016	0	0.0505	0.00324
S24507cb_timepoint1	0	0	0	0.00701	0	0.00366	0.00277	0	0	0.00097	0	3e-05	0.01383	0.09468	0	0	0	0.42551	0.00243	0.0526	0.13544	0.44553	0.11204	0.25082	0.32561	0	0.01483	0	0	0.14493	0.07237	0	0	0	0	0	0.00061	0.00011	0	0.01788	0	0.18744	0.08406	0.00107	0	0.00519	0	0.22908	0
S1b18e5d_timepoint1	0	0	0	0	0	0	0	0	0	0.00046	0	0	0	0.46696	0	0	0	0	0	0.0088	0.07889	0.00384	0	0.24867	0	0	0	0	0	0.00023	0.71611	0	0	0	0	0	0	0.00062	0	0	0.03427	1.66179	0.52676	0.00112	0	0	0	0.04044	0
S12479af_timepoint1	0	0	0	0	0	0	0	0	0	0.00175	0.01097	0	0.06982	0.11966	0.13536	0.05905	0	0.03566	0.0642	0.00134	0.66575	0.35832	0.03633	0.18874	0.2013	0	0	0	0.00063	0.57984	0	0.00091	0.00359	0	0	0.00754	0.00196	0	0	0.0013	0	0.7211	0.00213	0	0.00068	0.00146	0	0.00706	0.01677
S0fb8d59_timepoint1	0	0	0	0.00042	0	0.00412	0	0.00103	0.01508	0.00211	0	0	0.0807	0.07612	1.90934	0.5697	0	0.03653	0.02212	0.20102	0.00969	2.23745	0	1.03052	0.20791	0	0	0	0	0.48429	0.01011	0	0	0	0.00443	0.00714	0.00588	0	0.06304	0.00142	0	0.17415	0.00048	0	0.00013	0.00438	0	1.93439	0.00088
S104b6c8_timepoint1	0	0	0.00827	0	0	0.00149	0.00429	0	0	0.00054	0	0.00044	0.03676	0.06	2.02914	0.21628	0	0.00934	0.06007	0.01097	0.01616	0.63675	0.13879	0.59349	0.27187	0	0	0	0	0.64673	0.16845	0	0	0	0.00342	0	0.00024	0	0.00478	0.00421	0	0.58848	0	0	0	0.00898	0	0.27399	0
S153e7b8_timepoint1	0	0	0.00406	0.00036	0	0.00268	0.00154	0.00137	0	0.00104	0	0	0.13124	0.19789	0	0	0	0.09584	0	0	0	2.0043	0	0.74878	0	0	0	0	0	0.6837	0.1646	0	0	0	0	0	0	0.00117	0	0	0.00888	1.9668	0	0.00687	0.00408	0.00489	0	0.80608	0
S33cc796_timepoint1	0	0	0	0	0	0	0	0.00126	0	0	0	0	0.18884	0.38009	0	0.16137	0	0	0	0	1.96692	0	0	0.14728	0	0	0	0	0	0.65334	0.00778	0	0	0	0	0	0	0	0.02659	0.00282	0	0.14443	0	0.01691	0	0	0.01677	0	0.20894
S32ff08d_timepoint1	0	0	0.00043	0	0	0	0	0	0	0	0	0	0.01253	0.02619	0.333	0.14788	0	0	0.00191	0.00605	0.01307	0.0161	8e-05	0.0537	0.02947	0	0.00076	0	0	0.05268	0.2161	0	0	0	0.00059	0.00345	0	0	0.00093	0.00352	0	0.07533	0.00292	0	0	0.00084	0	0.00605	0.75064
S39a19d0_timepoint1	0	0	0	0.00088	0	0	0	0	0	0.00721	0.00199	0	0.0743	0.56771	0.32766	0.16793	0	0.26099	0.04391	0.00027	0.50538	0.00895	0.02426	0.06197	0	0	0	0	0	0.70908	0.13924	0	0	0	0	0	0.00611	0.00196	0.00613	0.01456	0	0.84493	0.08902	0.00042	0	0.00131	0	0	0.37341
S2087b11_timepoint1	0	0	0	0	0	0	0	0	0	0.00184	0.00151	0	0.093	0.06149	0	0.04663	0	0	0	0.00642	0.03589	0.09952	0.0273	0.03147	0.02773	0	0	0	0	0.6506	0.03423	0	0	0	0.01176	0	0	0	0.0026	0.02292	0	0.9668	0.04882	0	0	0.00402	0.00108	0.04674	0.03936
S259dc87_timepoint1	0	0	0.00124	0.00171	0.00126	0.0008	0	0	0	0.00099	0.0064	0	0.01315	0.26281	0.29907	0.21847	0.18398	0.29944	0.00057	0	0.47023	2.94223	0	0.1999	0.01084	0.00901	0.02332	0	0	0.66049	0.02527	0	0	0	0	0	0.00037	0.00064	0.00664	0.0325	0	0.7056	0.02027	0.00088	0	0.00355	0.00095	0.12549	0.00661
Sf7ce303_timepoint1	0	0	0.0189	0.00038	0	0.00059	0	0	0	0	0.00523	0	0.36798	0.08848	0	0	0	0	0	0	0	0	0	1.41374	0	0	0	0	0	0.81811	0.08773	0	0.00105	0	0	0	0	0	0	0.0135	0	0.86486	0	0	0	0	0	0	0
S1d209bb_timepoint1	0	0	0	0.00053	0	0.00272	0	0	0	0.00129	0.0012	0.00058	0.63702	0.08691	0	0.21849	0	0.20342	0	0.06585	2.06351	2.26737	0	0	0	0	0	0.00813	0	1.77328	0.31057	0	0.01659	0.00474	0	0	0	0	0.10059	0.00687	0	1.29798	0.26734	0.00232	0	0	0	0	0
Scab65ae_timepoint1	0	0	0.00429	0	0	0.00022	0	0	0	0.00114	0.00648	0.00023	0.11349	0.43822	0.03566	0.41252	0	0.0555	0.0956	0	1.03239	0.59734	0	0.30488	0	0	0	0	0	0.14081	0.4864	0	0	0	0.00326	0	0	0	0.00349	0.00127	0	0.39661	0.00375	0.00049	0	0.00278	0	0.30562	0
S4adf3c0_timepoint1	0	0	0.00195	0.00913	0	0.00428	0.00775	0	0	0	0.01888	0.01423	0.28128	0.18596	0.01757	0	0	0.70964	0	0.01354	0.80357	1.38575	0	0.8036	0	0	0	0	0	0.0704	0.06992	0	0	0	0	0.01608	0.00644	0	0.00291	0.03644	0	0.07042	0	0.00186	0	0.00653	0	0.55732	0
S7f2f26d_timepoint1	0	0	0	0.00325	0	0	0	0	0	0	0	0	0.05541	0.08611	0.12783	0.01141	0	1.03707	0	0.0004	0.0908	0.87354	0.05263	0.29932	0.13235	0	0	0	0.0048	0.45105	0.0559	0.0164	0.00449	0	0.04539	0	0.00017	0.00024	0	0.0027	0	0.5402	0	0	0.00061	0.00508	0	0.0201	0.00085
S2e2c00a_timepoint1	0	0	0.00608	0.00274	0	0	0	0.00762	0	0.00391	0.00757	0	0.09308	0.4939	2.18805	0.10663	0	0.33321	0	0	0.1146	0.78603	0.01003	0.21326	0.04818	0	0	0	0	0.65971	0.36348	0	0	0	0	0	0.00035	0	0.00347	0.0095	0	1.30549	0.08768	0.0003	0	0	0	0.04837	0.73847
S297675a_timepoint1	0	0	0	0.00195	0	0	0.00882	0	0	0.0056	0.01056	0.00104	0.05697	0.02512	1.64934	0.48159	0	0.20545	0.12017	0.70445	0.38046	1.36278	0.20152	0.78743	0.43571	0	0	0	0	0.10105	0	0	0	0.00017	0	0	0	0	0	0.00295	0	0.68424	0	0	0	0	0	0.22989	0
S0e0315a_timepoint1	0	0	0	0	0.00027	0	0	0	0.00267	0	0	0	0.08224	0.46778	1.07296	0.8558	0	0.09007	1.08636	0	1.63315	0	0	0	0	0	0	0	0	0.27136	0.01293	0	0	0	0	0	0.00144	1e-05	0	0.0067	0	0.71005	0.10707	0	0.00278	0.02568	0	0.09866	0
S06c23f7_timepoint1	0	0	0.00151	0.00207	0	0.00531	0.01682	0	0.01098	0.00473	0.02605	0.00062	0.41313	0.26606	1.48036	0.15256	0	0.04216	0	0	1.93011	2.19141	0.02177	0.40356	0	0	0	0	0	0.9824	0.01269	0	0.00061	0	0.01326	0.00336	0	0.00324	0.01478	0.00911	0	1.8166	0.1092	0.02402	0.02945	0.0101	0.00509	2.02089	0
Sb796fae_timepoint1	0	0	0	0	0.002	0.00387	0	0	0	0	0	0.00053	0.004	0.23564	0	0	0	0.15429	0	0	0.60689	0	0	0	0	0	0	0	0	0.64839	0.06119	0	0	0	0	0	0	0.00053	0.01055	0.03288	0	0.47245	0	0	0	0	0	2.09259	0
S3200c60_timepoint1	0	0	0.00689	0.00484	0.00061	0.0014	0	0.00294	0	0	0.00255	0	0.00014	0.08423	0.00471	0.09568	0	0.00787	0	0.00503	0.01033	0.37481	0.00766	0.21248	0.00472	0	0	0	0.01101	0.69589	0.00787	0.00341	0.0037	0	0	0.00011	0	0	0	0.00742	0	0.85568	0.05192	0	0	0	0.00048	0.12617	0.00751
S1665184_timepoint1	0	0	0	0.00078	0	0.00183	0	0	0.0052	0	0	0.00313	0	0.03705	0	0.59366	0	0	0.64107	0	0	0.01091	0	1.15979	0	0	0	0	0	0.98025	0.072	0	0	0	0	0	0.00037	9e-05	0.00535	0	0.00024	1.71674	0.08812	0.01121	0	0	0	0.71839	0.70753
Sd73a6e0_timepoint1	0	0	0	0.0029	0	0	0	0	0	0	0.00831	0	0.03333	0.35088	0.00804	0.17234	0	0.00172	0.00941	0.03749	0.71684	1.28191	0.00823	0.10651	0.09624	0	0.00265	0	0	0.2136	0.15102	0	0	0	0	0.0068	0.00016	0.00225	0.00063	0.01592	0	2.44303	0.46957	0.00097	0	0.00419	0	0.1615	0.57896
S23be1b1_timepoint1	0	0	0	0.00011	0	0	0.00446	0	0	0	0.00783	0.00185	0.12264	0.52234	0.90718	0.12277	0	0.07016	0.01366	0.00164	0.52199	0.87958	0	0.11238	0.0204	0	0	0	0.0001	0.73089	0.31318	0	0	0	0	0	0.00365	0.00025	0.00081	0	0	1.4529	0.06925	0.00275	0	0.00045	0	0.1964	0
S362f6cf_timepoint1	0.05111	0	0	0.00217	0	0.00048	0	0.00029	0	0.00159	0	7e-05	0.07995	0.11153	0.57788	0.45583	0.03094	0	0	0.02363	2.24783	2.84699	0	0.36591	0	0	0	0	0	0.83642	0.00778	0	0	0	0.01515	0	0.00092	0.00018	0.00139	0.0135	0	0.9746	0.03065	0.00121	0.00668	0.00691	0.00215	0	0.59647
S8d609fd_timepoint1	0	0	0.0327	0.00135	0	0.00034	0	0.00565	0	0.00239	0	0.0006	0.3472	0.17232	0	0	0	0.66039	0	0.00015	0.42317	1.19907	0	0	0	0	0	0.01676	0	0.64275	0.05006	0	0	0	0	0	0.00996	0.00941	0.00974	0	0	0.79017	0	0.00812	0.03116	0.002	0.00302	0	1.71031
S0af1ac4_timepoint1	0	0	0	0.00019	0	0.0044	0.00636	0	0	0	0	0.00262	0.01015	0.1562	0.81412	0.10132	0	0.17734	0	0.00047	0.1563	0.01231	0.04355	0.28087	0.04638	0	0.05025	0	0	0.57427	0.00508	0	0	0	0.00194	0.01614	0	0	0.00248	0.00486	0	0.12284	0.02776	0	0	0.00434	0	0.00053	0.0091
S6da0526_timepoint1	0	0.00037	0	0	0	0	0	0	0	0	0	0	0.06665	0.15183	0.03616	0.10132	0	0	0.02088	0.00878	0.26181	0.39986	0.03866	0.26469	0.00782	0	0	0	0.04963	1.15894	0.07558	0	0.04325	0.00036	0	0	0	0.00049	0.00599	0.00836	0	1.44464	0.08877	0	0	0	0	0	0.05553
S4a73b3c_timepoint1	0.00161	0	0	0.00066	0	0.00311	0	0	0	0	0	0	0.24468	0.40005	0.15847	0	0	0.51199	0.03569	0	0.67864	2.15631	0	0.26491	0.05958	0	0	0	0	0.09042	0.26783	0	0	0	0	0	0.001	0	0.0005	0	0	2.65049	0.17513	0.00092	0	0.00078	0	0.24553	0
S0bc1faa_timepoint1	0	0	0	5e-05	0	0.0002	0	0	0	0	0	6e-05	0.19027	0.26609	0	0.12232	0	0.31183	0.06613	0.02733	0.21798	1.35492	0	1.82147	0	0	0	0.00159	0	1.38056	0.14719	0	0	0	0.03262	0	0.00069	0.00011	0.09755	0.02928	0	5.43826	0.01023	0.0004	0.0025	0.00533	0	0.23063	0.13985
S272d22e_timepoint1	0	0	0.00143	0.0005	0	0.00035	0	0	0	0.00111	0.01545	0	0.04691	0.17354	0	0.0173	0.00588	0	0.00246	0	0.05005	0.96268	0.05189	0.07637	0.02077	0	0	0	0	0.17024	0	0	0	0	0.01362	0.01354	0.00076	0	0.00404	0.00532	0	0.06017	0.20461	0	0.00144	0.00965	0	1.23069	0.06498
Sead2261_timepoint1	0	0	0	0	0	0	0	0	0	0	0	0	0	0.12476	0.00245	0.00154	0	0	0	0	0.00232	0.00058	0	0	0	0	0	0	0	0.025	0.73753	0	0	0	0	0	0.0193	0.01698	0.00725	0.03255	0.02194	1.4014	0	0.00045	0	0.00391	0	0	0.00021
S1d46484_timepoint1	0	0	0.00439	3e-05	0	0.00455	0.00017	0	0	0	0.00552	0	0.00832	0.07879	0.09788	0.64924	0	0	0.00863	0.114	1.20313	1.74468	0.21101	0.85283	0.04942	0	0	0	0	0.22518	0	0	0	0	0.00365	0.08822	0.00139	0	0.00618	0.01782	0	0.13612	0	0.0026	0	0.4816	0	0.39581	0
S1e1c9e0_timepoint1	0	0	0	0	0	0	0	0	0	0	0	0	0.07319	0.3526	1.18749	0	0	0.76027	0	0.00487	2.75864	0.74096	0	0	0.12525	0.08228	0	0	0	0.87001	0	0	0	0	0	0	0.00175	0.00038	0.01077	0.02894	0	0.73949	0.10564	0.00464	0.00115	0.00065	0	0.11799	0
S11c41f9_timepoint1	0	0	0	0.00939	0	0	0.00833	0.00592	0	0.00205	0	0	0.00219	0.05062	0.24489	0.05184	0	0	0.02481	0.00746	0.00579	0.16553	0.01558	0.02449	0	0	0.00854	0	0	0.61216	0	0	0	0	0.01386	0	0.01052	0.00014	0.0055	0.00382	0	2.39512	0.08678	0	0.00037	0.0038	0	0.25693	0.0077
S02a7b84_timepoint1	0	0	0	0	0	0.00111	0.0033	0	0.00085	0.00041	0	0	0.02989	0.04736	0.07881	0.24432	0	0.0603	0.23674	0.18237	0.84253	2.09903	0	0.29662	0	0	0.0208	0	0	0.78707	0.00935	0	0	0.0003	0	0	0.00684	0.00171	0.01895	0.00792	0	0.91395	0.21496	0.00639	0	0.007	0.00214	0.37394	0.16702
Sbb99c57_timepoint1	0	0	0	0	0	0.0017	0	0	0.00318	0	0.01073	0	0.001	0.1347	0.28983	0.30514	0	0.00299	0	0.01023	0.03977	0.57141	0.02323	0.14646	0.00087	0	0	0	0	0.16152	0.36593	0	0	0	0	0	0.00011	0.0006	0	0	0.00271	0.31998	0.04375	0	0.00097	0.00608	0.00144	0.15601	0.28388
Sc6332b3_timepoint1	0	0	0	0.00206	0	0.00079	0	0	0	0.00196	0.02224	0	0.19381	0.17231	4.65048	0.51637	0	0.36215	0.24357	0.01507	0.64323	0.00383	0	0.36179	0	0.01516	0	0	0	0	1.39404	0	0	0	0	0	0.00503	0	0.00262	0.00165	0.00179	1.8281	0.16998	0.00178	0.03115	0.00353	0	0.60619	1.40871
Sdd1e633_timepoint1	0.20909	0	0	0	0	0	0	0	0	0	0	0	0.07953	0.49015	0.76866	0.53561	0	0.03754	0	0.03828	5.47907	1.77087	0	0.11282	0.12839	0	0.0144	0	0	1.17376	0	0	0	0	0	0	0	0.00068	0.01219	0	0	1.42318	0.07953	0.0428	0	0.00224	0	0.60158	1.74332
S4eb0c18_timepoint1	0	0	0	0	0	0.00042	0	0	0	0	0	0	0.01111	0.1399	0.59355	0.26644	0	0.05083	0.00166	0.00157	0.07883	0.83108	0.02318	0.36864	0.01118	0	0	0	0	0.95139	0.01063	0	0	0	0.01853	0.0052	0	0	0.00632	0.00602	0	1.55872	0.05826	0	0	0.00152	0	0.01536	0
S816c35a_timepoint1	0	0.00101	0	0.0081	0	0.00915	0	0	0	0.00343	0.01985	0.00282	0.12001	0.47327	0.20874	0.50942	0	0.02456	0.01403	0.00763	0.10632	0.9014	0	0.1514	0.15737	0	0	0	0	1.41376	0.04901	0	0	0	0.03962	0.00263	0	0	0.0088	0.01442	0	1.0384	0.08003	0.00227	0	0.00837	0.00028	0.21787	0
S02e3cbb_timepoint1	0	0	0	0	0	0.00094	0	0	0	0	0	0	0.03892	0.19763	0.06032	0.0968	0	0.02601	0.00089	0.0416	0.01119	0.68854	0.00042	0.05922	0.02697	0	0	0	0.00681	0.40673	0.18978	0.00092	0	0.00172	0	0	0.00127	0	0.00999	0.005	0	0.90315	0.0612	0	0	0.00135	0.00046	0.59971	0.09685
S26a19df_timepoint1	0	7e-05	0	0.00146	0.0006	0.00361	0	0.00141	0	0.00182	0	0.00019	0.44109	0.03501	0.02	0.16817	0	0.66375	0	0	1.47801	4.99732	0.29239	0	0.28494	0	0	0	0	0.76325	0.13238	0	0	0	0.00111	0	0.0012	0	0.02524	0.00291	0	0.66404	0.30191	0.01127	0	0.01011	0.00037	0.99811	0
S8c97517_timepoint1	0	0	0	0	0	0.00118	0.00218	0	0	0	0	0	0.11516	0.19394	0.53437	0.47531	0	0.43506	0.23781	0.0707	0.47209	2.14882	0.36963	0.40333	0	0	0	0	0	0.80526	0.00865	0	0	0	0	0	0.00061	0	0.00222	0.01459	0	0.59054	0.03165	0	0	0.00772	0.00069	0	0
Sa49a70f_timepoint1	0.4149	0	0	6e-05	0	0.00129	0.00308	0.00288	0.00352	0	0	0	0.00942	0.13956	1.19074	0.70299	0	0.12179	0	0.0243	0.09556	1.05645	0.00796	0.31695	0.04285	0	0.01385	0	0	0.12669	0.34412	0	0	0	0.00794	0.01727	0.00011	0.00181	0.10263	0.0023	0	0.42683	0	0	0.00407	0.00252	0	0.15231	0
S3a45d3b_timepoint1	0	0	0.00479	8e-05	0.00178	0.00448	0.00842	0.00406	0	0.00332	0	0	0.01054	0.75573	0.30795	0.1693	0	1.15067	0	0	0.45773	2.62254	0	0.0409	0	0	0.08792	0	0	1.33227	0.01117	0	0	0	0	0	0	0	0.00998	0.00594	0.00059	0.76593	0.13991	0.00335	0	0.00014	0	0.25201	0.70097
S2d6dff0_timepoint1	0	0	0	0	0	0.00367	0	0.00154	0.0102	0	0	0	0.3558	0.23275	1.18576	0	0	0.16793	0.13841	0.1015	3.10082	1.46491	0	0.12052	0	0	0	0	0	0.96846	0.01149	0.00029	0	0	0.00073	0	0.00015	0	0.01294	0	0	2.18521	0.01232	0.00109	0.00473	0.00815	2e-05	0.04623	0.23315
S42f2c08_timepoint1	0.02611	0	0	0.00079	4e-05	0.00093	0.00102	0.01362	0	0.00126	0	0	0	0.38706	0.32986	0.54166	0.32654	0.00534	0.15633	0	0	0.29678	0	0	0	0	0.00912	0	0	0.43868	0.1173	0	0	0	0	0	0.00031	0	0.00902	0.01616	0	1.86512	0	0	0	0.00141	0	0	0
S5c07179_timepoint1	0	0.00325	0	0	0.00126	0.00146	0	0	0	0	0	0	0.22399	0.03711	0.14084	0.65458	0	0.10569	0.12549	0.01071	3e-05	2.20217	0.07916	1.48691	0.25174	0	0	0	0.00016	0.83538	0.00474	0	0.00121	0	0.00045	0	0.00175	0	0	0.01284	0	1.09282	0.02604	0.00183	0	0.00494	0.0001	0.3813	0.10843
S4a05456_timepoint1	0	0	0	0	0	0	0	0	0.00201	0	0	0.0004	0.05925	0.15474	0.00249	0.1124	0.0337	0.21638	0.02128	0.00879	0.06451	1.57828	0.00833	0.49007	0.02999	0	0	0	0.00017	0.94584	0	0	0	0	0	0.00863	0.01384	0	0	0.00663	0	0.47928	0.24444	0	0	0.0048	0	0.64732	0.22578
S0f4daaf_timepoint1	0	0.00038	0	0	0	0.00189	0	0	0	0.00133	6e-05	0.0004	0.1409	0.28627	0.00776	0.09928	0	0.18865	0.01599	0.00384	0.1335	1.50024	0.04068	0.19659	0.0312	0	0	0	0.00971	0.47878	0.1171	0	0.00026	0.00289	0	0.0016	0.00036	0	0.00629	0.01138	0	0.57946	0.0358	0.00453	0	0.00471	0	0.10933	0.35764
S891241c_timepoint1	0	0	0.04756	0.00125	0	0.00058	0	0.03023	0	0.00281	0.00467	0	0.06772	0.25154	1.92824	0.1998	0	0.06567	0.35981	0	0.13957	0.53657	0	0.75376	0.1035	0	0	0	0	0.0439	0.00139	0	0	0	0	0	0.00713	0	0.14553	0.00334	0	0.11793	0.63592	0.00873	0	0.01648	0	0.10695	0.00021
S02f85a7_timepoint1	0	0	0	0.00168	0	0.00132	0.02319	0	0	0.00035	0.02066	0.00075	0	0	0.0006	0	0	0	0	0	3.88276	0	0	0	0	0	0	0	0	0	0	0	0	0	0	0	0	0	0	0	0.89739	0	0	0	0	0	0	0	0
S327e131_timepoint1	0	0	0	0	0	0	0	0	0	0	0	0	0	0.05623	0.49494	0	0	0	0	0	0	0.01471	0.1345	0.00404	0	0	0.00836	0	0	0.01782	0.08963	0	0	0	0.00817	0	0.0015	0.00945	0	0.01599	0	0.01543	0.00016	0	0	0.00116	0	0.03313	0
S18925df_timepoint1	0	0.00012	0.00724	0.00111	0.00152	0.00203	0	0.00069	0	0.02348	0	0	0.0473	0.01268	8.37081	0.3636	0	0.56346	0.05742	0.14696	0.04007	2.36807	0.03016	0.75787	0.50969	0	0	0	0.00257	0.55266	0.642	0	0.00141	0.00164	0.00064	0.00212	0.00129	0	0	0.00271	0	0.34143	0.16894	0.05423	0.00097	0.00713	0	5.28624	0.03288
S10e8a37_timepoint1	0	0	0.0005	0	0	0	0.00021	0	0	0	0.00041	0	0.00491	0.0041	0.01616	0	0	0.31337	0	0.20655	1.16242	2.48431	0.25326	0.00034	0.58029	0	0	0	0	0.25496	0.00516	0	0	0	0	0.29627	0.0073	0	0.02289	0.00494	0	1.47769	0	0.00147	0	0.00779	0	0.10158	0
S368e95a_timepoint1	0	0	0	0.00436	0	0.00231	0.00707	0	0	0.00072	0	0.00029	0.51338	0.2573	0.33725	0	0.10354	0.10148	0.09756	0.02192	0.1252	1.52401	0	0.1747	0	0	0	0	0	1.10972	0.04279	0	0	0	0.00259	0	0.00417	0.00071	0.00836	0.01001	0	2.31349	0.14255	0.00051	0	0.00221	0	0	1.83668
Seebe7cb_timepoint1	0	0	0	0	0	0.00111	0.00113	0.00118	0.01349	0	0	0	0.0328	0.17209	2.51455	0.5181	0.00407	0.72826	0.21888	0	1.08188	1.84029	0	0	0	0.18768	0.01684	0	0	0.60485	0.31359	0	0	0	0.00326	0.00098	0.00348	0	0.0056	0.00658	0	1.54283	0.02841	0	0.01397	0.00736	0.00247	0.91095	0
S7faf424_timepoint1	0	0	0	0.00193	0	0.00157	0	0	0	0.00014	0.00967	0.00215	0.01135	0.24217	0.44819	0.04201	0	0.49564	0.02386	0.03595	0.12949	1.70845	0	0.4996	0.11892	0	0	0	0	0.37708	0	0	0	0	0	0	0	0	0.02112	0	0	0.32593	0.23345	0.01893	0	0.00214	0.00221	0.43993	3.01676
S0aec90b_timepoint1	0	0	0	0	0	0	0	0	0	0	0.00059	0.00103	0.0304	0.24139	0	0.14945	0	0.96218	0.05938	0.00957	0.23535	1.68348	0.04211	0.2548	0	0	0	0	0	0.52476	0.60153	0	0	0	0.00581	0	0	0	0	0.005	0	2.4214	0.01687	0	0	0.00254	0	0	0.2833
S1ec67d5_timepoint1	0	0	0	0	0	0	0	0	0	0	0.00039	0	0.04015	0.27396	0.00275	1.61221	0	0.19486	0	0.04544	0.02725	0.57781	0.08157	0.82195	0	0	0	0	0	0.25102	0	0	0	0	0.00859	0.01709	0.00208	0	0	4e-05	0	0.32289	0.01182	0	0.00253	0.0038	0	0.01476	0.18608
S093b9df_timepoint1	0.02786	0	0	0.00257	0.00024	0.00237	0	0.00144	0.0034	0.00379	0.00929	0	0.00711	0.12372	0.00512	0.03233	0	0.02866	0.02361	0.01076	0.01646	0.03432	0	0.16619	0.0333	0.00543	0.02045	0	0	0.81161	0.02318	0	0	0	0	0.00505	6e-05	0.00076	0.00132	0.00415	0	0.54898	0	0	0	0.00083	0	0.11315	0.01659
Sae77f8d_timepoint1	0	0	0.00035	0	0	0	0	0	0	0	0	0	0.03474	0.1615	0.42195	0.13103	0	0.0395	0.00655	0.00619	0.07737	1.84245	0	0.20563	0.02408	0	0.00671	0	0	0.26479	0.0047	0	0	0	0.00364	0	0.00138	0	0.00586	0.00732	0	0.11856	0	0	0	0.00144	0	0.11866	0.04918
S16acc68_timepoint1	0	0	0	0.00028	0	7e-05	0.00117	0	0	0.00129	0	0	0.0926	0.09341	4.39458	0.11612	0	0	0	0.0037	0.01175	0.30806	0.08847	0.37989	0.00506	0	0	0	0	0.35019	0.38021	0	0	0	0	0	0.00185	0.0011	0.01772	0.00318	0	1.63901	0.11048	0.00014	0.00444	0.00199	0	0	0.00723
S17a765b_timepoint1	0	0.00183	0	0	0	0	0	0	0	0.00127	0	0	0.26122	0.28196	0.15728	0.40806	0	0.00589	0.0082	0.00342	0.51075	0	0	0.15779	0.07896	0	0	0	0	0.04245	0.0075	0	0	0	0.00146	0.00686	0.00346	0	0.01588	0.00641	0	0.0737	0.00369	4e-05	0	0.00281	0	0.03489	0
Se03569f_timepoint1	0	0	0	0.005	0	0.00212	0.02545	0	0.00873	0.00142	0	0	0.25294	0.00416	18.6565	0	0	0.07306	0.57885	0	0.59653	0.27289	0	0.85422	0.15114	0	0.00078	0	0	0.00256	0.0003	0	0	0	0.0032	0	0.00056	0	0.07353	0.00296	0	0.04611	0.01958	0.01321	0.00226	0.04412	0	0.25461	0
S0ecee89_timepoint1	0	0	0	0	0	0	0	0.00019	0	0	0	0	0.21242	0.18323	0.41987	0.5019	0.06912	1.26027	0.00274	0.01715	0.12849	2.41007	0	0.95881	0.02924	0	0	0	0	0.70272	0.14333	0	0	0	0.00939	0.00896	0	0	0.01326	0.00858	0	1.18173	0.01604	0	0	0.00416	0	0	0.35997
S2922b36_timepoint1	0	0	0	0	0	0	0	0.00667	0	0	0	0	0.00977	0.01991	2.20496	0.25764	0	0.76366	0.27736	0	0.12669	0.96426	0.2528	0.25772	0	0	0	0.00853	0	0.39514	0	0	0.03863	0.05684	0.07225	0	0.00299	0.00248	0	0.00258	0	0.20947	0	0	0	0.00127	0	0.24066	0.2184
Sf8df996_timepoint1	0.44964	0	0.00067	0	0	0	0	0.00033	0	0	0	0	0.03049	0.16847	0.0144	0.01294	0	0.01627	0.00478	4e-05	0.00778	0.29871	0.04701	0.08194	0	0	0	0	0.0012	0.10524	0.21746	0	0	0	0.00049	0	0.00012	0	0.01036	0.00362	0	1.04415	0	0	0	0.00388	0	0.00814	0.06878
S28f0c08_timepoint1	0	0	0.00998	0	0	0.00557	0	0.00544	0.00201	0.00061	0	0.00027	0.16968	0.13034	8.4088	0.34529	0	0.62205	0.34049	0.18582	1.50604	1.78935	0.32605	0.84027	0	0	0	0	0.00034	0.9472	0.03708	0.00819	0	0	0	0	0.00015	0	0.01276	0.00378	0	1.25081	0.02451	0.01679	0.00847	0.01399	0	0.19048	0.17267
S246e00d_timepoint1	0	0	0.00353	0.00141	0.00018	0.00209	0	0	0.0035	0	0	0.00406	0.01566	0.04501	4.35627	1.42147	0	0.21675	0.10575	0.02993	0.38612	1.65983	0.23026	1.75282	0.43124	0	0	0	0.00093	0.69802	0.04545	0.01254	0	0	0.02011	0	0.00566	0	0.00701	0.00136	0	1.06707	0.1177	0.00229	0.01635	0.01192	0	0.32141	0
S17cea8e_timepoint1	0	0	0	0	0	0.00018	0	0.00123	0.00357	9e-05	0	0	0.17631	0.09532	0.04542	0.83157	0	0.20645	0.03253	0.03279	0.02617	1.66482	0.06188	1.01377	0.20753	0	0	0	0	0.38383	0.23375	0.05615	0.01348	0.02928	0.00129	0.02895	0.00115	0.0002	0.00648	0.00538	0	1.38785	0	0.00111	0	0.00108	0	0.26961	0.3562
S087dfb2_timepoint1	0	0.00072	0	0	0.0014	0.0022	0	0.00019	0	0	0	0	0	0	0	0	0	0	0	0	0	0	0	0	0	0	0	0	0	0	0	0	0	0	0	0	0	0	0	0	0	0	0	0	0	0	0	0	0
Sb752955_timepoint1	0	0	0	0	0	0	0	0	0	0	0	0.00331	0.00344	0.1678	0.03594	0.06393	0	0.03258	0.04591	0.01326	0.14702	0.60121	0.04536	0.22149	0.12282	0	0	0	0	0.0398	0.62736	0	0	0	0.01276	0	0.00243	0.00139	0.00016	0.00505	0	1.8671	0.10884	0	0	0.00152	0	0.00318	0.63575
Se706703_timepoint1	0	0	0	0	0	0.00348	0	0	0	0.00065	0	0	0.3217	0.14012	0.89336	0.01266	0	0	0	0	1.09346	0	0	0.54703	0	0	0	0	0	1.33763	0.00293	0	0	0	0	0	0	0.01334	0.00387	0	0.07312	0.16113	0	0.05484	0.0087	0.00738	0	0.19595	0
S13e950c_timepoint1	0	0.00395	0	0	0.00282	0.01698	0	0.00595	0	0.01302	0.02244	0	0.392	0.00771	6.59787	1.58702	0	0	0	0	3.82751	4.43435	0.40625	0	0	0	0	0	0	0.67145	0.0474	0	0	0	0	0	0	0	0.03398	0.01567	0.05239	0.21785	0	0.04005	0	0.01286	0	2.96215	0
S4c43ea7_timepoint1	0	0	0	0	0	0	0	0	0	0.00126	0	0	0.00153	0.08984	0.11717	0.15779	0.03199	0.02603	0.05641	0.00013	0.00733	0.00098	0	0.23477	0	0	0	0	0	0.878	0.00514	0	0.00125	0.00065	0	0	0.00201	0	0	0.04986	0	0.73358	0.05899	0.00059	0.00461	0.00234	0	0.27146	0.87869
S07af378_timepoint1	0	0	0	0	0	0.00085	0	0.00289	0.00351	0.00154	0	0	0.19855	0.22706	1.81372	0.23913	0	0.11167	0.32466	0.00106	0.0775	1.64263	0.06074	0.76434	0	0	0	0	0	1.07402	0.00789	0	0	0	0	0	0.00109	0.00016	0.03553	0.01603	0	0.76155	0.09634	0.01247	0.00402	0.00699	0	0.60494	0
S15368f3_timepoint1	0	0	0	0.00369	0	0.00162	0.01043	0	0.00121	0	0.01494	0	0.39201	0.46415	0.43008	1.15308	0.08585	0.4906	0	0	0.33514	0	0	0	0	0	0	0	0	0	0.98627	0	0	0	0	0	0	0.00121	0.03804	0	0	0.73402	0	0.0167	0	0	0.00205	0	0
S311c064_timepoint1	0	0	0	0	0.00067	0.00468	0	0	0.00055	0	0.00116	0	0.04282	0.29667	0.05372	0.32654	0	0	0.00752	0.00294	0.04713	1.43236	0.2331	0.15949	0	0	0	0	0	0.49595	0.3224	0	0	0	0.02068	0	0.00256	0	0	0.01655	0.01236	1.61633	0.04571	0.00151	0	0.00355	0	0.33744	0
S427c940_timepoint1	0	0	0	0	0	0	0	0	0	0	0	0	0.00078	0.07338	1.68265	0.10369	0	0	0	0.04176	0.01385	0.29684	0.06155	0.15407	0.00185	0	0	0	0.02247	0.77437	0.00271	0.00039	0.01902	0	0.00515	0	0	0	0.0004	0.0053	0	0.62839	0	0	0	0.00208	0	0.01216	0.07509
S3cac7b0_timepoint1	0	0.00198	0.002	8e-05	0	0.0017	0	0.00299	0	0.0034	0	0	0.1314	0.24905	0	0.19702	0	0.76914	0.0541	0	0.03138	3.44882	0.39059	1.03711	0.11329	0	0	0	0	0.63919	0.1408	0	0	0	0	0	0.00594	0	0	0	0	2.59513	0.49989	0.00323	0	0.00103	0.00935	0	0.31033
Sc44e366_timepoint1	0	0	0.00647	0.0052	0.00161	0.00275	0.01196	0.00106	0.00088	0.00498	0.00261	0	0.0101	0.07825	0	0.2782	0.05796	0.02087	0.33897	0.0963	0.23351	1.15132	0.02415	0.60164	0.35843	0	0	0	0	0.89052	0.00012	0	0	0	0	0	0	0	0	0.00539	0	1.62925	0.16104	0.00102	0	0.00475	0	0	0
S0e6398f_timepoint1	0	0.00021	0	0	0	0	0	0.00066	0	0	0	0	0.08602	0.05532	3.82163	0.00362	0	0.02361	0.00951	0.02078	0.985	1.38369	0.00072	0.21815	0.05124	0	0	0	0.01089	0	0.84123	0	0	0	0	0	0.00025	0	0.00967	0	0	0.92523	0.12574	0	0	0.00223	0.00014	0.22634	1.19382
S17a7b5c_timepoint1	0	0	0	0.00567	0.0042	0.01189	0	0.00793	0	0.0034	0.00344	0	0.02789	0.08635	0.20303	0.50568	0	0.06571	0	0.02724	0.08336	1.8897	0	0.48057	0.36126	0	0.0301	0	0	0.67543	0.16505	0	0	0	0.00465	0.01493	0.0008	0	0.01059	0.00819	0	0.07957	0.20902	0	0	0.00329	0	0.18676	0.08082
S15f95cf_timepoint1	0	0	0	0.00012	0	7e-05	0	0	0.00221	0	0	0	0.01303	0.09503	0	0.20594	0	0.07567	0.01262	0.00614	0.1197	1.78344	0	0.31386	0.04365	0	0	0	0	0.193	0.42695	5e-05	0	0.00242	0.00108	0.00502	0	0.00072	0.04519	0.00506	0	0.33221	0	0	0	0.00187	0.001	0.13853	0
S01bb228_timepoint1	0	0	0	0	0	0.00081	0	0	0	7e-05	0	0	0.01447	0.15687	0.12465	0	0	0	0	0	0	1.98468	0	0.84219	0	0	0.01932	0	0	0.13701	0.43652	0	0	0	0	0	0.00035	0	0.00545	0	0	1.53497	0.17136	0.00239	0.00258	0.00145	0	0	0
S049720c_timepoint1	0	0	0	0.00859	0	0.0031	0	0	0.00406	0	0.00254	0.00017	0.07123	0.44283	0.16288	0.1565	0.00404	0.35109	0.00321	0.07422	0.36376	0.85805	0.20813	0.61533	0.03246	0	0.02065	0	0	0.61088	0.20141	0	0	0	0.02728	0.01588	0	0	0.00408	0.00114	0	0.52871	0.00755	0.00131	0	0.00451	0	0.33421	0.01358
S0cce24d_timepoint1	0	0	0	0	0	0	0	0	0	0	0	0	0.04105	0.43584	0.00242	0.26443	0	0.24713	0.07993	0.0062	0.3249	0.93858	0	0.09482	0.07779	0	0	0	0.00184	0.11008	0.52216	0	0	0	0	0	0.0005	0	0.00228	0.01104	0	0.90532	0.13779	0.00248	0.00126	0.00816	0	0.06449	0
Sc24b577_timepoint1	0	0.00858	0	0.0026	0.0083	0.03096	0.00096	0	0	0.00314	0.00242	0.0047	0.08192	0.07109	1.49935	0	0	0.41765	0.18456	0.02542	0.0691	1.17602	0.13032	1.17444	0.12621	0	0	0	0	0.50263	0	0.00402	0.01764	0	0	0.0055	0.00028	0.00152	0.05208	0.00191	0	0.6526	0	0.00741	0.06015	0.0072	0	0.58375	0
S20f8367_timepoint1	0	0	0.00096	0	0	0	0	0.00522	0	0.00125	0	0	0.00639	0.23041	2.77072	0.03815	0	0.14515	0.28274	0.28911	0.21291	0.16095	0.20901	0.43496	0.12364	0	0.00094	0	0.00176	0.80851	0.00111	0.00291	0.00545	0	0.00482	0.14865	0.00757	0	0	0.00119	0	1.71533	0.02319	0	0.00468	0.00716	0	0.51469	0.07662
Sc3a5016_timepoint1	0	0.00329	0	0.01048	0	0.00863	0	0	0	0	0	0.02098	0.22529	0.0454	4.40842	0.26475	0	0.31016	0.28311	0.33425	0.27763	3.46675	0.14053	0.75164	0.05434	0	0	0.00055	0	0.0966	0.00118	0	0	0	0.00308	0.08086	0.00073	0	0.0379	0.01736	0	0.05161	0.06057	0.01433	0	0.02464	0.00796	0.21148	0.02818
S735d77f_timepoint1	0	0	0	0	0	0.00163	0	0	0	0	0	0	0.0434	0.1181	0.97773	0.40674	0	0.16021	0.02023	0	0.41025	1.76506	0	0.66091	0.0525	0	0	0	0	0.6632	0.03459	3e-05	0	0	0	0	0.00437	0.00222	0.05238	0.00828	0	1.27558	0	0.00141	0	0.0019	6e-05	0.66543	0
S22c8f3d_timepoint1	0	0	0.00894	0.00126	0	0.00127	0	0	0	0.00222	0.01266	0	0.07995	0.21689	0.73647	0.05497	0	0.25625	0	0	1.0036	0.74507	0.06781	0.07623	0	0	0	0	0	0.31973	0.16093	0.00067	0.01432	0.08205	0	0.00244	0.00206	5e-05	0.00078	0	0	0.54245	0.01798	0	0.00319	0.00218	0	0.27228	0.42118
S08d7965_timepoint1	0.02719	0	0	0	0	0	0	0	0.01831	0	0	0	0.05337	0.08959	0.47946	0.10872	0	0.1774	0.02961	0.0745	0.58018	0.98899	0	0	0.06558	0	0	0	0	0.34793	0.23173	0	0	0	0.00185	0.00421	0.00051	0	0	0.00456	0	1.32894	0.08213	0	0.00971	0.00296	0	0.1351	0.74854
S1f95844_timepoint1	0	0.00517	0	0	0.00159	0.00882	0	0	0.00578	0	0	0	0.03817	0.0014	4.74798	0.43122	0	0.32445	0	0.12092	0.19563	0	0	0.57349	0	0	0	0	0.00498	0.20177	0	0	0	0	0	0	0.00054	0	0.0161	0.00016	0	0.83109	0	0.01999	0	0	0	0.08274	0
S2723c2c_timepoint1	0	0	0.01001	0.00171	0	0.0006	0	0.00401	0.00107	0.0006	0	0.00078	0.09992	0.3233	0.29243	0.22842	0	0.06038	0	0.05936	0.09737	1.86519	0.03008	0.75371	0.04651	0	0	0	2e-05	1.22271	0	0	0	0	0.00242	0.00614	0.00039	0	0.01924	0.01107	0	1.87638	0.14192	0.0008	0	0.00379	0.00064	0.09432	0.06127
Scd2c0d1_timepoint1	0	0	0	0.001	0.00232	0.0028	0.00078	0	0.00264	0.00019	0	0.00419	0.14237	0.43958	0.01126	0.44131	0	0.01353	0.1922	0.09891	0.57679	0.00845	0	0	0	0	0	0	0	0.54875	0.06748	0	0	0	0	0	0.00021	0.0002	0.00697	0	0	0.11364	0	0.00341	0	0.02339	0.00151	0	0
S18328a5_timepoint1	0	0	0	0	0	0	0	0	0	0	0	0	0.07944	0.33135	0	0	0	0.40948	0	0	0	0	0	0.44907	0	0	0	0	0	1.2246	0.18589	0	0	0	0	0	0	0.00106	0.00114	0	0	6.57348	0.41312	0.00893	0	0	0	0.64475	0.42804
S2e8e7a7_timepoint1	0	0	0	0	0	0.00129	0.01912	0	0	0.00079	0	0	0.01267	0.01913	1.70823	0.61412	0	0.0907	0.20845	0.00256	0.98714	2.48191	0.29069	0.20981	0.17536	0	0	0	0.00211	1.74063	0.1383	0	0	0	0	0	0.00273	0	0.02923	0	0	0.73968	0.00998	0	0.00016	0.00775	0	0.28752	0.52093
S1a267fa_timepoint1	0	0	0	0.00445	0	0.00237	0	0	0.00826	0.00359	0.01084	0	0	0.34198	4.73927	1.07069	0	2.23874	0	0	0	2.10151	0	0.00081	0	0	0	0	0	1.11348	0	0	0	0	0	0	0	0	0.01117	0.02441	0.00214	0.21265	0	0.02156	0	0	0	0	0.66227
S62ea0b2_timepoint1	0	4e-05	0	0	0.00206	0.00516	0	0	0.00223	0	0.01767	0.00596	0.07729	0.01165	6.39694	0.98848	0	0.26879	0.07793	0.00212	0.41543	1.46907	0.24629	1.97776	0.24324	0	0	0.00074	0	0.26568	0.00255	0	0	0	0.00464	0.04876	0.00187	0	0.00065	0	0	0.149	0.0089	0	0.00042	0.01318	0.00129	0.18172	0
S0aefddb_timepoint1	0.38833	0	0	0.00415	0	0.00094	0	0.00356	0	0.00116	0.00553	0	0.03172	0.38283	0.44435	0.13069	0	0.09881	0.02602	0.00652	0.15732	1.94616	0.0438	0.32085	0.03712	0	0	0	0	1.21135	0.10481	0	0	0	0	0	0.00022	0	0.00904	0	0	0.44798	0.06086	0	0	0.00146	0	0.11226	0.56151
S0d6070b_timepoint1	0	0	0.00333	0.00217	0	0	0	0.00558	0	0.0011	0	0	0.08526	0.07179	0	0.2112	0	0.16623	0	0.01806	0.51237	1.26874	0.0396	0.53989	0	0	0	0	0	0.85686	0.00499	0	0	0	0	0.01059	0.00134	0	0.00904	0.01469	0	0.81912	0.00925	0	0	0.00247	0	0.08523	0
S3b41b58_timepoint1	0	0	0	0	0	0	0	0.00059	0	0.00102	0.00092	0	0.0216	0.02314	0.0002	0.20078	0	0.16403	0.01373	0.02595	0.96147	2.04374	0	0.6325	0.07695	0	0	0	0	0.54735	0.01398	0	0	0	0.00086	0	0.00967	0	0	0.02414	0	0.53863	0.08313	0	0.01547	0.00318	0	0.91859	2.25122
S0c7ecaf_timepoint1	0	0	0	0	0	0.00073	0.00067	0	0.00606	0.00136	0	0	0.21096	0.0946	2.88881	0.73614	0	0.2858	0.34816	0	0.54831	1.95376	0	0.44281	0	0	0	0	0	0.25718	0.43654	0	0	0	0	0	0.00512	0	0.02871	0	0	0.37186	0.31866	0.03926	0	0	0.01119	0.78672	0.21904
S2bbe819_timepoint1	0	0	0	0	0	0.00012	0.00011	0.00058	0	0	0	0	0.04845	0.10022	0.97688	0.21638	0	1.52157	0.29169	0.09309	0.21692	2.76799	0.02526	0.5798	0.10917	0	0	0	0	0.45612	0.09833	0	0	0	0	0	0.00026	0.0004	0.00844	0.00148	0	0.55808	0.06607	0.00463	0.00433	0.00813	0.00345	0.56621	6.2444
S8934aca_timepoint1	0	0	0.0155	0	0	0.00384	0	0	0	0.00057	0	0	0.06737	0	6.68897	1.51945	0	6.13572	1.14596	0	0.81262	0	0	1.16205	0	0	0	0	0	0.3624	0.01477	0	0	0	0	0	0	0.00496	0.02525	0	0	0.38624	0.20535	0.00685	0.00191	0.01157	0	0	0
S1be55f4_timepoint1	0.48109	0	0	0.00239	0.00053	0.00058	0.00062	0	0	0.00384	0.0003	0	0.00475	0.6101	0	0	0.03441	0.01885	0.07902	0	0.70798	1.60035	0	0.2405	0	0	0	0	0	0.75742	0.05225	0	0	0	0	0	0.00517	0.00914	0.02851	0	0	0.7797	0.02076	0.00031	0	0	0	0.78929	0.1683
S254b327_timepoint1	0	0	0	0	0	0	0	0	0.00262	0.00188	0.001	0	0.14782	0.04891	0.27403	0.01906	0	0.02907	0	0.02731	0.20548	0.35502	0.18025	0.2674	0	0	0	0	0	0.39331	0.05703	0	0	0	0.00769	0.00959	0.00513	0	0.04748	0.00183	0	0.43675	0.12808	0	0.00087	0.00218	0.00013	0	0
S272c1fd_timepoint1	0	0	0	5e-05	0	0.00024	0.0104	0	0	0.00018	0	0	0.01757	0.0639	0.94082	0	0.05547	0.01562	0.05285	0	0.16759	0	0	0	0	0	0.03108	0	0	0.68352	0.00672	0	0	0	0	0	0	0	0.02166	0.00841	0	1.82916	0.02458	0.00168	0	0.00136	0	0.26239	0
S1a8cef9_timepoint1	0	0	0.00443	0.00667	0	0.00016	0	0.01971	0	0.00128	0.00101	0	0	0.47488	0	0	0	0	0	0	0	0	0	0	0	0	0	0	0	1.78803	0	0	0	0	0	0	0	0.00127	0	0.01031	0	1.26504	0	0	0	0	0	0	0
Sb77e9d1_timepoint1	0	0	0.00379	0.00038	0	0.00561	0	0	0	0.00034	0.0042	0.00025	0.56296	0.23449	0.28822	1.23694	0.09414	0	0	0	0.27431	0.03248	0.04652	0.22227	0	0	0	0	0	0.74231	0.35648	0	0	0	0.01575	0	0.00828	0	0.00689	0	0	0.90621	0.21212	0.02686	0	0.00508	0.00042	3.20815	0.47569
S52d75c9_timepoint1	0	0	0	0	0	0.00151	0	0	0	0	0.00337	0.00084	1.11128	0.24489	0.28528	0	0	0	0	0	2.98652	3.26601	0	0	0	0	0	0	0	0.10766	0.0037	0	0	0	0	0	0	0	0.02548	0.05823	0	0.07094	0.08528	0	0	0	0	0.98228	0.00317
S2571f5a_timepoint1	0	0	0	0.00125	0	0	0	0	0	0	0.00239	0	0.05861	0.10578	1.02595	0.03612	0.13689	0.20439	0.01129	0	0.07828	0.45268	0	0	0	0	0	0	0	0.0169	0.40458	0	0.00049	0.00109	0.00088	0	0.0019	0	0.00208	0.00517	0	2.02837	0.05931	0.00387	0	0.00413	0.00055	0.13957	0
S22dec0a_timepoint1	0	0	0	0	0	0	0	0	0.00128	0	0	0	0.00553	0.23207	0.79064	0.22827	0	0.07765	0.14016	0.00146	0.9688	2.47107	0.0991	0.26053	0.03653	0	0	0	0	1.50148	0.01581	0	0	0	0	0	0	0	0.00692	0.00678	0	1.45154	0	0.00326	0	0.00084	0	0.37791	0
S2373567_timepoint1	0	0.00018	0.01576	0.01679	0.00033	0.01579	0	0	0.00307	0.00515	0.01841	0.00817	0.00233	0.10522	1.85227	1.03676	0	0.01188	0.11981	0	0	0.8426	0.12678	0.39205	0	0	0.015	0.00746	0	0.46633	0.01782	0	0	0	0	0	0.00136	0	0	0.01424	0	0.11814	0.20488	0	0	0.00246	0	0.75749	0.0683
S1a076ef_timepoint1	1.05584	0	0	0	0	0.0049	0	0	0.00109	0	0	0	0	0.18408	0	0	0	0	0	0	4.89987	0	0	0	0	0	0	0.00036	0	0.96115	0	0	0	0	0	0	0	0	0	0	0.00543	3.24871	0	0	0	0	0	0	0
S7d2ffef_timepoint1	0	0	0.00498	0	0	0.00017	0	0	0	0	0.00902	0	0.13947	0.07182	1.95429	0.51992	0	0.18357	0.11799	0.04744	2.10688	1.91259	0.37035	1.09518	0.01007	0	0	0	0.00676	0.29341	0	0	0.00126	0	0	0	0.00212	0	0.09897	0.00317	0	0.19797	0.00588	0	0.00327	0.00715	0	0.15182	0.46069
S3d71a40_timepoint1	0	0	0	0.00138	0	0.0074	0.00308	0	0	0	0	0.00026	0.20813	0.10169	0.12616	0	0	0	0	0.08929	8.20382	2.93891	0	0.98745	0	0	0	0.00084	0	0.18489	0	0	0	0	0	0	0.00061	0	0	0	0	1.67464	0.03887	0.01003	0	0.00691	0.00196	0	0
Sd5f1edd_timepoint1	0.24339	0	0	0.00113	0.00135	0.00274	0	0	0.00219	0	0.00227	0	0.05312	0.11273	1.45385	0.57604	0	0.03069	0.11423	0.042	0.03906	1.11805	0.00134	0.79518	0.17666	0.30421	0	0	0	0.02261	0	0	0	0	0.00072	0	0.00462	0	0.05175	0.00145	0	0.03251	0.05547	0	0	0.00556	0	0.02954	0
S1acbc42_timepoint1	0	0	0	0	0	0	0	0	0	0.00037	0.00156	0	0.00333	0.1132	0.22909	0.26057	0.07038	0.168	0.16159	0.09336	0.10178	0.4498	0.0194	0.14139	0.03157	0	0	0	0	0.33452	0.02314	0	0	0	0	0	0.00016	0.00033	0.00956	0.00244	0	0.44987	0.00031	0	0	0.00169	9e-05	0.14257	0.04597
S314246d_timepoint1	0	0	0	0	0.00012	0.00041	0.00106	0.00264	0	0	0	0.00067	0.01502	0.19592	0.08735	0.10384	0	0.06032	0.01952	0.02581	0.24001	0.51181	0.01815	0.1648	0.03188	0	0	0	0	0.11885	0.39875	0	0	0	0.00256	0	9e-05	0	0.00651	0.01897	0	1.27535	0.01448	0	0	0.009	0	0.00911	0
Sdb7327b_timepoint1	0	0	0	0.0003	0.00027	0	0	0.00018	0.00062	0.00311	0	0	0.0341	0.22243	0.05012	0.14318	0.0583	0	0.0417	0.01214	0.1743	2.33348	0.12275	0.10361	0.03147	0	0	0	0	0.51196	0.03592	0	0	0	0	0	0.0115	0	0.02922	0	0	2.34269	0	0.00017	0	0.00308	0	0.11082	0
S38de4f3_timepoint1	0	0	0.0018	0	0	0	0	0	0	0.00099	0	0	0.05872	0.29595	0.06751	0.60291	0	0.37253	0.07663	0	0.4098	1.96882	0	0	0	0	0	0	0	0.85839	0.07154	0	0	0	0	0.01784	0	0.0001	0.00152	0.0069	0	2.53653	0.06648	0	0	0.00159	0	0.11466	0.81961
S7a850bc_timepoint1	0	0.00034	0.00549	0.00524	0	0.00362	0.00982	0.00824	0	0.00979	0.00295	0.0011	0.10564	0.23725	0.12309	0.00107	0	0.7406	0.03847	0.02313	0.84366	1.30368	0	0.93435	0.08259	0	0	0	0	0.10223	0.09818	0	0	0	0	0	0.02104	0	0.00485	0	0.00148	0.10312	0.25029	0.00252	0	0.00121	0	0.66902	0
S9283f16_timepoint1	0	0	0	0	0	0	0	0.00616	0.00108	0	0	0	0.21885	0.03542	1.10238	0	0	1.60262	0	0	0.57839	0	0	0	0	0	0	0	0	1.2282	0	0	0	0	0	0	0	0.00442	0	0	0.00397	2.40104	0	0.04035	0	0.00494	0	0	0
S4d55bd5_timepoint1	0	0.00264	0	0.00012	0	0.00034	0	0	0	0.00287	0	0	0.00039	0.1833	0.58448	0.36003	0	0.05856	0.01589	0.04442	0.06455	0.00677	0.02847	0.8144	0	0	0.0034	0	0	0.88989	0	0	0	0	0.00486	0.0007	0.0013	0	0	0.00264	0	0.68023	0.58992	0	0	0.0091	0	0.02469	0.02169
Se067aeb_timepoint1	0	0	0	0	0	0	0	0	0	0	0	0	0.04775	0.07283	4.2265	0.23026	0	0.92797	0.12131	0.00957	1.98233	1.60263	0.09517	1.0483	0	0	0	0	0	0.00031	0.79875	0	0	0	0.00637	0	0.00176	0.00823	0	0.02036	0	0.29571	0.07209	0	0.00921	0.00809	0	0.33329	0.1819
S78e73be_timepoint1	0	0	0	0	0	0	0	0	0	0.00446	0.00545	0	0.10116	0.39408	0.01011	0.29441	0.00937	0	0.03474	0.01439	0.01412	0.65159	0	0.40454	0.08155	0	0.00349	0	0	0.73197	0.12194	0	0	0	0	0	0.00014	0	0.00543	0.0188	0	0.87451	0.06316	0.00046	0	0.00609	0	0.65003	0
S150e97b_timepoint1	0	0	0.00049	0	0	0.00155	0.0012	0	0.00342	0.0015	0	0.00127	0.03282	0.23472	0.24164	0.11863	0	0.08539	0.02923	0.10973	0.03226	1.35423	0.04185	0.42473	0.20085	0	0.0183	0	0	0.27908	0	0	0	0	0.00743	0.04891	0.00017	0	0.00436	0.0074	0	0.0967	0.08254	0	0	0.00108	0	0.20956	0.01138
Sb3d0622_timepoint1	0	0	0	0	0	8e-05	0	0	0	8e-05	0.00551	0	0.26058	0.10845	0.00108	0	0	0	0	0	0.38363	2.10364	0	0	0	0	0	0	0	0.69305	0	0	0	0	0	0	0	0.01059	0.00792	0	0.01033	1.22687	0	0.00221	0	0	0	0	0
S9d6cd12_timepoint1	0	0	0	0.00045	0	0.00032	0.01009	0	0	0	0	0	0.02594	0.12185	0	0.33533	0	0.50099	0.59798	0.08035	1.00652	1.612	0.22171	0.78983	0	0	0	0	0	0.45513	0.00978	0	0	0	0.01038	0	0.00144	0.00543	0	0.00184	0	1.57187	0.27079	0	0	0.00704	0	0.14814	0.03869
S9443e2b_timepoint1	0	0	0.01116	0.0025	0	0.00122	0	0	0.00117	0.00038	0	0	0.1527	0.44597	0	0.02148	0	1.611	0.12295	0	0.0437	2.35104	0.01095	0.46075	0	0	0	0	0	1.15819	0	0	0	0	0	0	0.00955	0	0.03209	0.01264	0	1.20505	0.14696	0.00801	0.00229	0	0	0.23261	1.8413
Sa296d16_timepoint1	0	0	0	0	0	0.00139	0	0.0012	0	0	0.002	0	0.08359	0.17127	0.5803	0.51598	0	0.02419	0	0.03588	0.01856	0.72042	0.0446	0.76916	0.00423	0	0	0	0	0.17167	0.87358	0	0	0	0.00709	0.00537	0.00248	0	0.01042	0.00201	0	0.95938	0.04195	0	0.00119	0.00244	0.00027	0.39734	0
Sc92cb27_timepoint1	0	0	0.00288	0	0	0.00384	0	0	0	0	0.004	0	0.35829	0.01144	7.13245	0.19657	0	0.22435	0.27199	0.03655	2.27582	0.90418	0.09312	0.86744	0	0	0	0	0	0	0.21133	0	0.01664	0	0.00273	0	0.00516	0.00717	0.07554	0.00095	0	1.50249	0	0.00307	0.0191	0.00564	0	0	0
Sb4ec98c_timepoint1	0	0	0	0	0	0	0	0	0	0	0	0.00058	0.01269	0	18.9091	0	0.01843	0.04999	0.19659	0.01168	0.05173	2.55625	0	0.4709	0.02588	0	0	0	0	0	0	0	0	0	0	0	0.00038	0	0	0	0.07419	0.00104	0	0.10656	0.00683	0	0	1.43644	4.34262
S2305995_timepoint1	0	0	0.04134	0.00381	0.00055	0.00101	0	0.00851	0.00358	0.00216	0	0	0.14096	0.33781	1.34124	0.24535	0	0.48759	0.16539	0.18591	0.1536	1.22269	0.11754	0.68956	0.00299	0	0	0	0	0.63816	0.21126	0	0	0	0	0	0.0012	0	0.00776	0	0	0.27316	0.30686	0.00396	0	0.00141	0.00759	0	0.89724
S23d3017_timepoint1	0	0	0	0	0	0	0	0	0	0	0	0	0.0703	0.16936	0.62007	0.42743	0	0.1411	0.10257	0.00577	4.69428	2.14119	0	0	0	0.06845	0	0	0	0.99917	0	0	0	0	0	0	0.00026	0.00278	0	0.0121	0	1.55161	0.06983	0.01891	0	0.00234	0	0.48844	0
S42a4e5d_timepoint1	0.02841	0.00873	0.00313	0.00248	0	0.00248	0.00165	0	0	0.00127	0.00306	0.00253	0.32414	0.03014	1.64627	0.41173	0.04079	0.03979	0.02836	0.06054	0.05991	1.98061	0.21845	0.82532	0.10081	0	0.02566	0.00144	0	0.03249	0.01363	0	0	0	0.0214	0	0.00043	0	0.01734	0.0171	0	0.02148	0.0625	0.00048	0	0.03376	5e-05	0.1024	0
S0165f85_timepoint1	0	0	0	0.00165	0	0.00395	0	0	0.00219	0	0.00661	0.00036	0.07549	0.01418	0.87857	0.16352	0	0.08434	0.0046	0.07059	0.83739	0.92086	0.26451	0.40484	0.06328	0	0	0	0.01896	0.04054	0.40274	0.06168	0.04567	0	0.00268	0	0.00222	0	0.03049	0.00032	0	2.45917	0.007	0	0.00401	0.00768	0.00159	0.23062	3e-05
S251d097_timepoint1	0.32884	0.00096	0	0.00066	0.00099	0.00432	0	0	0.00463	0.00675	0.00073	0	0.01379	0.29749	0	0.13973	0	0.14626	0.09044	0.17026	0.11292	0.92116	0	0.18359	0	0	0	0	0	0.85967	0.00439	0	0	0	0	0	0.00057	0.00039	0	0	0	0.10194	0.23308	0	0	0	0	0.28188	0
S49459c2_timepoint1	0	0	0	0.00162	0	0	0	0	0	0.00677	0	0	0.41098	0.18724	0.01486	0.05912	0	1.58144	0	0	1.1226	0	0	0.07986	0.0082	0	0	0	0	0.30568	0.02216	0	0	0	0.01945	0.00675	0.00119	0	0.0051	0.00067	0	0.73664	0.1033	0	0.00372	0.00207	0	0	1.93262
S6a8271a_timepoint1	0	0	0	0.00056	0	0.00243	0	0	0.00062	0.00122	0.01072	4e-05	0.13642	0.19234	0.09266	0.12003	0	0.73226	0.11519	0	0.89726	0	0	0.34722	0	0	0	0	0.00135	0.75799	0.00149	0.0003	0	0	0	0	0.00041	0.00083	0.00138	0.00531	0	1.16054	0.16944	0.00103	0	0	0	0.33835	0
S30e937e_timepoint1	0	0	0	0.00154	0	0	0	0	0.00144	0.00249	0.00331	0	0.02742	0.04984	0.2708	0.17119	0	0.36153	0	0.00936	0.10562	1.19669	0.0098	0.64898	0.01735	0	0	0	0.00217	0.23157	0.2988	0	0	0	0	0	0	0.00047	0	0.03125	0	2.01019	0	0	0	0.00023	0	0.14227	0
S2820311_timepoint1	0	0.00134	0	0.00045	0	7e-05	0.00512	0.00456	0	0	0	0	0.61658	0.04342	8.68776	0	0	0.29106	0.11452	0.13128	0.07175	1.024	0	0.2529	0.02591	0	0	0	0	0.00474	0.02653	0	0	0	0	0	0.00225	0	0.01372	0.01123	0	0.03796	0	0.01437	0	0.00491	0	0	0.01121
S1e278b1_timepoint1	0	8e-05	0	0	0	0	0	0	0	0	0	0.00067	0.04	0.06991	0.0501	0.80248	0	0.00255	0.09407	0.00308	0.12145	1.26033	0.00286	0.17164	0.06711	0	0.01175	0	0	1.08475	0.01621	0	0	0	0	0	0.00034	0	0.00289	0.02686	0	1.37789	0.18228	8e-05	0	0.00117	0	0.03626	0.00957
S1b82a3c_timepoint1	0.02397	0.00026	0.00358	0	0.00362	0.00817	0	0.00493	0	0.0024	0	0.0022	0.00463	0.05918	0.87596	0.0243	0	0	0.00643	0.00222	0.2271	1.16949	0.0118	0.16977	0.07041	0	0	0	0	0.4206	0.03686	0	0	0	0.03153	0.05583	0	0	0.01662	0.00231	0	0.42258	0	0	0	0.00082	0	0.29384	0.24576
S39a2eee_timepoint1	0	0.00081	0	0	0	0.00098	0	0	0.00745	0	0	0.00269	0.11104	0.00332	2.3126	0	0	0	0	0	2.43598	1.32358	0	0.24126	0.15047	0	0	0.00605	0	1.40716	0.06334	0.00161	0.00321	0	0	0	0	0.00073	0.0137	0	0	1.6398	0	0.14697	0	0	0	2.69945	0.03856
Sf0563f8_timepoint1	0	0	0.00131	0	0	0	0	0	0	0	0	0	0.18253	0.14935	0.08922	0.57285	0.03036	1.00253	0	0	0.6429	0.44878	0	0	0.35163	0	0	0	0.00699	0.8316	0.01717	0	0.00871	0.00011	0.01155	0	0.00774	0	0	0.03153	0	1.3374	0.10635	0	0.00015	0.00692	0	0	0
Se3450d3_timepoint1	0.01183	0.00068	0	0	0	0.00048	0.00723	0	0	0.00289	0	0	0.07006	0.07881	0.20391	0.18407	0.01813	0.14088	0.02944	0	0.13355	2.26992	0.02097	0.26431	0	0	0.01311	0.00426	0	1.08963	0	6e-05	0	0	0	0	0.00385	0	0.00779	0.01548	0	1.86153	0.00878	0	0	0.00534	0	0.09905	0.61039
S7b2ccf8_timepoint1	0	0	0	0	0	0	0	0.00149	0	0	0	0	0.07527	0.18416	0.01297	0.85129	0	0.27	0.04331	0.11796	0.04622	1.4085	0	1.89156	0	0.10276	0	0	0	0.17785	0	0	0	0	0	0	0.00449	0.00026	0.04638	0.03069	0	2.233	0.00705	0	0.00964	0.03306	0.00439	0.01478	0.84186
S424fd61_timepoint1	0.03934	0.00232	0	0	0	0.0006	0.00934	0	0	0.00075	0	0	0.0555	0.3512	0.50624	0.11887	0	0.22454	0	0.00113	0.44231	0.94747	0	0.49668	0.0385	0	0	0	0	1.01589	0	0	0.00021	0	0	0	0.0031	0.00043	0.00636	0.01017	0	0.35664	0.03106	0	0	0.00265	0	0.15944	0.24717
Sc75b32a_timepoint1	0	0	0	0	0	0	0	0	0	0.00199	0	0	0.13835	0.14888	0.3419	0	0	0.17408	0	0	1.49463	1.15816	0	0	0	0	0	0	0	0.95651	0	0.00134	0	0	0	0	0.00129	0	0.00199	0.01568	0.00455	0.8561	0.05454	0.00147	0.00114	0.00067	0	0	0
S46f36c7_timepoint1	0	0	0	0	0	0.00087	0	0	0	0	0.00456	0	0	0.00212	14.1709	0	0	0	0	0	0	2.15148	0	0	0	0	0	0	0	0.79936	0	0	0	0	0	0	0	0	0.01241	0	0.01116	0.78276	0	0.08853	0	0	0	0.893	0
S8900f6b_timepoint2	0	0.00572	0.0058	0	0	0.00011	0	0	0	0	0.01218	0	0.09723	0.02471	2.60618	1.20728	0	0.76641	0	0	0.27544	0.0532	0.00908	2.2897	0	0	0	0	0	0.63288	0	0	0	0	0.01467	0	0	0.0081	0.01177	0.00439	0	0.38066	0	0.02221	0	0	0	0.40036	0
S2eaef5c_timepoint2	0	0	0	0	0	0.00636	0.0002	0	0.00089	0.0012	0	0	0	0.41042	0.15837	0.03708	0	0.04013	0.03531	0	0.21997	1.43293	0	0.40292	0.01046	0	0	0	0	1.65366	0.00028	0	0	0	0	0	0	0	0.00259	0	0.00892	1.44123	0.07961	0.00204	0	0	0	0	0
S07eae96_timepoint2	0.026	0	0.02575	0.02123	0	0.01799	0	0	0	0.00552	0	0.00627	0.09276	0.00285	2.60065	0.31325	0	0.21044	0.20939	0.06558	5.91609	1.03793	0	0.28534	0.08638	0	0	0.00511	0	0.09338	0.03855	0	0	0	0	0	0.00013	0.0008	0.02234	0	0	0.44494	0.01751	0.02217	0	0.02763	0	0.76406	0.47381
S059670d_timepoint2	0	0	0.00136	0	0	0.00276	0	0	0.00456	0	0.00089	0	0.00463	0.09751	2.20688	0.03082	0	0.01222	0	0	0.31778	0.00931	0.00488	0.01898	0.04227	0	0.00285	0	0	0.80086	0.08567	0	0.00102	0	0.01724	0.01225	0.00013	0	0.00037	0	0	0.19382	0.05117	0	0	0.00184	0	0.36045	0
S626b6ec_timepoint2	0	0	0	0.00471	0.00018	0.00357	0	0	0	0	0	0.00348	0	0	0	0	0	0	0	0	0	0	0	0	0	0	0	0	0	2.89179	0.08461	0	0	0	0	0	0	0.003	0	0	0.11189	3.65059	0	0.00887	0	0	0	0	0
S2c45bae_timepoint2	0.13023	0	0	0.00045	0	0.00614	0	0	0	0.00169	0	0.00161	0.01854	0.12342	0.20919	0.02986	0	0.29909	0	0.00194	0.53914	1.53853	0	0.17964	0.05787	0	0	0	0	0.46382	0.07081	0	0	0	0	0	0.001	0.00205	0.0105	0	0	1.30039	0.03224	0	0	0	0	0.306	0.67216
S614c7aa_timepoint2	0	0.00013	0	0.00316	0.0004	0.00024	0.00119	0	0.00155	0.01856	0.05786	0.00052	0.03397	0.18882	0.61493	0	0	0	0.19001	0	0.3775	3.45837	0	0.654	0	0	0	0.00272	0	0.24192	0.00116	0	0	0	0.05298	0	0.003	0	0.00031	0.03619	0	1.2947	0.13847	0	0	0.00499	0	0.23512	0.02625
S0e9bf12_timepoint2	0	0	0	0.00249	0	0	0	0.00963	0	0.00361	0	0	0.33592	0.1184	0.05997	0.92016	0	0.89686	0.00555	0.06063	0.74498	6.10138	0.14339	0.02545	0.13136	0	0	0	0	0.09317	0.00673	0	0	0	0.00508	0	0.02035	0.02048	0	0.02867	0	0.72543	0.16933	0	0.02829	0.02227	2e-05	1.14761	2.08748
S23fd86a_timepoint2	0	0	0.00497	0.00333	0	0.00027	0	0	0.00089	0.01147	0.00555	0	0.17304	0.33204	0.23326	0.42514	0	0.35944	0	0.15192	0.66335	1.25948	0	0.2182	0.5022	0.06711	0	0	0	0.52496	0.07096	0	0	0	0	0.01916	0.01427	0.00013	0	0	0	0.59297	0.15373	0	0	0.00444	0	0.11149	0.35781
S8443896_timepoint2	0	4e-05	0.00122	0.00093	0	0.00037	0.00481	0	0	0.00678	0	0.00402	0.1334	0.4632	0.5089	0.12765	0	0.0534	0.00054	0.00311	0.2004	2.00924	0.12123	0.19712	0.00859	0.01705	0	0	0	0.62878	0.01299	0	0	0	0.0025	0	0.00027	0.00028	0.00296	0.00431	0	1.2878	0	0	0.0027	0.00765	0	0.32217	0
S7f05e3b_timepoint2	0	0	0	0.00086	0	0.00352	0.00251	0.00064	0.00249	0	0.00221	0	0.23189	0.18969	0.46097	0.20805	0.04675	0.53718	0.05283	0.01189	0.05925	1.75701	0	0.45041	0.22282	0.11821	0	0	0.0012	0.9265	0.0269	0	0.01321	0	0	0.01182	0.00058	0	0	0.00159	0	0.39776	0.5124	0	0	0.00429	0	0.07947	0.00382
S1eef51d_timepoint2	0	0	0.04437	0.00155	0	0	0	0	0	0.02208	0.00593	0	0.03051	0.27177	2.34278	0.20802	0	0.10142	0	0	2.1057	1.09278	0	1.5802	0	0	0.07093	0.01521	0	1.93954	0.00029	0	0.00652	0	0	0	0.02557	0	0.0325	0.00172	0	1.88118	0.01342	0.00049	0	0	0	0.12761	0
Sc9280c8_timepoint2	0	0	0	0.025	0.00112	0.00058	0.00093	0	0	0.03793	0	0.00281	0	0.39363	0	0	0	1.03497	0	0	1.21863	2.39493	0	0.08637	0	0	0	0	0	0.40952	0	0	0	0	0	0	0	0	0	0	0	2.79861	0	0	0	0	0	0	0
Sf72f32d_timepoint2	0	0	0	0	0	0	0	0	0.00876	0	0.00095	0.00081	0.48666	0.12199	1.42315	0	0	0.60942	0	0	0.33941	1.42106	0	0	0	0	0	0	0	0.67301	0	0.00136	0.00599	0	0	0	0.00535	0.00961	0.06357	0.00105	0.00184	1.2271	0	0.01393	0	0.00552	0.02225	0.46948	0
S3196496_timepoint2	0	0	0	0	0	0.00197	0	0.00114	0.0018	0	0	0.00713	0.09154	0.20163	0	0.19197	0	1.61699	1.17112	0.86372	0.17998	2.1312	0	0.95183	0	0	0	0	0	1.3204	0.08491	0.00196	0	0	0	0	0	0	0.01822	0.00506	0	0.55055	0.52641	0.02996	0	0.0166	0	0.22965	0.00555
S36bdb6d_timepoint2	0	0	0.00895	0.00142	0	0	0	0	0	0.00472	0	0	0.02344	0.22812	0.81858	0.69096	0	0.06644	0.02575	0.05029	0.01484	1.49039	0.36746	0.22923	0.1678	0	0.02615	0	0	0.87425	0.02684	0	0	0	0.0022	0	0.0004	0	0.0037	0.01889	0	0.61886	0	0	0	0.00758	0	0.03852	0.24826
S6c740cc_timepoint2	0	0	0	0	0	0.00074	0	0	0.00305	0.00528	0	0	0.33847	0.71221	0.15619	0.02722	0	0.01471	0.0077	0	0.00934	0.57023	0	0.58522	0.02783	0	0	0	0	0.51706	0.00211	0	0	0	0	0	0.00407	0	0	0.00566	0	2.75915	0.02657	0	0	0	0	1.1649	0.63343
S4936fc9_timepoint2	0	0	0	0.00183	0	0	0	0	0	0	0	0	0.03583	0.16341	0.0341	0.10224	0	0.37464	0	0.00358	0.04491	2.20843	0.04036	0.32645	0.01322	0	0.00048	0	0	0.58933	0.03006	0	0	0	0.00575	5e-05	0.0005	0	0.00876	0.0061	0	0.52973	0.01677	0	0.00121	0.00114	0	0.44637	0.22464
Sb57332d_timepoint2	0	0	0.01249	0	0	0.01481	0	0.00657	0	0.00059	0	0	0.22908	0.12892	2.0877	0.09156	0	0.17888	0.02375	0.21693	1.94678	0.37542	0	0.42666	0.0281	0	0	0	0	1.7224	0.0179	0	0	0	0	0	0	0	0.00974	0	0	1.80859	0.16508	0.0013	0.02999	0.00908	0.00305	0.45295	0.62337
S9dcc716_timepoint2	0	0	0	0.0007	0	0.00074	0	0	0.00379	0	0.00076	0	0.01263	0.05712	5.52866	0.06369	0	0.01885	0.0009	0.01711	0	0.26249	0.01566	0.42547	0.00062	0	0.01018	0	0	0.21115	0	0	0	0	0.01891	0.03959	0.003	0.00078	0.01894	0	0	0.44248	0	0	0	0.007	0	0.61574	0.28175
S10b04cd_timepoint2	0	0	0	0	0	0	0	0	0	0.00168	0	0	0.08958	0.18432	0	0.19978	0	0.09316	0.03214	0.02303	0.13959	1.23587	0.03241	0.08572	0.04069	0	0	0	0	1.12967	0.02464	0.00653	0.00121	0	0.00318	0	0.00041	0.00153	0.00717	0	0	3.04269	0.16979	0	0.00062	0.00502	0.00578	0.13254	0.59355
S530c999_timepoint2	0	0	0.00308	0.00044	0	0.00064	0	0	0	0.00188	0.00469	0.00081	0.1558	0.13275	0.44911	0.94583	0	0.00771	0.05576	0.00375	0.20268	2.68038	0.17298	0.29162	0.04449	0	0.01779	0	0.00659	0.57308	0.2023	0	0.00703	0	0	0	0.00028	0	0	0.02603	0	1.32073	0.17076	0	0.00225	0.00531	0	0.00476	0
S30e40ad_timepoint2	0	0	0	0.00555	0.0003	0.00168	0.01299	0	0.01565	0.03576	0	0.00068	0.01586	0.00895	0.23512	0	0	0	0	0	0	0	0	0	0	0	0	0.02807	0	0.00226	0.4461	0.00194	0.0011	0	0	0	0.01023	0.00021	0.03946	0	0	1.76665	0	0.01191	0	0	0	0	0
S1b6dd32_timepoint2	0	0	0	0	0	0.00021	0.01704	0	0	0	0	0	0	0.01853	0	0	0	0	0	0	0	0	0	0	0	0	0	0	0	0	0.33761	0	0.01674	0	0	0	0	0	0	0.00286	0	0.60927	0	0.0014	0	0	0	2.89493	0
S64ec787_timepoint2	0	0	0	0	0	0	0.00017	0.00116	0	0	0	0	0.01548	0.02385	1.85466	0.75379	0	0	0	0.11629	0.65322	3.00867	0	1.45069	0.38692	0.05263	0	0	0.03054	0.09992	0.07162	0	0.01714	0.004	0.01131	0	0.00107	0.00026	0.04069	0.00272	0	0.0952	0	0	0	0.0062	0	0.06734	0
S481efe5_timepoint2	0	0	0	0.00026	0.00058	0.00435	0	0.00224	0	0.00278	0	0.0019	0	0.0574	0.85777	0.22343	0	0.18702	0.90251	0	0.03044	1.74572	0	0.66064	0	0	0	0	0.00012	0.04317	1.05166	0	0	0.00013	0	0	0	0.02895	0.00693	0	0.00644	1.18636	0.45742	0.0096	0	0.01311	0.00975	0.55588	0.18191
Sc07721c_timepoint2	0	0	0	0	0	0	0	0	0	0	0	0	0.20142	0.34633	0	0.00982	0	0	0	0	0.00352	0.13978	0.02778	0	0	0	0	0	0	0.32811	0.2441	0	0	0	0	0	0	0	0	0	0	2.26712	0	0	0	0	0	0	0
S8c36a42_timepoint2	0	0	0	0.00279	0	0.00319	9e-05	0	0	0.00471	0.00677	0	0.02221	0.27179	0.0089	0.02245	0	0	0	0.00344	0	1.09761	0	0.12651	0.01173	0	0	0	0	0.0718	0.00073	0	0	0	0	0	0	0	0	0.00629	0	2.39494	0.03599	0	0	0	0	0.32995	0.00052
S88ac0ae_timepoint2	0	0.00012	0	0.00213	0	0.0008	0	0	0.0023	0.0025	0.00619	0	0.01066	0.09863	0	0.17303	0.04897	0	0.01827	0.02719	0.49457	0.84156	0.03447	0.18638	0.03972	0	0	0	0	0.30709	0.43761	0.00092	0.00027	0	0	0	9e-05	0	0.02052	0.00557	0	0.10024	0.05628	0	0	0.00824	0.00064	0.07136	0.45471
S053a6c1_timepoint2	0	0	0	0	0	0	0	0.00012	0	0	0	0	0.01254	0.21167	0.08305	0.03779	0	0.02681	0.00131	0.00106	0.07966	1.01532	0.0195	0.15693	0.02608	0	0	0	0	0.4713	0.14002	0	0	0	0.00105	0.00194	0.00231	0	0	0.00331	0	0.74301	0.00409	0	0	0.00141	0	0.10083	0.1827
Sd99630f_timepoint2	0	0	0.00119	0.00087	0.00038	0.00102	0.0015	0	0.00551	0.00036	0.00189	0.00433	0.02499	0.0733	0.48524	0.37103	0	0.10905	0	0.06978	0.09983	1.71707	0.15195	0.79931	0.00748	0	0	5e-05	0.00072	1.10447	0	0	0	0	0.0223	0	0.001	0	0	0.01029	0	0.65308	0.03202	0	0.00017	0.00346	0	0.14413	0
Scfad918_timepoint2	0	0	0	0	0	0	0	0	0	0	0.00096	0	0.15035	0.15368	3.06688	0.05397	0	0.65977	0.11605	0.00543	0.25837	0.42691	0	0.90083	0.19987	0	0.01053	0	0	0.48561	0.48148	0	0	0	0.01324	0.00998	0	0	5e-05	0.01274	0	3.51906	0.00498	0.00085	0	0.00286	0	1.7173	0.11658
S7974341_timepoint2	0	0	0	0.00019	0.00049	0.00298	0	0	0.00741	0	0.00977	0.00135	0.03511	0.02428	7.90112	0.20079	0	0.04528	0.12618	0.02351	0.94478	1.90958	0	0.55569	0.06505	0	0	0	0	0.09798	0.04546	0	0	0	0.00196	0	0.00219	0	0.03278	9e-05	0	1.18054	0.00233	0	0.04006	0.00936	0.00179	2.85443	0
S3abc8bf_timepoint2	0	0	0	0.0006	0	0.00034	0	0	0	0	0	0	0.18381	0.21245	0.47558	0.08059	0	0	0.04865	0	0.52225	1.41171	0.03292	0.15358	0	0	0	0	0	0.81086	0.09937	0	0	0	0	0.00644	0.00054	0	0.00205	0.00829	0	0.86514	0.17625	0.00116	0.00072	0.00298	0	0.25728	0.93535
S82de7eb_timepoint2	0.2335	0	0	0.0007	0.00099	0.00758	0	0	0	0.00189	0.00029	0.00456	0.29066	0.01303	0	0.04526	0	0.10752	0.14895	0.06074	0.16097	0.01426	0	1.09559	0	0	0	0	0	0.75419	0.01062	0	0	0	0.00145	0	0.00089	0.00146	0.00446	0.0139	0	1.08408	0	0.00058	0.00857	0.00777	0	0.40803	0
S22bfd37_timepoint2	0	0	0	0	0	0.00138	0.00771	0	0	3e-05	0	0	0	0.40386	3.50847	0.06878	0	0.00673	0.00845	0.0344	0.07122	0.98876	0.03814	0.1272	0	0	0.02123	0	0	1.3387	0.00307	0	0	0	0.01227	0	0.00315	0	0.00043	0.01494	0	2.13333	0.00148	0	0	0.00716	0	0.16699	0
S8ec2617_timepoint2	0	0	0.00419	0.00066	0	0	0	0	0	0	0.00181	0	0.0093	0.19113	1.32982	0.10583	0	0.00707	0.00864	0	0.12539	0.88747	0.01588	0.32171	0.07118	0	0	0	0.00376	0.26646	0.64154	0	0	0	0.00753	0	0.00036	0	0.00414	0	0	0.46232	0.06792	0	7e-05	0.00649	0.00042	0.2043	0.08114
S485d0d5_timepoint2	0	0	0	0	0	0	0	0	0	0	0	0	0.25252	0.05712	1.88995	1.29355	0	0.0214	1.3015	0.30319	0.16867	0.85428	0	0.94503	0	0.00209	0	0	0	0	1.51818	0	0	0	0.05406	0	0.02988	0.00022	0.06686	0.00176	0	5.25328	0.00377	0	0	0.01398	0	0.70244	0
S4ec86ca_timepoint2	0	0	0.00299	0.00137	0	0.00398	0.00554	0	0	0.00921	0	0.00296	0.15809	0.07309	0.03575	0.19749	0	0.21261	0.31235	0.62094	0.03213	1.99688	0.17365	0.99805	0.29228	0	0	0	0.09795	0.09681	1.19512	0	0.00294	0.00102	0.00139	0	0.0003	0	0	0.00523	0	3.46744	0.39879	0	0	0.00488	0	0.41222	0
S583dce4_timepoint2	0	0	0	0	0	0.00018	0	0	0	0.00539	0.00345	0	0.01542	0.11518	0.00434	0.10221	0	0	0.00516	0.0133	0.05555	0.34156	0.06773	0.11003	0.02315	0	0.03448	0	0.02023	0.79091	0.01826	0	0.00136	0.02367	0	0	0	0	0.00916	0.00327	0	2.40387	0.08742	0	0	0.00158	0	0.06814	0.68994
S1925226_timepoint2	1.87136	0	0	0.0033	0.00028	0.00363	0	0.00564	0.0023	0.00509	0	0	0.04033	0.08728	2.20267	0	0	0.93156	0	0.01989	0.27323	1.02635	0	0.33618	0.05496	0	0.05647	0	0	0.1045	0.88803	0	0	0	0.00491	0	0.00244	0.00071	0.02405	0.02398	0	0.03223	0	0.00254	0	0	0	0.10088	0
S93fe9db_timepoint2	0	0	0	0	0	0	0	0	0	0	0	0	0.02577	0	0.00011	0.26934	0	0.03389	0.14032	0.17073	0.4301	1.41414	0	1.10786	0.1527	0.22353	0	0	0.00139	0.11034	0	0.00081	0.00222	5e-05	0.02802	0.00061	0.00108	0.07898	0.02894	0.00221	0	0.03568	0.01486	0.03705	0.01577	0.02428	0	0.92576	0
S23bdf14_timepoint2	0	0	0	0.0014	0	0	0	0	0	0.00346	0.00115	0	0.03859	0.29653	0.06342	0.32556	0	0	0	0.01098	0.23436	0.0205	0.04897	0.0415	0.00472	0	0	0	0	0.2357	0	0	0	0	0.00555	0.00811	0.00222	0	0.00095	0.01161	0	0.4405	0.02271	0	0	0.00391	0	0.05995	0.01264
S33537c6_timepoint2	0	0.00069	0	0	0	0.00012	0	0.00042	0.0033	0.00109	0.0013	0.00083	0.05613	0.10037	0	0.18798	0.02796	0.08333	0.1253	0.03417	0.1203	0.34302	0	0.32772	0.06748	0	0	0	0	2.44358	0.02576	0	0	0	0	0	0.00326	0.00106	0.00902	0	0	0.02138	0.10249	0.0119	0.02006	0.002	0	0.03773	0.02796
Sdab1897_timepoint2	0	0	0	0.00203	0	0	0	0.00074	0.00196	0.00166	0	0	0	0.22482	0	0	0	0.17645	0	0	0	0	0	0.34905	0	0	0	0	0	0.93014	0	0	0	0	0	0	0	0	0	0	0.00281	3.50401	0.22746	0.00133	0	0	0	0	0
S9fb09eb_timepoint2	0	4e-05	0	0.0217	0.0034	0.00581	0	0	0.01879	0.00933	0.04393	0.0052	0.0017	0.26046	0.05865	0.7406	0	0.03637	0.59849	0.52024	0.08083	4.87836	0.07958	1.6818	0	0	0	0	0	0.90721	0.01084	0	0	0	0	0	0	0	0	0	0	2.12666	0.33262	0.0026	0	0	0	0.70658	0.04256
S446e5ef_timepoint2	0	0	0	0	0	0.00075	0	0	0	0.0015	0	0	0.11226	0.12965	0.01237	0.01346	0	0.07226	0	0	0.04977	0.92519	0	0.51953	0	0	0	0	0	0.47986	0.05559	0	0	0	0.02803	0	0.00421	0	0	0.00658	0	2.04135	0.15991	0	0	0.00025	0	0	6.0786
S8ee0c35_timepoint2	0	0.00014	0	0	0	0.0018	0	0	0	0.0011	0	0	0.00849	0.08948	0.15038	0.07537	0	0.01666	0.00649	0	0.02195	0.12853	0.01403	0.2581	0.00134	0	0	0.00099	0	0.14757	0.58579	0	0.00053	0	0	0.00134	0.00144	0	0.00048	0.01475	0	0.47343	0.03887	0	0	0.00093	2e-05	0.47419	1.11014
S08b6850_timepoint2	0	0	0	0	0.00231	0.00337	0	0.00093	0	0.00168	0	0.00014	0.7501	0.024	0.01694	0.08873	0	0	0	0	0.05936	2.22552	0	0.30991	0	0	0	0	0	1.45712	0	0.0368	0	0	0	0.0074	0.00183	0.00277	0.0397	0	0.00177	1.29896	0	0.00955	0	0.00212	0	0	1.71798
S1e79353_timepoint2	0	0	0	0.00022	0	0	0	0	0	0	0.00739	0	0.06269	0.01043	0.46652	0.02944	0.02882	0.37403	0.01053	0.09862	0.07328	1.12333	0	0.36733	0.06191	0	0	0.00034	0	0.04671	0.0493	0	0	0	0.00589	0	0.00018	0	0	0.00601	0	1.39591	0.09013	0.0014	0.00015	0.00625	0	0.10203	0
S848e86b_timepoint2	0	0	0	0	0.00059	0.00077	0	0	0	0	0	0.00035	0.30516	0.26141	0.57001	0.18687	0.01129	0.01922	0.01952	0.0035	1.23937	1.58485	0	0.26485	0	0	0	0	0	0.50648	0.00622	0	0	0	0	0	0.00889	0	0.01832	0.00302	0	0.50074	0.02876	0	0.00038	0.00735	0.00014	0.04028	0.03121
S2b86cc0_timepoint2	0	0	0	0	0	0.001	0	0.00099	0	0.00135	0	0	0.07209	0.16314	2.8314	0.14845	0	0.37712	0.16329	0	0.67763	2.79512	0.16724	0.21972	0.04024	0	0	0	0	0.21613	0.02101	0	0	0	0	0	0.00418	0.0004	0.00318	0	0	1.61649	0.01657	0.0007	0	0.00905	0.00121	0	0.22054
S67937a0_timepoint2	1.45431	0	0	0	0	0.00017	0	0	0	0	0	0	0.10833	0.13414	0.68033	0	0	0.5327	0.1741	1.01041	0.95006	1.27039	0	0.57048	0.09567	0	0.04826	0	0	1.55977	0.00394	0	0	0	0	0	0.00034	0.00037	0.00905	0.02929	0	0.77838	0.39881	0.02575	0	0	0	0.19125	0
Sa4979df_timepoint2	0	0	0	0	0	0.00155	0	0	0	0.00341	0	0	0.08586	0.32831	0.01895	0.06255	0	0.00988	0.01144	0	0.26321	0.76854	0	0.10085	0.03081	0	0	0	0	0.36348	0	0	0	0	0	0	0.00264	0	0	0.01561	0	2.02429	0.07386	0.00037	0	0.00026	0	0.10535	0.50112
S3a387e4_timepoint2	0.41128	0	0	0	0	8e-05	0	0	0	0.0024	0.00273	0	0.25643	0.51307	1.69208	0	0.10893	0	0	0	2.00053	3.49139	0	0	0	0	0	0	0	1.62617	0	0	0	0	0.00962	0	0.02202	0	0.03077	0.02888	0.00148	1.0261	0.00433	0.01218	3e-05	0.00486	0	0.1626	1.59429
S23cd31e_timepoint2	0	0	0.0062	0	0.0038	0.00607	0	0.0028	0	0.00143	0	0	0.19318	0.39821	0.02097	0.66611	0.33585	0.06151	0.46179	0.34945	0	1.51903	0	0.09278	0	0	0.0716	0	0	1.20967	0.02696	0	0	0	0	0.02218	0.00097	0.00191	0.05969	0.01021	0	0.76616	0	0.00284	0.00237	0.00574	0.00785	0	0.00355
S3383c38_timepoint2	0	0	0	0	0	0	0	0	0	0	0	0.00109	0.041	0.19022	0.5736	0.07663	0	0.01858	0.00741	0.10988	0.13223	1.92725	0.02756	0.1924	0.08729	0	0	0	0.0009	0.35542	0.01363	0	0	0	0	0	0.00073	0.0002	0.00562	0.0061	0	0.31768	0.03929	0	0	0.00748	0.0024	0.03984	0.01488
Sbf9c2f4_timepoint2	0	0	0	0	0	0	0	0	0	0	0	0	0.01155	0.40282	0.53192	0.0602	0	0	0.09525	0.00195	0.22779	1.30276	0	0.4738	0	0	0	0	0	0.41262	0.12962	0	0	0.00716	0	0	0.00024	0	0.00867	0.02564	0	0.57053	0.10269	0.00044	0	0.00049	0.00076	0.25491	0.01322
Seac369a_timepoint2	0	0	0	0.00148	0	0.00207	0.00165	0	0	0	0.00403	0.00104	0.24552	0.40767	1.19496	0.46832	0	1.11127	0.0974	0	0.28693	2.68902	0	0.51127	0	0	0	0.00284	0.00015	0.511	0.01043	0	0	0	0.01801	0	0.00052	0.00045	0.00964	0.00523	0	0.93527	0.30502	0.0101	0	0.00822	0.00087	0.32601	0.34469
S49b5a44_timepoint2	0	0.00073	0	0	0	0	0	0	0	0.00062	0	0	0.04916	0.33488	0	0	0	0.00556	0	0.00135	0.00141	0.0442	0.01123	0.02747	0	0	0	0	0	0.88193	0	0	0.02281	0.02232	0	0.00145	0	0	0	0.01125	0	1.71066	0.0394	0	0	0	0	0	0.01052
Sb2af426_timepoint2	0.1813	0.00128	0	0	0	0.00329	0.00635	0	0	0.00382	0	0	0.12456	0.01005	2.15587	0.56192	0	0.335	0.01561	0.00471	0.0886	2.6111	0.11406	0.12642	0.03176	0	0.04077	0	0	0.16169	0.17161	0	0	0	0.0181	0	0.00098	0.00137	0.02868	0.00219	0	0.08847	0.03198	0.00497	0	0.01233	0.00171	0.14999	0.30023
Scccd9ed_timepoint2	0	0	0	0	0	0.00149	0	0	0	0	0	0	0.12036	0.2131	1.34479	0.30019	0	0.33815	0.18125	0	2.55983	1.78228	0	0.09333	0.07224	0.1844	0	0.00179	0.0056	0.14374	0.69992	0	0.00401	0	0	0.00619	0.00052	0.00082	0	0.0072	0	1.50335	0.0445	0.00095	0	0.0087	0	0.6064	0
S79e5308_timepoint2	0.3278	0	0	0	0	0	0	0	0	0	0	0	0.06664	0.14141	0.20686	0.15142	0.09203	0	0.03325	0	0.22223	1.25765	0	0.06804	0.00537	0	0.01251	0	0	1.12689	0.00284	0	0	0	0	0	0	0	0	0.00077	0	1.88847	0	0	0	0	0	0	0
S507b5f6_timepoint2	0	0	0	0	0	0	0	0	0	0	0	0	0	0	0	0	0	0.00526	0	0	0	0.0922	0	0.02096	0	0	0	0	0	0.00853	0	0.00409	0.00586	0	0	0	0	0	0	0	0	0.00475	0	0.11045	0	0	0.0005	0.22436	0.00362
S48df410_timepoint2	0	0	0.00443	0	0	0.00779	0.0008	0	0.0055	0.00281	0.00434	0.00031	0.0055	0.06636	0	0.34473	0	0.10299	0	0.27395	0.32186	2.74573	0.16448	0.06491	0.12873	0	0	0.00353	0	0.7683	0.00534	0	0	0	0	0	0.00604	3e-05	0.02572	0.02317	0	2.30405	0.00125	0	0	0.00037	0	0.69114	0
Scc4832b_timepoint2	0	0	0.00048	0	0	0.00023	0	0	0	0.00275	0	0	0.01121	0.11488	0.23706	0	0	0.18747	0.08	0.00702	0.91836	1.42771	0.00922	0.20634	0	0	0	0	0	0.63115	0.05434	0	0	0	0.00289	0	0.00012	0	0.00232	0.01162	0	1.55156	0.03824	0	0	0.00274	0	0.05639	0.07427
Seac3461_timepoint2	0	0	0	0	0	0	0	0	0	0	0	0	0.26683	0.06344	0.90986	0.16958	0	0.87523	0.02988	0.04944	0	1.4691	0.13236	1.08928	0.06071	0	0	0	0	0.36034	0.65771	0	0	0	0.00217	0.06437	0.00043	0	0.01097	0.00268	0	0.76807	0	0	0	0.0049	0	0.53725	0.12872
Sa4c903e_timepoint2	0	0	0	0	0	0	0	0	0	0	0	0	0.08183	0.49212	0	0.19805	0	0.93446	0.00529	0.03446	0.05806	0.39543	0	0.38205	0.02082	0	0	0	0.00297	0.27314	0.17699	0	0	0	0.00206	0.03501	0.00769	0	0	0.00201	0	1.00323	0.07997	0	0.00159	0.00701	0	0.0187	0.21699
S9fe500d_timepoint2	0	0	0	0	0	9e-05	0	0	0.00123	0	0.00134	0.00602	0.01898	0.28827	0.58452	0.01207	0	0.15225	0.02281	0	0.02389	0.76168	0.0519	0.23546	0.15093	0	0	0	0	0.66231	0.00587	0	0	0	0.0062	0.00077	0.00127	0	0.00087	0.00576	0	0.78421	0.09854	0	0	0.00313	0	0.36955	0.03194
S46f36c7_timepoint2	0	0	0	0	0	0	0	0	0	0	0	0	0	0.01305	2.43883	0	0	0	0	0	0	1.81716	0	0	0	0	0	0	0	0.79381	0.1255	0	0	0	0	0	0	0	0.01002	0	0.00504	0.73158	0	0.0196	0	0	0	0.38303	0
Sf26dbae_timepoint2	0	0	0.00121	0	0.00157	0.00179	0	0.00435	0	0	0.00719	0.00019	0.06296	0.13576	0.40054	0.2837	0	0.01231	0.45167	0.26965	0.02543	1.48071	0	0.82223	0.03152	0	0	0	0	0.48097	0.07356	0	0	0	0	0	0.00303	0.00014	0	0.00073	0	0.25131	0.00184	0.00041	8e-05	0.00391	0.00077	0.74374	0.00093
S060b0a8_timepoint2	0	0	0	0	0	0	0	0	0.00051	0.00216	0	0.00087	0.20595	0.3432	0	0.00305	0	0	0	0	3.9883	1.47458	0	0.37128	0	0	0	0	0	0	0.45443	0	0	0	0	0	0.0131	3e-05	0	0	0.00198	2.53475	0.02188	0.00433	0.01863	0.00223	0	1.21149	11.0897
S1ff4a84_timepoint2	0	0	0.00014	0.00028	0.00088	0.00469	0.00288	0.00011	0.00263	0	0	0	0	0.04615	0	0.65757	0.2278	0.00574	0.33052	0	1.72875	4.25643	0.0041	0.80562	0.1597	0	0	0	0	0.45813	0	0	0	0	0	0	0	0.02028	0.15879	0	0	1.87648	0.13396	0.01373	0	0.0095	0.01021	0.42538	0
S7f0f17c_timepoint2	0	0	0	0.00141	0.00073	0.00319	0	0.00912	0.01344	0.00031	0	0	0.15436	0.36785	1.04183	0.18683	0	0.08325	0	0	2.20864	1.89466	0	0.79564	0	0	0	0	0.00168	1.29127	0.00065	0	0	2e-05	0.01161	0	0.00071	0.00066	0.00084	0.01214	0	1.05963	0.12394	0	0	0.01615	0.00053	0.07022	0.59066
Se4b99e9_timepoint2	0	0	0	0.00042	0	0.00024	0.00455	0	0	0.00061	0.00233	9e-05	0.40157	0.25047	0	0	0	0.00034	0.24678	0.02387	0	0.00033	0.00198	0.20497	0	0	0.01731	0	0	0.92866	0.01433	0	0	0	0	0	0.00805	0	0	0.00763	0	1.79031	0.1994	0.00663	0	0	0	0	0
S424fd61_timepoint2	0	0.00238	0	0.00028	0	0.00379	0.00272	0	0	0.00026	0	0	0.12261	0.20769	1.40957	0.23245	0	0.21605	0	0.00183	0.29967	0.81663	0	0.86626	0.06794	0	0	0	0.00181	2.10685	0.02632	0	0	0	0.00093	0	0.00592	0	0.01913	0.00168	0	1.63051	0	0.00141	0.00122	0.00703	0.00055	0.62974	0.69891
S036815e_timepoint2	0.13812	0	0	0	0	0.00914	0	0.00156	0	0.00269	0.0013	0	0	0.28748	0.444	0.2411	0	0.79811	0	0	0.62177	2.31372	0.15388	0	0	0	0	0	0	1.30052	0.00127	0	0	0	0	0	0.00108	0	0.0066	0.00833	0.00504	1.9135	0.31271	0.01367	0	0	0	0.00174	0.94037
S331df5f_timepoint2	0.00094	0.00022	0	0	0	0	0	0.00196	0	0	0	0	0.04798	0.11135	3.39462	1.29883	0.87018	1.23715	0	0.22871	0	0.32716	0	0.90355	0	0	0	0	0	0.88733	0.4012	0	0	0	0	0	0.0016	0.00015	0.03536	0.0022	0	0.80947	0.01518	0.02841	0	0.01322	0	0	0
S01d18ae_timepoint2	0.16689	0.00167	0	0	0	0	0	0	0.00723	0	0	0	0.16943	0.03418	0	0	0	0.77369	0	0	0.06941	1.29958	0	0.64561	0	0	0	0	0	1.10545	0.02143	0.00018	0	0	0	0	0.00013	5e-05	0.01091	0.04805	0	1.5048	0	0.0065	0	0.00449	0.01982	0.06643	0
S60c0254_timepoint2	0	0	0	0	0	0	0	0	0	0	0	0	0.00682	0.05958	1.13364	0.28906	0	0.00672	0.006	0.0168	0.16465	1.74439	0.05249	0.37504	0.07978	0	0	0	0	0.37637	0	0	0	0	0.0006	0	0.00011	0.00022	0.02331	0.00899	0	0.17388	0	0	0	0.00629	0	0.18725	0.12259
Sc04c23d_timepoint2	0	0	0	0	0	0	0	0	0	0	0	0	0.28053	0.3058	0.10019	0.13628	0	0.24316	0.06217	0.01633	0.18139	1.19128	0.12156	0.15094	0.05356	0	0	0	0.02606	0.1796	0.47069	0	0.00986	0.00545	0.03622	0	0.00221	0	0.0173	0.022	0	0.44774	0.00199	0.00507	0.00244	0.00245	0.00294	0.08711	0.1286
S1b071e7_timepoint2	0.01669	0	0.00179	0	0	0.00043	0.00104	0	0	0.00048	0	0	0.09032	0.28334	0	0.05193	0	0.25009	0.0929	0.09763	0.02267	2.03637	0.03672	0.31833	0	0	0	0	0.0003	0.45354	0	0	0	0	0	0	0	0	0	0.01292	0	0.14158	0.25105	0.00322	0	0.00206	0.00012	1.63132	0
S20f9c71_timepoint2	0.0599	0.00382	0.00333	0.00022	0.00068	0.00556	0	0	0	0.00086	0.00176	0.00207	0.0348	0.27824	1.03022	0.09698	0	0.02067	0.05679	0.00528	0.28573	0.27952	0.08306	0.07071	0.10558	0	0	0	0.00246	0.20367	0.31192	0	0.00062	0	0.0097	0.04591	0.00095	0.00019	0.01744	0.00143	0	0.49548	0.09068	0	0.00018	0.00242	0	0.14399	0
S34e8620_timepoint2	0	0	0.00279	0.00119	0	0.0038	0.01539	0	0	0.00682	0	0	0.08555	0.24473	0.00832	0.05391	0	0	0.11785	0.00334	0.13633	2.09953	0	0.56505	0	0	0	0.09533	0.00153	0.5459	0.01516	0	0	0	0	0	0.00385	0	0.00265	0	0	0.70169	0.15822	0	0	0	2e-05	0.16771	0.51579
S2f8be35_timepoint2	0	0	0.00435	0	0	0.00176	0	0.00145	0	0.00437	0	0	0.69362	0.04074	1.42997	0.22136	0	0.58387	0.04165	0.00913	0.02511	0.89493	0.23761	0.50559	0.01424	0	0	0	0.00319	0.46133	0.55428	0.00588	0	0	0.00636	0	0.00065	0	0.0063	0.01979	0.00108	1.29457	0.07145	0	0.00185	0.00424	0	0.55968	0.42579
S6222a55_timepoint2	0	0	0	0	0	0	0	0	0	0	0	0.00106	0.0038	0.00645	1.03081	0.20857	0.07801	0.25784	0.21001	0.18039	0.22052	4.18557	0.16102	1.24326	0.1848	0	0	0	0	0.22031	0.33664	0	0	0	0.00644	0.0534	0.00162	0.00035	0.02957	0.00031	0	0.1319	0.01283	0.00318	0.01197	0.00626	0	2.20596	0.02004
S077bb0a_timepoint2	0	0.00043	0	0	0	0.00103	0	0	0.0005	0	0	0	0.02485	0.17894	0.22845	0.05032	0	0.09743	0.01769	0.02776	2.9058	1.2569	0.03343	0.27496	0.02881	0	0	0	0	0.764	0.09411	0	0	0	0.00239	0	0.0049	0	0.00363	0.00947	0	0.28587	0.07795	0.01171	0.00487	0.00483	0	0.10744	0.18283
S261a812_timepoint2	0	0	0.01225	0	0	0	0	0.00279	0	0	0	0	0.0377	0.19033	0.1708	0.27123	0	0.02006	0.00966	0.07953	0	1.10058	0	0.30293	0.05224	0.09862	0	0	0	0.70738	0.04618	0	0	0	0	0	0.00148	2e-05	0.03112	0	0	1.38659	0.09377	0.01268	0.11404	0.00273	0.00485	0	0.38805
S87d1284_timepoint2	0	0	0.02427	0.00632	0.00131	0.00573	0	0	0	0.00307	0.01914	0.00168	0.01877	0.01409	1.50201	1.79156	0	0.44757	0	0.02042	2.80565	3.56538	0	0.32742	0.37043	0	0.00619	0	0	1.13141	0.03368	0	0.00204	0	0.01443	0	0.0003	0	0	0.00428	0	0.80435	0.02296	0	0	0.00912	0	0	0.97104
Sb335544_timepoint2	0	0	0	0	0	0	0.00122	0	0.00596	0.00177	0.00042	0	0.03086	0.25231	0	0	0	0	0	0	0	0	0	0	0	0	0.03311	0.00627	0	0.97724	0.01034	0	0	0	0	0	0	0	0	0.00158	0	4.55051	0	0	0	0	0	0.26685	0
S2e9ae5b_timepoint2	0.35812	0	0	0	0	0.00155	0	0	0	0.00015	0	0.00142	0.4479	0.32468	0	0.1623	0	0.81379	0	0.01036	0.40598	1.398	0.2773	0	0	0	0	0	0	0.5237	0.09625	0	0	0	0	0	0.00104	0	0.00624	0.01992	0	1.60982	0.05378	0.00843	0	0.00397	0.00125	0.20294	1.01831
S39429c0_timepoint2	0	0	0	0	0.00117	0.00404	0	0.00088	0	0	0	0	0.11743	0.01522	0.09056	0.01731	0	1.68215	0.51901	0.27802	4.8518	4.88732	0	0	0.04533	0	0	0	0	0.86144	0	0	0	0	0	0	0.00035	0.02466	0.09023	0	0.02559	1.36251	0	0.00643	0.34946	0.02354	0.00075	0	0.41588
S71751e2_timepoint2	0	4e-05	0	0	0	0	0	0	0	0	0	0	0.12072	0.04961	0.79254	0.57266	0	0.26423	0.11468	0.01588	0.8509	0.02444	0	0.36222	0.10301	0	0.01836	0	0	0.91821	0	0	0	0	0	0	0.00888	0.00472	0.01373	0	0	2.35307	0.3046	0.01657	0	0.00616	0	1.502	0.69688
S7838144_timepoint2	0	0	0	0.01015	0	0	0	0	0	0	0.00014	0	0.03399	0.19845	0.04684	0.03907	0	0.12066	0	0.00624	0.00716	1.30853	0.02909	0.22079	0.02707	0	0	0	0.00043	0.44718	0.01401	0	0	0.00725	0.00403	0.00314	0.00036	0	0	0.00509	0	0.32039	0.00202	0	8e-05	0.00315	0	0.13152	0
S2807682_timepoint2	0.10936	0	0	0.00651	0	0.00142	0.03524	0	0.02539	0.05115	5e-05	0.00074	0.01735	0.38564	0	0.01957	0.00944	0.00308	0.022	0.03451	0.06442	0.11407	0	0.0448	0	0	0.04513	0.00949	0	0.38271	0	0	0	0.00034	0	0	0	0	0.00731	0.00265	0	0.46645	0.00725	0	0	0	0	0.0059	0.00294
S0ab1552_timepoint2	0	0	0	0	0	0	0.00121	0.00236	0	0	0.0011	0	0.09065	0.07237	1.18303	0.18998	0	0.00064	0.03426	0.01742	0.12087	1.63011	0.10861	0.58253	0.0589	0	0.00615	0	0	1.07543	0.00912	0	0	0	0.00079	0	0.00335	0.00632	0.00314	0.01207	0	5.01658	0.14296	0.00775	0.0044	0.00733	0.00165	0.3473	0.91724
S02686de_timepoint2	0	0	0	0	0	0	0	0	0.0012	0	0	0	0.09763	0.10515	3.65785	0.47796	0	0.2852	0.023	0.0208	0.16297	1.44489	0.36634	0.58408	0.29924	0	0	0	0.04865	0.47935	0.06815	0	0.02809	0	0.03585	0.05756	0.00165	0	0.0029	0.00377	0	1.45791	0.07917	0	0	0.00518	0	0.78109	0
Sa055e36_timepoint2	0	0	0	0	0	0	0	0	0	0	0.00077	0	0.00021	0.15681	0.11798	0.17125	0	0	0.18889	0.00453	0.19159	1.04774	0.08669	0.47667	0	0	0	0	0	0.84416	0.00662	0	0	0	0	0	0.00024	0	0.00467	0.00999	0	0.94249	0.06845	0.00486	0	0.0052	0.00409	0.77764	0.01217
S6d2ebc4_timepoint2	0	0.0041	0	0.00174	0	0.01795	0	0.03143	0	0.00444	0	0.00069	0.05027	0.03193	0.93846	1.0846	0	0.0965	1.01619	0	1.78195	2.54727	0	0.06909	0	0	0	0.00375	0	0.606	0	0	0	0	0	0	0	0.00801	0.02452	0.01488	0.008	1.20934	0.0167	0.07548	0	0.01261	0	0.49115	0
S41aebea_timepoint2	0	0	0.01088	0.00149	0	0.00329	0	0	0.0005	0.00106	0	0	0.22666	0.27418	0.00324	0.8285	0	0.25801	0.584	0	2.12836	1.80143	0	0.49101	0	0	0	0	0	0.54846	0.01973	0	0	0	0.00242	0	0.00078	0.00082	0.02648	0	0	2.34933	0.11154	0.01052	0	0.01584	0.00651	0.26058	0
S7dbb1ba_timepoint2	0	0	0	0	0	0.00432	0.00274	0.00261	0	0.00177	0	0	0.04446	0.00361	0.01337	0.60152	0	0.1939	0.83658	0.03511	0.31194	2.70055	0	0.52234	0	0	0.01173	0.01454	0	0.56871	0.00538	0.00711	0.0011	0	0.00376	0	0.00032	0.00086	0.00665	0.00318	0	0.51459	0.19165	0.0091	0.0016	0.00646	0.0047	0.32891	0.0416
Sbda0d71_timepoint2	0	0	0.00039	0.00172	5e-05	0.00344	0.00555	0	0	0.00669	0	0.00153	0.08997	0.24712	1.14285	0.40681	0	0.7063	0	0	1.08852	3.11341	0	0.85596	0	0	0	0	0	2.07183	0.06063	0	0	0	0	0	0	0	0.02183	0.00486	0	0.80078	0	0.00719	0	0	0	0.7376	0.76597
Sea10764_timepoint2	0	0	0.00629	0	0	0.00033	0.00176	0	0	0.0003	0.00505	0	0.19758	0.27646	0.22338	0.08753	0	0.62311	0.06693	0.15501	0.14521	1.09199	0	1.15345	0	0	0	0	0.00128	1.4599	0	0	0	0	0.00942	0	0.01101	0	0	0.00416	0	1.20939	0.11229	0.00221	0.00345	0.00567	4e-05	0.3693	0.03
Sf6a7372_timepoint2	0	0.00286	0.00901	3e-05	0	0.00414	0	0.00154	0.00153	0	0.01395	0.0002	0.56154	0.27877	0.79309	0	0	0.14082	0	0	0.70336	0	0	0.45306	0	0	0	0	0	0.05831	0	0	7e-05	0	0.0439	0.00426	0.01281	0.00071	0.10166	0.00876	0	0.19004	0.00644	0	0	0.02316	0	0.37739	0
Sdd743dd_timepoint2	0	0	0.0021	0	0	0	0	0.00412	0	0	0.00852	0	0.03143	0.15376	0.05335	0.04204	0	0.01676	5e-05	0.00165	0.00358	1.56689	0.10382	0.13312	0.02569	0	0	0.00093	0	0.52579	0.00413	0	0	0	0.00078	0	4e-05	0	0.20988	0.00077	0	0.44621	0	0	0	0.00245	0.00098	0.56148	0.73599
Sbab60e9_timepoint2	0.30608	0	0	0.0106	0.00402	0.01758	0.0303	0	0.00762	0.01781	0	0.03652	0.44539	0.51674	0.00308	0	0.21237	0	0.33411	0.32971	0.20765	1.63989	0.01113	0.61856	0	0	0	0	0	0.42905	0.00197	0	0.03778	0	0	0	0	0	0.02245	0.01602	0	1.61092	0.17988	0	0	0	0	0.69443	1.09895
S09aea07_timepoint2	0	0	0.00491	0	0	0.00227	0	0	0	0.00059	0.00087	0.00086	0.01905	0.40453	0.35223	0.08586	0	0.00892	0.03953	0.00129	0.17636	1.19046	0	0.48892	0.05258	0.01813	0	0	0.00067	0.8352	0.02303	0	0	0.00213	0.00109	0.0004	0.00045	0	0.02444	0.00866	0	0.25451	0.00687	0	0	0.0038	0.00225	0	0.22757
S8495d9d_timepoint2	0	0	0	0.00291	0	0	0	0.00146	0	0.00573	0.01187	0	0.00138	0.11797	0.01945	0.19191	0	0.00855	0	0.00038	0.04263	2.33025	0	0.42047	0.02674	0	0	0	0	0.73544	0.01162	0	0	0	0.00468	0	4e-05	0	0.00062	0.01191	0	0.35492	0.05721	0	0	0.00128	0	0.15425	0.13658
S2cd8b81_timepoint2	0	0.00164	0	0.00392	0.0014	0.02935	0.00063	0	0	0	0	0.00676	0.18457	0.40606	0.40867	1.14621	0	0.26482	0.14697	0.06117	0.21257	5.07259	0.15138	0.81992	0.15285	0	0	0	0	0.78476	0	0	0	0	0.00362	0	0.00687	0.00018	0.0044	0.00675	0	0.41475	0.17241	0	0.03812	0.00386	0.00646	0	1.45518
S61813d1_timepoint2	0	0.00015	0	0.00664	0.00021	0.00553	0.00165	0.00012	0.00189	0.01086	0	0.0059	0.05131	0.49729	0.01193	0.03674	0	0.03006	0.00657	0.0013	0.29516	1.40172	0	0.25601	0.04111	0	0	0	0	1.39458	0.01346	0	0	0	0	0	0.00457	0	0	0.01689	0	3.22941	0.01491	0.00443	0	0	0	0.17167	0.07037
S0a8fe14_timepoint2	0	0	0.0044	0.0008	0	0.00393	0	0	0.0037	0	0	0	0.01942	0.23846	0.95826	0.10053	0	0	0.00334	0.06095	0.02935	1.83777	0.0852	0.19305	0.18706	0	0	0	0	0.66142	0.25907	0	0	0	0	0	0.00771	0.00044	0	0	0	1.74518	0.14517	0.02118	0.02161	0.00546	0	0.06954	0.05514
S6fcf508_timepoint2	0	0.00145	0	0	0	0	0	0.00024	0.01083	0.00645	0.00779	0	0.44089	0.0258	0.40485	0.05214	0	0.0859	0	0	0.11006	3.60774	0.10847	0.39038	0.13034	0	0	0	0	0.52783	0.04264	0	0	0	0	0.00857	0	0	0	0.00941	0	2.07169	0.20979	0	0	0	0	1.69342	0
S7e22f0e_timepoint2	0	0	0.00032	0.00034	0	0	0	0	0	0.00076	0.00328	0	0.03512	0.03386	1.30787	0.65599	0.03096	0	0.14796	0.14174	0.12225	1.53265	0.03792	0.85722	0.01538	0	0	0	0.00046	0.7816	0	0.00598	0.00812	0	0.01815	0.01815	0.00046	0.00018	0.03256	0.00045	0	0.78433	0.00795	0.00286	0.00376	0.00426	0	1.65757	0.00099
S4ed0ec4_timepoint2	0	0	0	0	0	0.00459	0.00191	0	0	0	0	0.01918	0	0.02544	1.02521	0	0	1.64865	0	0	0.47932	0	0	0	0	0	0	0	0	1.17933	0.00418	0	0.01677	0	0	0	0	0.0009	0.02108	0.01174	0	3.13454	0	0.00214	0	0	0	0	0
S52d3607_timepoint2	0	0	0	0	0	0	0.00655	0	0	0	0	0	0.00982	0.32021	0.008	0.08129	0	0.07188	0.02743	0.01185	0.20007	0.20015	0.0295	0.17745	0.0224	0	0	0	0	0.98257	0.00227	0	0	0	0.0006	0.01686	0	0	0	0.01175	0	0.83647	0.03264	0	0	0.00202	0	0	0.01566
S961ca38_timepoint2	0	0	0	0.00509	0	0.00057	0.0014	0.00104	0	0.0012	0.0019	0	0.17331	0.17503	0.84114	0.12907	0	0.40511	0.04357	0.01764	0.0745	1.79436	0.04893	0.2757	0	0	0.01405	0	0	0.40303	0	0	0	0	0.00282	0.00103	0.00047	0	0.00434	0.0081	0	0.54436	0.06271	9e-05	0	0.00152	0	0.09986	0
S5259914_timepoint2	0	0	0	0.00062	0	0	0.00283	0	0.00081	0.00106	0	0	0.00257	0.59693	0.33571	0.22803	0	0.059	0.01967	0.01005	0.00313	0.06718	0.00776	0	0.03246	0	0	0	0.00269	0.91493	0	0	0	0.00205	0.00172	0.01316	0.00024	2e-05	0.00453	0.01364	0	0.4707	0.16287	0	0	0.00157	0	0.04059	0.01747
S53e9e3b_timepoint2	0	0	0.00024	0.00082	0	0	0	0	0	0.00013	0	0	0.70196	0.28129	0.97845	0	0	0.91897	0	0	2.56692	0	0	0	0	0	0	0	0	0.84406	0.51945	0	0	0	0	0.01741	0.00774	0.00303	0.12048	0.00023	0	3.19755	0	0.00976	0	0.00108	0.00027	0	1.05991
S29f1d06_timepoint2	0	0	0.00349	0	0	0	0	0	0	0	0	0	0.00407	0.39801	0.28586	0.13821	0	0.19004	0.02218	0.00286	0.51791	1.49545	0.06005	0.11927	0.06804	0	0.00025	0	0	0.76073	0.00788	0	0	0	0.02419	0.00089	0	0	0	0.00096	0	1.90276	0.19746	0	0	0.00245	0	0	0
S0ed4b5b_timepoint2	0.04877	4e-05	0	0	0	0.00217	0	0	0	0	0.01224	0.00014	0.02849	0.23049	0.64523	0.11381	0.02928	0.19517	0.04501	0.02628	0.07005	0.43652	0.10899	0.14798	0.00881	0	0	0	0	0.40987	0.03041	0	0.00044	0	0.02884	0.01248	0	0	0.01196	0.00107	0	2.30699	0.00199	0	0	0.00159	0	0.11415	0.01282
Sbb24b34_timepoint2	0	0	0	0.00228	4e-05	0.00087	0.00725	0	0	0.0008	0	0.00149	0.13837	0.13356	0.10634	0.21413	0	0.40038	0.08839	0.00347	0.07114	1.76056	0	0.84417	0	0	0	0	0	0.72951	0.01815	0	0	0	0	0.00476	0.00456	0	0.00171	0.02225	0	1.05608	0.02814	0.00256	0	0.00122	0	0.08399	0.81424
S101ca00_timepoint2	0	0	0	0	0	0	0	0	0	0	0	0	0.14583	0.23001	0.18224	0.37759	0	0.06611	0.1309	0	0.73255	3.75702	0	0	0	0.02771	0	0	0	0.70614	0.04457	0	0	0	0	0	0	0.00151	0.01335	0	0	0.94952	0	0.00425	0	0	0.00287	0	0
S9d4e5c2_timepoint2	0	0	0	0	0.01543	0	0	0.00103	0	0.00147	0	0	0.18221	0.10733	0.00646	0.0417	0	0.24798	0.004	0.00034	0.02456	0.00672	0	0	0.03954	0	0	0	0	0.87931	0.02308	0	0	0	0	0.00698	0.00501	0.00113	0	0.00621	0	2.52505	0.01901	0	0	0	0	0.24225	0
S1e9d649_timepoint2	0	0	0	0.00112	0	0.0009	0	0	0	0.003	0.00118	0	0.02673	0.28822	0	0.03873	0	0.07316	0	0.01959	0.00582	0.4176	0.00628	0.04019	0.00237	0	0	0	0	0.40057	0.03085	0	0	0	0.01562	0	1e-05	0	0	0.01423	0	0.35452	0.00057	0	0	0	0	0.07075	0
S18c62a4_timepoint2	0	0	0.01976	0.00121	0	0.00218	0	0	0	0.00271	0.00452	0	0.0884	0.01744	0.13288	0.0071	0	0.32592	0.30713	0.11827	0.27167	1.9989	0	1.16342	0	0	0	0	0	0.42611	0.04606	0	0.00847	0	0	0.0075	0.00072	0	0.0199	0.00621	0	1.23699	0	0.01176	0	0	0.01422	0	1.65051
Sbe29366_timepoint2	0	0	0	0.00017	0	0.00122	0.00258	0	0	0.0001	0.003	0	0.02573	0.14522	0.23751	0.02805	0	0.00873	0.0025	0.01737	0.12881	0.61621	0	0.10228	0.02965	0	0.00569	0	0	0.5395	0.01278	0	0	0.00027	0.00416	0	0	0	0.00099	0.00388	0	0.93001	0.04176	0	0	0.0003	0	0.10818	0.02724
S2e40221_timepoint2	0	0	0	0	0	0.00073	0	0.00346	0.00457	0.00197	0	0	0.27145	0.1997	0	0.03302	0	0.66216	0.09646	0	0.06451	2.19441	0	0.10614	0	0	0	0	0	0	0.46561	0	0	0	0	0	0.00047	0.00075	0.00342	0	0	0.96001	0.26622	0	0.00134	0.00401	0	1.04418	0
S48d1b0b_timepoint2	0	0	0.00619	0	0	0.00029	0	0.00408	0	0.00558	0.00568	0	0.05166	0.26775	0.00129	0.0038	0	0	0.01447	0	0.15528	1.38263	0.01347	0.24722	0	0	0.03886	0	0	1.12114	0.21303	0	0	0	0	0	0	0	0	0.00109	0	4.05432	0.11252	0	0	0	0	0.40362	0.69965
S46cbdc6_timepoint2	0.04999	0	0	0	0.0007	0.00778	0	0.00664	0.00132	0.01283	0	0	0.14341	0.03154	5.83307	0	0.04854	0.16224	0	0.51478	2.75517	3.81767	0.07526	0.06453	0	0	0	0	0	1.09699	0.02677	0	0	0	0.00333	0	0.00376	0.00036	0.06848	0	0	0.47821	0.03154	0	0.03866	0	0	0.00055	0.1154
S48092d3_timepoint2	0	0	0	8e-05	0	0.00032	0	0	0.00164	0	0	0.00177	0.16763	0.62506	0.70063	1.13237	0.1197	0	0.16776	0.34511	0.03773	1.24229	0	0.82322	0.32145	0	0	0.00054	0	1.21099	0.00135	0	0.00058	0	0	0	0	0	0.00569	0.00724	0	1.89802	0.26167	0.01368	0	0	0	3.11643	0.0231
Sa944992_timepoint2	0	0	0.00169	0.00029	0	0.00014	0	0	0	0.00273	0	0	0.33755	0.22635	0.35141	0	0	0	0	0	1.25567	1.96902	0	0.30425	0	0	0	0	0	0.32827	0.20937	0	0	0	0	0	0.00057	0.00304	0.01748	0	0	1.04233	0.07741	0.00266	0.00664	0.00307	0	0	4.4616
S320f2ec_timepoint2	0	0	0	0.00184	0	0	0	0.00174	0.00151	0	0.00451	0	0.01065	0.19156	1.62237	0.51615	0	0.01824	0.03441	0.00231	0.32934	0.70117	0	0.0457	0.19399	0	0	0	0	0.18085	0.45419	0	0	0.00172	0.00272	0.0039	0.00583	0	0	0.01702	0	1.68099	0.43875	0	0	0.00296	0	0.40522	0.27554
Se7016b4_timepoint2	0	0	0.0046	0.00405	0	0.00136	0.00324	0	0	0.00483	0.0067	0.00063	0.15772	0.13631	0.24232	0.15907	0	1.30875	0	0	0.24986	1.92295	0.07908	0.75996	0.11406	0	0	0	0	1.48427	0.00182	0	0	0	0	0	0.00439	0	0.00262	0.0221	0	2.39843	0.18315	0	0.00325	0.0025	0.00076	0.10769	3.21886
Sb2a50a8_timepoint2	0	0	0.00127	0.00051	0	0.00189	0	0	0.00162	0	0.01315	0	0.0772	0.22212	1.51054	1.04176	0	0.0121	0.14217	0	0.17991	1.68191	0.27823	0.26308	0.60216	0	0	0	0	0.55679	0.20759	0	0	0	0	0	0.00485	0.0001	0.01831	0.00395	0	1.26864	0.75495	0	0	0.01312	0	0.56467	0.03919
S059d3f6_timepoint2	0	0	0.00041	0.00087	0	0.00047	0	0	0.00309	3e-05	0	0	0.07436	0.24194	0.00626	0.09594	0	0.01457	0.01457	0.01174	0.29106	1.89301	0.01333	0.25828	0.02167	0	0	0	0.00572	0.50483	0.21537	0	0.00245	0	0.00414	0	0.00018	0	0.00176	0.00985	0	1.02644	0.0044	0	0	0.0016	0	0.19851	0.04723
S0635f26_timepoint2	0	0	0	0	0	0.00016	0	0	0	0	0.00503	0	0.02747	0.03283	1.31724	1.09731	0	1.0009	0	0	0.86347	4.67971	0.0449	3.61218	0.5227	0	0	0	0.06698	0.13465	0.10026	0	0.25921	0	0	0	0.00037	0	0.03392	0	0	0.42759	0.22061	0.03068	0.02317	0.02047	0.03837	2.6548	0
S1902250_timepoint2	0	0	0.0109	0	0	0	0	0	0	0	0	0	0.11636	0.51131	0.14471	0.24024	0	0.11403	0.08822	0.03411	0.03482	2.68608	0	0.56907	0.07149	0	0	0	0	0.13046	0.83004	0	0	0	0	0	0	0.00124	0.02264	0.01672	0.003	1.16617	0.01372	0.00552	0	0	0.00286	0	0.90562
S355ab80_timepoint2	0	0	0	0	0	0	0.00069	0	0	0	0.00881	0	0.01678	0.3256	0	0.0421	0	0.16798	0.00514	0.01213	0.81374	1.65967	0.61901	0.15372	0.07011	0	0	0	0	0.50447	0	0	0	0	0.0022	0	0.00089	0.00126	0.00335	0.00841	0	0.36243	0	0.00217	0.0042	0.0021	0	0.09494	0.84243
Scb34fd0_timepoint2	0	0	0	0	0	0	0.00081	0	0	0	0	0	0.02383	0.09983	0.33387	0.05159	0	0.00868	0.015	0.06238	0.00592	0.54998	0.00622	0.2916	0.02402	0	0	0	0.03285	0.84572	0.01534	0	0.03412	0.01456	0	0	0.00058	0	0.00134	0.0035	0	0.62303	0.00335	0	0	0.00225	0	0.41956	0.08769
S2aaa190_timepoint2	0.16688	0	0	0	0	0	0	0	0	0	0	0	0.02047	0.3891	0.00339	0.31516	0	0.02699	0.02723	0	0.02828	1.46052	0.04959	0.6306	0.02573	0	0	0	0.00534	0.66389	0.0837	0	0.00106	0.00713	0.008	0	0.00627	0.00045	0.00164	0	0	1.01329	0.0467	0.00954	0.00215	0.00508	0	0.47366	0.24358
S0da0d32_timepoint2	0	0	0	0	0	0	0	0	0	0	0	0	0.05906	0.59076	0	0.06348	0	0.05346	0.01453	0.02035	0.4835	0.04773	0.04199	0.08511	0	0	0.03302	0	0	0.32901	0.50243	0	0	0	0	0	0	0	0.0022	0.00837	0	1.39991	0.11823	0	0	0.0037	0.00079	0.00046	0
S4c43eed_timepoint2	0	0	0	0.00571	5e-05	0.00506	0	0.0102	0	0.00058	0.01927	0	0.11625	0.10433	0.50853	0.41376	0	1.19421	0.3208	0.26144	0.07203	2.06485	0.0962	0.46612	0	0	0	0	0	0.04027	0.72169	0	0	0	0	0.02495	0.00053	0.00061	0.01685	0.00409	0	0.56332	0.16128	0.00452	0	0.0173	0.00052	0.31809	0
S1f036bc_timepoint2	0	0	0	0.00038	0	0	0.00276	0	0	0	0.00054	0	0.00704	0.29089	0.05789	0.35569	0	0.29947	0.00381	0.02866	0.03791	1.99202	0.00494	0.71299	0.14567	0	0	0	0	0.64966	0.05334	0	0	0	0.00454	0	0.00127	0	0.01438	0.01867	0	0.51046	0.02251	0	0	0.00468	0	0.10614	0.05045
S830ca13_timepoint2	0	0.00036	0	0.00907	0.00335	0.00857	0.00617	0	0	0.00287	0.02011	0.01296	0.0227	0.0794	0	0.96898	0	0.09563	0	0.02385	0.01509	3.52175	0.08781	1.36368	0.44832	0	0	0	0	0.79721	0.00184	0	0	2e-05	0	0.09743	0.00084	0	0	0.01112	0	2.47621	0.61294	0	0	0	0	0.33903	0.10436
S8cead18_timepoint2	0	0	0.00284	0.00229	0	0	0	0.00272	0	0.00642	0.00053	0	0.06318	0.06488	0.60459	0.06142	0	0.04287	0	0.01032	0.44319	0.84696	0	0.104	0.09391	0	0	0	0	0.41849	0.3394	0	0	0	0	0.00189	0.00018	0	0	0.00756	0	0.84426	0.08395	0	0	0.00412	0.00014	0.12946	1.33918
S0b4f98b_timepoint2	0	0	0.00462	0	0	0	0	0	0	0	0.00348	0	0.07972	0.49979	0.87627	0.48648	0	0.24448	0.00862	0.02781	1.83338	1.4469	0.07308	0.69095	0.10234	0	0	0.00229	0	0.52523	0	0	0	0	0	0.07319	0	0	0	0.02199	0	1.46146	0.00727	0.0034	0	0	0	0	2.03431
S16ebef5_timepoint2	0	0	0	0.00538	0	0	0	0.00243	0.0115	0	0.00335	0	0.00351	0.1168	0.54884	0.14191	0	0.23331	0	0.50601	0.3564	0.04926	0.08531	0.09627	0.24173	0	0	0	0.00413	0.28262	0.16251	0	0.00292	0.00025	0.00334	0	0.00012	0	0	0.01574	0	0.35494	0.00479	0	0	0.00519	0	0.0566	0.00047
S89e15e6_timepoint2	0	0	0.00959	0.00051	0	0	0	0	0.00104	0.0017	0.00693	0	0.04259	0.23701	0.19392	0.70898	0	0.02277	0.05808	0	4.29673	2.49089	0	0.10288	0	0	0	0	0	0.40782	0.01099	0	0	0	0.00218	0.00153	0.0016	0	0.00725	0.00559	0	0.13435	0.03058	0.00134	0	0.00167	0	0.44655	0
Sba19d5b_timepoint2	0	0	0	0	0	0.00056	0.00165	0	0	0.00181	0	0	0.11527	0.2707	0.72503	0.10981	0	0.24606	0.0062	0.01101	0.04019	2.55371	0	0.38868	0.0625	0.01367	0	0	0	0.45941	0.47896	0	0	0	0	0.00168	0.00189	0.0004	0.01576	0	0	0.93299	0.14073	0.00825	0.00639	0.00756	0.00094	0.22297	0.46506
S301ca82_timepoint2	0	0.00093	0	0.00254	0.00125	0.00711	0.0067	0	0	1e-05	0	0	0.01845	0.12265	2.0334	1.38432	0	0.0506	0.01274	0	1.968	1.62356	0.17979	0.42422	0	0	0	0	0.00017	0.48143	0.16234	0	0	0	0.0059	0.21045	0.00471	0	0.01101	0.00599	0	3.30558	0.4214	0.0025	0.00106	0.0121	0	0.26658	0.04574
S0e5d7c5_timepoint2	0	0	0	0.0005	0	0	0.00961	0.00541	0	0	0	0.00013	0.05956	0.21107	0.32982	0.28394	0	0.66842	0.03517	0.03373	0.73339	1.73465	0.18766	7e-05	0.09511	0	0	0	0	0.45473	0.01163	0	0.00409	0.02198	0	0	0.00246	0.00011	0.00704	0	0	1.05193	0.20432	0.00285	0	0.00227	0.00235	0.1237	2e-05
S5476486_timepoint2	0	0	0	0	0	0.00164	0	0	0	0	0.00058	0.0017	0.37074	0.1401	0.91726	0.11757	0	0.60554	0.15519	0.06391	0.20923	3.8306	0.02149	0.59006	0	0	0	0	0	0.84978	0	0	0	0	0.00242	0	0.00137	0.00013	0.02497	0	0	0.16499	0	0.00032	0.00312	0.00565	0.00303	1.06794	0.15361
S85ef5d5_timepoint2	0	0	0	0	0	0	0	0	0	0	0.00418	0	0.09671	0.98009	1.65705	1.15595	0	0.34154	0	0	0	0	0	0	0	0	0	0	0	0.17018	0.02834	0	0	0	0.00161	0.0738	0.00818	0	0.01287	0.00787	0	0.06643	0.05265	0.00047	0.01057	0.00892	0	0.22805	0.64066
S573caf9_timepoint2	0	0	0.00398	0	0	0.00013	0	0.00285	0	0.0023	0.00119	0	0.07062	0.1434	0	0.08219	0	0.03843	0.01585	0.20404	1.29454	0	0.01325	0.24062	0.1257	0	0.02973	0	0	0.36158	0.1479	0	0	0	0	0.00325	0.00437	0	0.01014	0	0	0.39581	0.17585	0.00716	0.003	0	0	0	0
S0c9cc1f_timepoint2	0	0	0.01896	0.00957	3e-05	0.00197	0.01041	0	0.00298	0.00381	0.03694	0.00025	0.16989	0.14614	2.41093	0.46296	0.09529	0	0.05791	0.12072	0.30847	0.02065	0	1.24069	0.23957	0	0	0	0	0.3739	0.0653	0	0	0	0	0.01174	0.00205	0.00298	0.04713	0.00841	0	1.73989	0.00664	0.02781	0.14153	0.03085	0.00252	0.85416	0
S7b2ccf8_timepoint2	0	0	0	0	0	0	0	0	0	4e-05	0	0	0.02354	0.18312	0.24931	0.63394	0	0.1934	0.05995	0.1499	0.01777	0.95362	0	2.22916	0	0.12516	0	0	0	0	0.28801	0	0	0.0006	0.01612	0	0.00806	0.00113	0.20856	0.00975	0	1.10039	0	0	0.00805	0.11303	0.00073	0.03568	0.39906
Sb01c7be_timepoint2	0	0	0	0	0	0.00163	0.00102	0.00018	0	0	0	0	0.11225	0.21723	0.21364	0.35508	0	0.29964	0.08127	0.06889	0.35645	2.6862	0.16301	0.56607	0.05845	0	0	0	0	0.62543	0.01378	0	0	0	0.00021	0	0.00042	0	0.00203	0.01834	0	0.90313	0.01399	0	0	0.00463	0	0.42438	0
Sfa04631_timepoint2	0	0.00068	0.01657	0.00075	0	0.0014	0	0.0028	0.02286	0.00279	0.00502	0	0.07299	0.1522	0.69769	0.46868	0	0.08039	0.02443	0.01196	0.46482	2.28394	0.08268	0.69594	0.54459	0	0	0	0.02904	0.51253	0.00277	0	0	0	0.00186	0	0.00125	0	0.00881	0.02633	0	0.30973	0	0.0003	0	0.00104	3e-05	0.46983	0
S1753279_timepoint2	0	0	0	0	0	0.00126	0	0	0	0	0	0	0.16301	0.19313	0.02258	0	0	1.8562	0	0.05663	0.00014	1.84974	0	0.00016	0	0	0	0	0	1.01797	0	0	0	0	0.02133	0.00877	0.0006	0	0.00498	0.00219	0	0.79446	0.03834	0.00153	0.02127	0.0046	0	0	0
S2579ac2_timepoint2	0	0	0	0	0.0004	0.00982	0.00327	0	0	0.0047	0.00771	0.00562	0.17879	0.30573	0	0	0	0.06247	0.21547	0	0.44748	2.30737	0	0	0	0	0	0	0	0.62402	0.14209	0	0	0	0	0	0	0	0	0.00655	0	0.88287	0.00392	0.00035	0	0	0	0.31219	0
Sc75b32a_timepoint2	0	0	0	0	0	0	0.00044	0	0	0	0	0	0.09529	0.14351	0.37329	0	0	0.33858	0	0	2.79942	1.28726	0	0	0	0	0	0	0	0.7309	0	0	0	0	0	0	0.00547	9e-05	0.02757	0.00531	0.02493	0.605	0	0.00148	0.02604	0.00437	0.00025	0.0014	0.00245
Sb579cb9_timepoint2	0	0	0	0	0	0	0	0	0	0	0	0	0.03268	0.16277	2.06063	0	0	0.35426	0	0.03925	0.95656	5.30123	0	1.53705	0	0	0	0.00223	0	2.1338	0.01389	0	0	0	0	0	0.00234	0	0.02328	0.00968	0	0.88544	0.15511	0.01176	0	0	0	0	0.70478
S7561542_timepoint2	0	0.00042	0.00269	0	0	0.00052	0.00168	0	0	0.01238	0	0	0.06791	0.17576	0.12828	0	0	0.62921	0.20022	0	0.00699	0.72274	0.37497	0.65076	0.01289	0	0	0	0.01399	0.22437	0	0.00062	0.00893	0.00465	0	0	0.00138	0	0.03059	0	0	1.6652	0.2552	0.00135	0	0.00541	0	0	0
Sb242462_timepoint2	0	0	0.00059	0.00032	0	0.00085	0	0	0	0	0	0.00025	0.03403	0.10922	1.0908	0	0	0.34514	0	0.00948	0.84086	1.24742	0	0	0.12609	0	0	0.00131	0	0.00077	0.02388	0	0	0	0.00594	0.00181	0.00147	0	0.03305	0.00343	0	0.03763	0	0	0	0.00468	2e-05	0.09198	0.05107
S5a2bcd2_timepoint2	0	0	0	0	0	0	0	0	0	0	0	0.00084	0.00667	0.39125	0.05835	0.3189	0	0.02513	0.09301	0.00065	0.01458	1.31397	0.27732	0.13917	0.11965	0	0	0	0.0002	0.33113	0.14626	0	0	0	0.00302	0	0.00055	5e-05	0.00474	0.00339	0	0.58631	0.02683	0	0	0.00296	0	0.0589	0
S437fee8_timepoint2	0	0	0.00185	0	0	0	0.00021	0	0	0.00029	0.00067	0	0.24045	0.15565	0.26269	0.05515	0.16339	0	0	0.00393	0.35328	2.05042	0	0.20564	0	0	0	0	0	1.39134	0.00539	0	0	0	0	0	0.00094	0	0.00448	0	0	1.25903	0.20193	0	0	0.00232	0.00357	0	1.56169
S04041d7_timepoint2	0	0	0	0.00262	0.00421	0.00412	0	0.00274	0.00092	0.00342	0	0	0.17814	1.14294	0.0054	1.48107	0	0.77513	0.02504	0.11471	0.61074	0.38656	0.1226	0.07072	0.06646	0	0	0	0	0.19183	0.12182	0	0	0	0.0024	0	0.00176	0	0.00115	0.00043	0	1.3155	0.30178	0	0	0.00756	0	0.01986	0.13939
Sf0bd600_timepoint2	0	0	0	0	0.00085	0	0	0	0.00238	0	0	0.00043	0.18679	0.10307	0	0.16427	0	0.02062	0.00014	0.0019	0.09878	0.42486	0.3255	0.01862	0.24612	0	0	0	0.0025	0.57987	0.00263	0	0	0	0.00409	0.01435	0.00081	0	0	0.01884	0	0.29404	0.02249	0	0.00125	0.00501	0	0.03067	0.08288
S1c04030_timepoint2	0.00397	0	0.01331	0.00213	0.00065	0.00223	0.00048	0.00298	0	0.00968	0	0.0006	0.02764	0.34066	0.15669	0.27104	0	0.81445	0.04276	0.01125	0.29606	2.80427	0	0.53603	0.08922	0	0	0	0.00518	0.59736	0	0	0	0	0	0	0.00054	0	0.0018	0.00708	0	1.22154	0.01691	0.00562	0	0.00427	0	0.96119	0
S1c96ccc_timepoint2	0	0	0	0.00013	0	0.0002	7e-05	0.00071	0	0	0	0	0.16029	0.13743	0.88536	0.17112	0	0.58846	0.00747	0.02525	0.02234	3.03271	0	0.24584	0.21696	0	0	0	0	0.38733	0.42839	0	0.00035	0	0	0	0.00077	0.01833	0	0.01235	0	1.09158	0.27108	0.00962	0	0.00858	0	0.09867	0.36582
S3a60a11_timepoint2	0	0.00047	0	0.00115	0	0.00285	0.00273	0	0.00452	0.01529	0.00612	0	0.29114	0.23617	0.46968	0	0	0.45951	0.05056	0.1637	0.27545	2.46279	0	0.286	0.07226	0.03464	0	0	0	0.08367	0.34429	0	0	0	0	0	0.00445	0	0.0003	0.02212	0	1.30144	0.05197	0.00107	0.00161	0.00636	0	0.58446	0
S02dad37_timepoint2	0	0	0	0	0	0.00067	0	0	0	0	0	0	0.02083	0.06007	0.35907	0.09662	0	0.17424	0	0.05095	1.15794	1.66729	0.13563	1.25605	0.03726	0	0.01921	0	0	0.53573	0.00263	0	0	0	0	0	0.00113	0	0.01737	0.00395	0	0.12604	0.08127	0.00092	0	0.00428	0.00143	0.1569	0.1062
S35e1d11_timepoint2	0	0	0.0065	0.00332	0	0.00068	0	0	0.00373	0.00093	0	0	0.00239	0.06691	0	0.09541	0	0.00673	0	0.00573	0.071	0.8616	0.04588	0.09333	0.0041	0	0.00374	0	0.00637	0.66235	0.00069	0	0.0022	0.00029	0.00611	0	0.00182	5e-05	0	0	0	0.44402	0.01347	0	0	0.00177	0.00015	0.00624	0.62213
Sb13c1c8_timepoint2	0	0	0	0	0	0	0.00056	0	0	0	0	0	0.07467	0.08259	0.21829	0.07122	0	0.57444	0.01401	0.01463	0.37173	1.89103	0	0.20135	0.06765	0	0	0	0	0.02505	0.66875	0	0	0	0.0009	0	0.00011	0	9e-05	0.01341	0	0.63521	0.06158	0	0.00011	0.00208	0.00186	0	0
S6c68836_timepoint2	0	0	0	0.00104	0	0	0	0	0	0.00131	0.00743	0	0.03518	0.11214	0	0	0	1.04906	0	0	1.17075	3.24437	0.14469	0	0	0	0	0	0	0.751	0.03054	0	0	0	0	0	0.03663	0.00215	0	0	0.00808	0.1867	0.23313	0.01639	0	0	0	1.60146	3.12133
S42967ef_timepoint2	0	0	0	0.01191	0	0.00271	0.01046	0.00397	0.00479	0.00863	0	0	0.01376	0.82072	0	0.0595	0	0	0.02657	0	0.03016	0.4888	0.09194	0.1325	0.04839	0	0.01582	0	0.00044	0.28532	0.0213	0	0	0	0.01204	0.0009	0.0005	0	0	0.01865	0	0.539	0.02045	0	0	0.00256	0	0.07165	0.04307
Sf776a51_timepoint2	0	0	0	0	0	0.00058	0.00138	0	0	0	0	0.00042	0.0629	0.03363	0.48641	1.09398	0	0.02766	0	0	0.28744	1.62356	0.20513	0.66787	0	0	0	0	0	0.6324	0	0	0	0	0.01526	0.02239	0.00025	0	0.02028	0.00128	0	1.28268	0.10253	0.00079	0.00112	0.00872	0	0.30102	0
S2133b35_timepoint2	0	0	0	0	0	0.00125	0	0	0.00209	0.00014	0.00668	0	0.04853	0.0506	0.26822	0.78154	0	0	0.01907	0.06987	0.0236	0.11105	0.11836	1.05677	0.05776	0	0	0	0.00535	0.30828	0.18484	0.01914	0.00131	0	0	0	0.00096	0	0.01934	0.00385	0	0.57256	0	0	0	0.00676	0	0.85382	0.0449
S4ceb7ff_timepoint2	0	0	0	0.00032	0.00064	0.00309	0	0	0.00138	0	0.00026	0	0.18685	0.23471	0.06337	0.11809	0	0.15725	0.02623	0	0.11709	0.11823	0.1837	0.39569	0.08512	0	0.00274	0.00082	0	0.54531	0.21899	0	0	0	0	0	0.0007	0.00024	0.01389	0.01249	0	0.90206	0.07103	0.00107	0	0.00401	0.00457	0.26697	0.00261
S36ce344_timepoint2	0	0	0	0	0	0.00484	0	0	0	0	0	0	0.08208	0.22167	0.32427	0.24257	0.1138	0.43632	0.05592	0.01001	0.56178	0.02065	0	0	0.16062	0	0	0	0	0.85433	0	0	0	0	0	0	0.00417	0.00238	0	0.00916	0	0.78132	0	0.00684	0.00201	0.00242	0	0.54304	0
S04dbbeb_timepoint2	0	0	0	0.00833	0	0.00033	0.02018	0	0.00121	0	0	0	0.21499	0.39725	1.61839	0.44858	0	0.60053	0.2496	0.02155	0	2.81622	0.27699	0.2489	0	0	0	0	0	0.48645	0.01094	0	0	0	0	0.04099	0.00031	0	0.00786	0	0	0.11437	0.22648	0.02306	0.00418	0.00663	0	0	0
S2087b11_timepoint2	0	0	0	0	0	0	0	0	0	0.00092	0.00403	0	0.13521	0.07049	0	0.18912	0	0.00149	0	0.01876	0.08983	0.65421	0.00917	0.2831	0.16658	0	0	0	0.00153	0.16387	0.44714	0	8e-05	0	0.0083	0	0	0	0.00123	0.01981	0	1.6168	0.02349	0	0	0.00272	0.00172	0.43565	0
Sc6753f0_timepoint2	0	0	0	0	0	0.00158	0	0	0	0.00026	0	0	0.02643	0.12095	0.24227	0.22925	0	0	0	0.06974	0.02223	0.73003	0	0.06825	0	0	0	0	0	0.3734	0.03686	0	0	0	0.00121	0.01065	0	0	0.01095	0.02097	0	1.01217	0	0	0	0.00194	0	0.16706	0.00275
S0a2d9d9_timepoint2	0	0	0	0	0	0	0	0.00017	0	0	0	0	0.24226	0.22382	0.0847	0	0	0.16353	0.20123	0.00014	0.64818	0.00437	0	0	0	0	0	0	0	0.448	0.13571	0	0	0	0	0	0	0.00116	0.01516	0	0	1.52432	0.24678	0.0033	0.00193	0	0	0.38922	2.1557
S1860397_timepoint2	0	0.00224	0.00677	0	0	0.00025	0	0	0.00254	0	0	0.00234	0.12711	0.11782	0.46346	0	0	0.1916	0	0	1.63515	5.88186	0	0	0	0	0	0	0	0.10065	0.03803	0.00038	0	0	0	0	0	0	0.02515	0	0	0.07241	0.33376	0.01994	0	0.00291	0.00345	0.7389	0
Sb46c4fc_timepoint2	0	0.00208	0.00355	0	0	0.00391	0	0	0	0.00097	0.00506	0	0.85224	0.08915	0.99617	0	0	0	0	0	14.2742	0.08094	0	0	0	0	0.01587	0	0	0.0703	0.00624	0	0	0	0	0	0.00196	0	0.09177	0.1136	0	0.05263	0.01912	0.01208	0.04457	0.02471	0.02501	0.05799	0
S0f4daaf_timepoint2	0	0.00025	0	0.00054	0	0.00196	0.00064	0	0	0.00161	0	0.00301	0.11388	0.18297	0.50526	0.11741	0	2.71945	0.1424	0.02752	0.5332	3.00978	0.10569	0.88281	0.09007	0	0	0	0.0022	0.71202	0.0578	0	0	0.00053	0	0.02446	0.00052	0	0.02209	0.00775	0	0.83233	0.03397	0.01297	0	0.00518	0	0.29848	0.23101
S0dd1608_timepoint2	0	0	0	0	0	0.00104	0	0	0	0	0.00592	0	0.18265	0.32268	0.39914	0	0	0.19471	0	0	0.23397	2.54186	0	0	0	0	0	0	0.00272	0.89911	0.02624	0	0.00255	0.00099	0.00802	0	0.00705	0.00132	0.07518	0.00931	0	0.98352	0.05981	0.0166	0	0	0	0	0.61237
S62fd353_timepoint2	0	0.00018	0	0	0	0.00054	0	0	0	0	0	0	0.05196	0.07582	0.83407	0.6106	0	1.15041	0.08786	0	5.06022	0	0	0	0	0	0	0	0	0	0	0	0	0	0	0	0.00106	0.01329	0	0	0	0.48821	0	0	0.00556	0.00626	0	0	8.09696
S104b6c8_timepoint2	0	0	0.00351	0	0	0.00061	0.00029	0	0	0.00212	0	0	0.0355	0.11312	1.54228	0.64719	0	7e-05	0.11776	0.12135	0.0037	1.08281	0.15836	1.03318	0.66208	0	0	0.0034	0.01241	0.37484	0.07363	0	0	0.0024	0.00186	0.0025	0	0	0.02693	0.00202	0	0.71149	0	0	0	0.00258	0	0.05757	0
S32ff08d_timepoint2	0	0	0.00337	0	0	0	0	0	0.00119	0	0	0	0.10866	0.10157	2.32584	0.24513	0	0	0.00233	0.00268	0.0245	0.06542	0.00242	0.0799	0.07255	0	0	0	0	6e-05	0.60119	0	0.00029	0	0.00338	0.00265	0.00216	0	0	0.01145	0	0.12083	0.08425	0	0	0.0011	0	0.04402	0.28629
S99ec24d_timepoint2	0	0	7e-05	0.00101	0.00097	0	0	0	0.00148	0	0	0.00031	0.15489	0.24647	0.0221	0.4383	0	0	0	0.01161	0.08203	2.95106	0.33951	3.64419	0	0	0	0	0	0	0.82678	0	0	0	0	0	0.00059	0	0	0.03347	0	1.84921	0.01607	0.00599	0	0	0	0.3105	0.47394
S4b7de12_timepoint2	0	0	0	0	0	0	0.00278	0	0	0	0	0.00083	0.1143	0.14706	0.12119	0.24782	0	0.23105	0.04799	0.00767	0.12641	1.42592	0.40103	0.1685	0.09401	0	0.05059	0	0	0.89195	0.00221	0	0	0	0.00195	0.00894	0.00445	0	0.00588	0.01261	0	0.88963	0	0.00021	0	0.00131	0	0.41174	0.03948
S71ed66b_timepoint2	0	0.00024	0.01008	0.00092	0.0047	0.01465	0	0.01137	0	0.01099	0.10579	0.00223	0.38639	0.62966	0.00096	0	0	0.97731	0	0.04745	0.49686	2.3771	0	0	0	0	0	0	0	0.08571	0	0	0	0	0	0	0.00051	0	0.00329	0	0.0035	0.10602	0.29703	0	0	0	0	0.28852	0.33577
S4c7bea5_timepoint2	0	0	0.00191	0.003	0.00046	0.00153	0	0.00207	0.014	0.0023	0.00992	7e-05	0.11007	0.40464	0.49134	0.31123	0	0.08393	0.0226	0.00319	0.02479	0.63553	0	0.10385	0.01371	0	0	0	0.00024	0.92113	0	0	0	0	0	0.02647	0.00015	0	0.00271	0.0015	0	1.2916	0.12236	0	0	0.0041	0.0001	0.07773	0.18035
S4ba6434_timepoint2	0	0	0	0	0	0.00421	0	0	0.0005	0	0.0084	0.00043	0.22431	0.07685	0.10307	0	0	0.56624	0.29017	0	0.66423	1.37515	0	1.01309	0	0	0	0	0	0.31266	0.54103	0	0	0	0	0	0.00043	0.01234	0	0.0006	0	1.32453	0.02654	0.02536	0	0.00291	0	0.21272	0
S0926b5c_timepoint2	0	0	0	0	0	0.00064	0	0	0	0.00183	0	0.00452	0.01072	0.16001	0	0.79566	0	0.0141	1.29088	0.66442	2.54627	0.01401	0.08341	0.377	0	0.00595	0.00017	3e-05	0	0.55851	0.03487	0	0	0	0.02058	0	0.01583	0	0	0.02121	0	0.16566	0.18841	0	0	0.03911	0	0.34161	0.77614
S55b1dbf_timepoint2	0	0	0	0.00075	0	0.00107	0	0	0	0.00071	0.00247	0	0.06739	0.27436	0.99624	0.38439	0	0.06804	0.01027	0.33447	0.01621	0.00608	0.03069	0.3235	0	0	0	0	0	0.34614	0	0	0	0	0	0	0.00116	0.00012	0.02029	0.00059	0	0.42826	0.0005	0.00054	0	0.00639	0.00058	0.19195	0
S42471b3_timepoint2	0	0	0.00279	0.00139	0.00322	0.00273	0	0	0.0013	0.00407	0	0.0011	0	0.49628	0.00028	0	0	0	0	0	0	0.834	0	0	0	0	0	0.00011	0	0.41408	0.02037	0	0.00537	0.00108	0	0	0.0005	0	0.00541	0.00626	0.00031	1.76591	0.08118	0	0	0	0	0	0
S4232330_timepoint2	0	0	0	0.00023	0	0.00076	0.00215	0	0	0	0	0	0.14425	0.11851	0.63684	0.3963	0	0.16342	0	0	4.92344	0	0	0.13436	0	0	0	0	0	1.00818	0	0	0.00017	0	0	0	0.00025	0.0019	0.02139	0.0032	0	0.69839	0.00397	0.02143	0	0	0.00047	0	0.1546
S8727dd1_timepoint2	0	0	0	0	0	8e-05	0.00076	0	0	0	0.00339	0	0.11033	0.28886	1.13845	0.28156	0	0.13331	0	0.04665	0.2823	1.18347	0	0.1132	0	0	0	0	0	0.60057	0.03292	0.00499	0	0	0	0.00269	0.00409	0	0.03194	0.00769	0	2.19073	0.12359	0.00169	0	0.00168	0	0.16333	1.20622
Sa4c112c_timepoint2	0	0	0	0	0	0.00062	0.00021	0	0.00045	0	0	0	0.34654	0.44496	0	0	0	0.1372	0.33016	0	3.50687	2.52995	0	0	0	0	0	0	0	0.92237	0.04068	0	0	0	0	0	0.00063	0.0024	0.04485	0.00967	0	0.69017	0.1501	0.00358	0.0209	0.0043	0.0016	0	0.60639
S87bbd3b_timepoint2	0	0	0	0	0	0.00135	0	0	0	0.00059	0.01869	0	0.17251	0.18335	0.31856	0.3982	0.01853	0.05439	0.08302	0.23109	0.7144	1.31247	0.03349	0	0	0	0	0	0	0.7079	0.00375	0	0	0	0.00028	0.00072	0.00011	0	0.01269	0.01297	0	1.72277	0.0286	0	0	0.00399	0	0	0.19484
S5fc5425_timepoint2	0	0	0	0	0	0.00036	0	0	0.008	0	0	0	0.24243	0.35848	0	0.06938	0	0.05475	0.02357	0.00102	0.03695	1.18976	0.0151	0.18601	0.01016	0	0	0	0	0.53242	0.07768	0	0	0	0	0	0.00035	0.0001	0.00033	0.01199	0	0.70882	0.00346	0	0	0.00162	0.00048	0.12	0.12192
S8bb66d4_timepoint2	0	0	0	0	0	0	0	0	0	0	0	0	0.0568	0.23805	0.02532	0.92259	0	0.3098	0	0	0.00833	1.18314	0.18879	0.29306	0	0	0	0	0.00491	0.42908	0	0	0	0.00669	0.00767	0	0.00381	0	0.00263	0.009	0	1.96393	0.016	0	0	0.00125	0	0.26373	0.58269
Se517436_timepoint2	0	0	0.01017	3e-05	0	0	0	0.00304	0	0.00165	0.00086	0	0.10748	0.18057	0.00785	0.40903	0	2.86251	0.07718	0.035	2.37752	3.039	0.34598	0.19835	0.11747	0	0	0	0	0.32889	0.33359	0	0	0	0	0	0.0014	0	0	0.01401	0	0.43538	0.08931	0.01457	0	0.00517	0	0.58743	1.41315
S5d469b8_timepoint2	0	0	0	0.00393	0	0.00244	0	0	0	0.00183	0	0	0	0.22562	1.18653	0.3521	0.13097	1.35981	0.09051	0	0.10038	0.00953	0.01915	0.23576	0	0	0	0	0	1.34646	0	0	0	0	0	0	0	0.00125	0.01529	0	0.14729	0.64658	0	0.00657	0.0062	0.00235	0	0	4.50615
S0e15d8a_timepoint2	0	0	0	0.00077	0	0	0	0	0	0	0	0	0.00336	0.63634	0.03533	0.2811	0	0.17275	0.11691	0.10199	0.0403	0.65499	0.05166	0.14693	0.10577	0	0	0	0.0038	1.13493	0.03723	0	0	0	0.00142	0.01446	0.00187	0	0.00346	0.01477	0	0.45538	0.0588	0	0	0.00374	0	0.23629	0.02888
S4b62a81_timepoint2	0	0	0.00403	0.00575	0	0.00218	0	0.0035	0	0.0055	0.00867	0.00133	0.07345	0.18768	0.14563	0.21846	0	0	0.01084	0.00756	0.1916	2.32513	0	0.28325	0.02305	0	0	0	0.02193	0.6734	0.05583	0	0	0	0	0	3e-05	0	0	0.01007	0	1.82801	0	0	0	0	0	0	0
S22ba242_timepoint2	0	0	0	0	0	0	0.00373	0.00017	0.00516	0.00729	0.00173	0.00036	0.00742	0.23596	0.02263	0.04102	0	0.03518	0.00652	0.00088	0.15038	0.52918	0.04513	0.11211	0.00099	0	0	0	0	0.64548	0.08537	0	0	0	0	0.00253	0	0	0.00077	0.00555	0	2.41544	0.06737	0	0	0	0	0.07647	0.01349
S06bfa7e_timepoint2	0	0	0	0	0	0	0	0	0	0	0	0	0	0.27922	0.00084	0.01571	0	0	0	0	0.02028	0.00692	0.00989	0.02857	0.02385	0	0.00438	0	0	0.65599	0.06886	0	0	0	0.01123	0.01663	0.00098	0	0	0.00787	0	1.83241	0.0137	0	0	0.00431	0	0.00564	0.08151
Se056ee6_timepoint2	0	0	0	0	0.00094	0.00144	0	0	0.0128	0.0016	0.00721	0.00209	0.12599	0.13793	0	0.55191	0.09039	0	0.00342	0.22064	0.3174	1.18075	0.09321	0.02152	0	0	0	0	0	0.63227	0.00329	0	0	0	0.00456	0	0.00422	0.00052	0.016	0.01486	0	0.85003	0.03473	0	0	0.00363	0	0.05355	0.13885
S659352e_timepoint2	0	0	0	0.00101	0	0	0	0.00173	0.0005	0.00301	0	0	0.17314	0.53425	0.72602	0.11634	0	0.05316	0.01758	0.03212	0.12021	0.4755	0.0528	0.1806	0.08207	0	0.03151	0	0	0.6432	0.04693	0	0	0	0	0.00632	0	0	0.00362	0.01401	0	0.57325	0	0	0	0.00162	0	0.12757	0
S656e1cb_timepoint2	0	0	0.00296	0.0005	0	0.00286	0	0.00027	0.00274	0.00087	0	0	0.02505	0.10397	0.08126	0.00048	0	0.14637	0.01342	0.0106	0.26631	1.16842	0	0.08283	0.00608	0	0	0	0	0.38044	0.42529	0	0	0	0	0	0.0001	0	0	0.00105	0	0.80261	0.0396	0	0	0.00111	0	0.12597	2.76428
S000029d_timepoint2	0	0	0.00012	0.00424	0	0.00246	0	0	0	0	0.0053	0.00082	0.09581	0.38999	0.56732	0.24207	0	0.03393	0.0914	0.00413	0.7149	0.35109	0.11376	0.04955	0	0	0	0	0	0.69966	0.05652	0	0	0	0.00627	0	0.00668	2e-05	0.01267	0.00755	0	1.1096	0.22421	0	0.01452	0.00629	0	0.03747	0
S034cc1f_timepoint2	0	0	0	0	0	0	0	0	0	0	0	0	0.0063	0.26891	0.30016	0.24078	0	0.85219	0	0.07255	0.03769	2.51369	0	0.60008	0.31192	0.02256	0	0	0	0.29892	0.21603	0	0	0	0.00372	0	0.00484	0	0	0.00765	0	0.44728	0.34719	0	0.00168	0.00227	0	0.25176	0.0025
Sc1c4007_timepoint2	0	0	0	0.00199	0	0.00033	0.00015	0	0	0	0	0	0.03145	0.18063	0.03275	0.17243	0	0.0532	0.06647	0.06596	0.12448	0.73949	0.03188	0.41983	0.08431	0	0	0	0	0.59731	0.01732	0	0	0	0.0368	0	0.00044	0	0	0.0092	0	0.15042	0.05789	0.00065	0	0.00143	0	0.2284	0
Sa7e573e_timepoint2	0	0	0	0.00815	0	0.003	0	0	0	0.00312	0	0	0.00117	0.11184	0.00378	0.20451	0.0215	0.05701	0	0.03631	0.01617	0.01402	0.04666	0.06412	0.0236	0	0	0	0	0.29105	0.18215	0.01136	0.00865	0	0	0.00379	0.0001	0	0	0.00891	0	0.56273	0.0032	0	0	9e-05	0	0.28479	0
S1b80eb0_timepoint2	0	0	0	0.00125	0	0.00162	0.02117	0	0	0.00871	0	0	0.25354	0.21069	0	0.18132	0	0.94094	0	0.07171	0.8395	1.27651	0	0.57229	0	0	0	0	0.00158	0	0.48825	0	0.00159	0	0	0	0.00874	0	0.03141	0.01186	0.0048	0.77867	0.01892	0.01223	0	0.00452	0	0.76994	0
S107e55b_timepoint2	0.32196	0	0	0.00804	0.0004	0.00306	0	0	0	0.00598	0.02019	0	0.01027	0.42302	3.73266	0.16274	0.00397	0.13048	0.02979	0.00475	0.4255	1.41048	0.15099	0.23908	0.05737	0	0.04364	0	0	0.22137	0.31285	0.00137	0	0.00013	0	0.14588	0.0014	5e-05	0.00948	0.00135	0	0.38207	0.06852	0	0.00961	0.00801	2e-05	0.97318	0.08021
S056560d_timepoint2	0	0	0	0.00089	0	0.00083	0	0	0	0	0.00105	0	0.11609	0.176	1.05818	0.10457	0	0.04936	0	0.01859	1.49362	1.0366	0	0.04122	0.01854	0	0	0	0	0.9384	0.17332	0	0	0	0	0	0.00277	0.00017	0.00599	0.0068	0	1.60861	0.05005	0.00799	0	0.00778	0	0.29242	0.26302
Se75f6ec_timepoint2	0	0	0.00314	0	0	0	0	0	0.00054	0.001	0	0	0.19509	0.54582	1.08815	0.18519	0.03922	0.02171	0.18476	0.00639	1.01802	2.52572	0.05766	0.72917	0	0	0	0	0	0.17023	0.41885	0	0	0	0.042	0	0.01445	0.00794	0.02196	0.001	0	0.54133	0.06618	0	0.00446	0.00765	0.00043	0	1.87902
Sa524cc5_timepoint2	0	0	0	0.00016	0	0.00165	0	0	0.0006	0	0.00171	0	0.11112	0.16233	0	0.06081	0	0.46536	0.01142	0.04074	0.0317	1.77946	0.26769	0.02624	0.05629	0	0	0	0	0.30283	0.15264	0	0	0	0.01127	0	0.00017	0	0.00827	0.01609	0	0.70898	0.11354	0.0012	0	0.0035	0	0.36152	0.19132
S6486d31_timepoint2	0.00987	0	0.00621	0.00084	0	0	0	0.00517	0	0.00829	0.00124	0	0.16781	0.13893	0	0	0	0.24882	0	0.02786	0.08886	1.50062	0	0.5958	0.02644	0.01608	0	0	0	0.97757	0.00773	0	0.00045	0	0.00518	0	0.00125	0.00017	0.01638	0	0	0.59681	0.02433	0	0.00163	0.00804	0.00023	0.0773	0
S1d2a3b9_timepoint2	0	0	0	0	0	0.00093	0	0	0	0.00124	0.0106	0	0.23856	0.27826	0.45656	0.23364	0.24618	0.05186	0.07232	0.00891	1.41011	0.51973	0	0.67278	0.03597	0	0	0	0	0.54813	0	0	0	0	0	0	0.02339	0.00175	0.00389	0.0182	0	0.88462	0.00025	0	0	0.00379	0.00244	0.17175	0.64192
S28b4f11_timepoint2	0	0	0	0.00084	0.00268	0.01825	0.00814	0	0	0.00356	0	9e-05	0.05014	0.0548	0.23138	0	0	0.04475	0	0.04338	0.04828	2.33296	0.01992	0.5247	0	0	0	0	0	0	0	0	0.03041	0	0.00562	0	0.01107	0	0	0.0062	0.0026	0.99255	0.02361	0	0	0.01026	0	3.3348	0
S3ff43e8_timepoint2	0	0	0	0	0	0.00389	0	0.00315	0.02713	0.0001	0	0.00704	0.07706	0.20283	0.05168	0.04482	0	0.00095	0	0	0.02366	0.53954	0	0.07717	0	0	0	0	0.00047	0.79765	0.01281	0.03456	0.02358	0	0	0	0	0	0.0017	0.00941	0	1.61725	0.00932	0	0	0	0	0.47924	0.02571
S0c79198_timepoint2	0	0.0001	0	0	0	0.00602	0.00082	0	0	0	0	0.00075	0.00929	0.30441	2.02891	0.19639	0	0.09067	0.03618	0.04422	0.1129	0.34541	0.03994	0.02213	0	0	0	0	0	0.95895	0	0	0	0	0.0021	0	0.00268	0.00081	0.04316	0.0134	0	1.24235	0.17617	0.00061	0	0.00899	0.00034	0.492	0
Sbe2826c_timepoint2	0	0	0.00391	0.002	0	0.00158	0	0.0044	0	0.00134	0	0.00052	0.06066	0.20719	0.26143	0.22575	0	1.09832	0.19519	0.02038	0.09787	2.91677	0.09034	0.32896	0	0	0	0	0	0	0.79222	0	0	0	0	0	0.0004	0.00381	0.00872	0.01065	0	2.18158	0.00226	0.00604	0.00561	0.00772	0.00443	0.30176	0.55032
S27856c2_timepoint2	0.69245	0	0	0	0	0	0	0.00652	0.00305	0.00191	0	0	0.01501	0.36764	0.10243	0.13886	0	0.01422	0.00516	0.05489	0.21912	1.43137	0	0.03821	0.009	0	0	0	0	0.73743	0.00988	0	0	0	0.00096	0	0.00074	9e-05	0.00905	0.00572	0	0.45365	0.09743	0	0	0.00262	0.00035	0.22142	0.08348
S692e811_timepoint2	0	5e-05	0.01377	0.01181	0.00097	0.00247	0	0	0	0.00898	0.02687	0.00168	0.07821	0.28168	0.17896	0.4483	0	0.41844	0	0.76969	0.03977	1.67919	0	0.53406	0.09184	0	0.01814	0.00011	0	0.77287	0.00846	0	0	0	0.00219	0	0.00029	0	0	0.01298	0	2.10358	0.17842	0	0	0.01239	0.00269	0.18334	0
S00608c7_timepoint2	0	0	0	0.00069	0	0.00012	0	0	0	0	0	0	0.10878	0.19403	1.31968	0.00361	0	0.02226	0.01893	0.02877	0.60953	0.69429	0	0.11906	0.23616	0	0	0	0	0.73078	0.11009	0	0.00052	0	0.0008	0.00269	0.00255	0	0.002	0.01914	0	1.20583	0.02008	0	0.02904	0.0038	0	0.30442	1.51793
S5ff1d00_timepoint2	0	0	0.00072	0	0.00122	0.00933	0	0.00086	0	0.002	0.00414	0.00722	0.04753	0.11154	0.12419	0.15683	0	0.05612	0	0.00695	0.7576	3.23293	0.01059	0.19321	0.18247	0	0.01436	0	0	0.16555	0.06599	0	0	0	0	0	0.00037	0	0.0066	0.0075	0	0.27695	0.05439	0	0.00217	0.00507	0	0.21727	0.04575
S25d6d1e_timepoint2	0	0	0	0.00259	0	0	0	6e-05	0.00172	8e-05	0.00939	0	0.08689	0.17328	0.01924	0.36712	0	0.0511	0.30617	0.01055	1.12537	2.20785	0	0.19653	0	0	0	0	0	0.71541	0.01226	0	0	0	0	0.03297	0.0008	0.00015	0.01225	0.00374	0	1.06875	0.0164	0	0.00045	0.00277	0.00066	0.17531	0
S2203a62_timepoint2	0	0	0	0.00248	0	0.0013	0	0.00203	0	0.00069	0.00423	0	0.16338	0.04615	0	0	0	0.34201	0.01	0.04544	0.198	2.36008	0	0	0.00036	0.05956	0	0	0	1.00228	0.01034	0	0	0	0	0	0	0	0.01452	0	0	1.55016	0.08385	0.00249	0.00455	0.00235	0.00019	0	1.13464
S3b52dfd_timepoint2	0	0	0	0.00024	0	0.00044	0	0	0	0	0	0	0.02795	0.43309	0.28964	0.04173	0	0.15204	0.03652	0.00375	0.22903	2.21946	0.09637	0.15611	0.04245	0	0	0	2e-05	0.85735	0.08694	0	0	0	0	8e-05	1e-05	0	0.00369	0.00902	0	0.90321	0.06913	0	0	0.00103	0	0.14946	1.2184
S369cc09_timepoint2	0	0.00022	0	0.00125	0	0.00225	0.00338	0	0	0.00147	0.00792	0.00278	0.07085	0.23552	0	0.70993	0	0	0	0.01105	0.00161	0.64349	0.09113	0.48412	0	0	0	0	0	0.10005	0.71751	0	0	0	0	0	0.00084	0.0004	0.00367	0.02055	0	1.5638	0.01111	0	6e-05	0.00196	0	0.73635	0.32215
S252dc94_timepoint2	0	0	0	0	0	0.00241	0	0	0	0	0.00634	0	0	0.24847	0.69827	0.00078	0	0.0268	0.00119	0	0	2.12101	0	0.00237	0	0	0	0	0	0.78354	0	0	0	0	0	0	0	0.00024	0.0563	0.02187	0	1.54629	0	0.00359	0	0.00252	0	0.00147	0.00413
S7ce8f89_timepoint2	0	0	0	0.00034	0	0.00079	0.00141	0.00231	0	0.00067	0	0	0.01799	0.11674	0.45682	0.15025	0	0.02567	0.09435	0.00166	0.12456	1.6961	0.01117	0.1822	0.07445	0	0	0	0	0.65702	0.0076	0.00263	0.00401	0	0	0	0.00024	0.00017	0	0.0134	0	1.08218	0.10391	0.00346	0	0.00085	0	0.14329	0.00093
S73ebba5_timepoint2	0	0	0	0	0	0	0	0	0.00129	0	0	0	0.12367	0.21566	0	0.16592	0	0	0.09897	0.06477	0.63923	0	0	1.29746	0.05492	0	0	0	0	0.83739	0.28207	0	0	0	0.00237	0.05702	0.00529	0.00416	0.00424	0	0	1.9356	0.04361	0.01245	0.00232	0.00297	0	0	0.73777
S816a9c5_timepoint2	0	0	0.0049	7e-05	0	0.00034	0	0	0	0	0.00176	0	0.10451	0.38567	3.55099	0.08808	0	0.10705	0.0086	0.01232	3.81831	2.36983	0.01273	1.0543	0.02531	0	0	0	0.00106	0.51947	0.17741	0.00715	0	0	0.005	0.13809	0.00939	0	0.02061	0.00358	0	0.76004	0.02323	0	0.00419	0.00835	0.00094	1.78897	0.15102
S2aa1bdb_timepoint2	0.00228	0	0.00114	0.00086	0	0.00021	0	0	0	0.00118	0.0096	0	0.06349	0.0581	1.01802	0.1514	0	0.13831	0.01594	0.00094	0.17147	1.03337	0.09143	0.33934	0.02341	0	0	0	0	1.01734	0.01478	0	0	0.00518	0.00376	0.01541	0.00357	0	0	0.00275	0	1.67731	0.01574	0.00035	0	0.00116	0	0.18212	0.05304
S31b13ca_timepoint2	0	0	0.00574	0.00077	0	0.00051	0.00728	0	0.01036	0.0017	0	0	0.04475	0.71355	0.55141	0.06698	0	0.09904	0.02072	0.06556	0.0398	0.04222	0.12828	0.02808	0.24868	0	0	0	0	0.93563	0	0	0	0	0.02489	0.01168	0.00099	0	0.00242	0.00197	0	0.53943	0.31494	0	0	0.00394	0	0.04081	0
S5685223_timepoint2	0	0	0.00577	0.02331	0	0.01468	0.05263	0	0.00153	0.0007	0	0.00171	0.03982	0.0153	0.16867	0.10324	0	0.03041	0	0.03375	0.02807	0.59374	0.01567	0.33012	0.02219	0.00022	0	0	0	0.08663	0	0	0	0	0	0	0.00032	0.00069	0.03762	0	0	0.85215	0	0.001	0	0.01587	0	0.14928	0.10497
S4b4c1a8_timepoint2	0	0	0	0.00736	0	0.00188	0.00706	0	0.0047	0.00457	0.00076	0.00226	0.02078	0.17762	0.11409	0.0517	0	0.12369	0.01116	0.01228	0.60941	0.35102	0.0025	0.21576	0.0225	0	0	0.00066	0.01319	0.39826	0.39224	0	0	0.00189	0	0.00246	0.00201	0	0.00109	0.0106	0	0.61813	0.03274	0	0	0.00112	0.00292	0.07541	1.26686
S6a82aab_timepoint2	0.5647	0	0	0	0	0	0.00908	0	0	0.00254	0.00015	0.00155	0.19299	0.40084	0.59351	0.32417	0	0.30407	0.05503	0	0.57959	1.4477	0.039	0.11777	0.04405	0	0	0	0	1.2044	0.00237	0	0	0	0	0	0.00139	0	0.00898	0.00608	0.00028	2.34931	0.3268	0.0078	0	0	0.00498	0.47887	0.97688
S33d5d25_timepoint2	0	0	0	0.00057	0	0.00188	0	0.00082	0	0.00038	0	0	0	0.21638	0.41136	0.3026	0	0.71644	0	0.00909	0.07161	1.23472	0	0.10426	0	0.01276	0	0	0	0.46433	0.0707	0	0	0	0	0	0	0.00023	0.0053	0	0	0.50401	0.06085	0.00026	0	0.00287	0.00089	0.08815	0
Se627c69_timepoint2	0	3e-05	0	0	0	0.01039	0	0	0	0	0	9e-05	0.28082	0.70694	0.11413	0	0	0	0	0	0.36163	0	0.0613	0.28535	0	0	0	0	0	1.16512	0	0	0	0	0	0	0	0.00103	0.01608	0	0.03179	1.16917	0	0.0184	0	0	0.00112	0.24677	0
S2984e7f_timepoint2	0	0	0	0	0	0.00046	0	0	0	0	0	0	0.10439	0.2651	0.00088	0.20666	0	1.26781	0.01683	0.06181	0.34723	0.71443	0.29234	0.87905	0.0512	0	0	0	0.00022	0.75758	0.05831	0	0	0	0.00855	0	0.00017	0	0.00651	0.00842	0	2.25056	0.06863	0	0.00015	0.00668	0	0.36288	0.0975
S2b132b0_timepoint2	0	0	0	0.00116	0	0.00246	0.00558	0	0.00569	0.00376	0	0.00062	0.11433	0.46042	0.89496	0.88854	0	0.11918	0.10997	0	0.13211	3.36218	0.01374	0.46645	0.00605	0	0	0	0	0.27735	0.42153	0	0	0	0	0	0.00903	0.00013	0.00635	0.02503	0.00063	0.18183	0.00153	0.0021	0	0.00483	0.00044	0.00408	0.1677
S76903d4_timepoint2	0	0	0	0.00452	0	0	0	0.0036	0	0	0.0112	0	0	0.28662	0.18598	0.11692	0	0	0	0	0	0.19851	0	0.09238	0	0	0	0	0	0.518	0.01114	0	0.00599	0	0	0	0	0	0	0.001	0	0.26972	0.10741	0	0	0	0	0.10286	0.00956
S2eba8d7_timepoint2	0	0	0	0	0	0	0	0	0.00148	0	0	0	0.05955	0.20013	0.76465	0.17673	0	0.00049	0	0.00226	0.07319	1.00356	0.02753	0.04756	0.00697	0	0	0	0	0.64143	0.00839	0	0	0	0.00746	0.02794	0.00301	0	0.00299	0.01941	0	0.36786	0	0	0.00057	0.00227	0	0.19647	0.12706
S91cfa35_timepoint2	0	0	0.00271	0.00092	0	0.00204	0	0	0	0.00365	0.00699	0	0.05677	0.66057	0.19555	0.19851	0	0.29808	0.01294	0.00362	0.03113	1.26556	0.13656	0.18533	0.03129	0	0	0	0	0.61924	0.00098	0	0	0	0	0	0	0.00011	0.0043	0.00711	0	1.20474	0.15842	0.00879	0	0.00236	0	0.11931	0.16904
S28e5b06_timepoint2	0.43968	0.00062	0	0	0.00039	0.0015	0	0.00333	0.00195	0.00174	0	0.00057	0.02919	0.16137	0.74468	0.08202	0	0.02815	0.07934	0.01922	0.34417	1.32649	0.08024	1.01784	0.1739	0	0.02303	0	0	0.02212	0.2946	0	0	0	0.00255	0.00802	0.00035	0	0.01831	0.00048	0	0.70682	0.07062	0	0.00147	0.01165	0	0.02162	0.00749
S369daa6_timepoint2	0	0.00137	0.00283	0.00166	0	0.00259	0.00967	0.00449	0	0.00027	0	0.00467	0.05253	0.15936	1.1018	0.03595	0	0.09063	0	0.00259	0.18574	1.17363	0.08606	0.43728	0.00777	0	0	0	0.00541	0.62485	0.02749	0	0	0	0.00186	0	0.00244	0	0.00348	0.00444	0	1.14868	0.04901	0	0	0.00674	0	0.16599	0
S888fe94_timepoint2	0	0	0	0.00091	8e-05	0.00324	0	0.00192	0	0.00157	0.00348	0.00121	0.57073	0.26349	0.00162	0.0001	0	1.02544	0.4009	0.04742	0	3.20533	0	1.15026	0	0.00615	0	0	0	0.96914	0	0	0	0	0	0	0	0.03497	0.09254	0	0.00022	2.77049	0.17057	0	0.00359	0.00263	0	0.00035	7e-05
S25994f2_timepoint2	0	0	4e-05	0.0024	0	0.00016	0	0	0	0.00021	0.0096	0	0.10888	0.7077	0.36768	0.11685	0	0.12076	0	0.01075	0.04116	0.41391	0	0.00106	0	0	0	0	0	0.74586	0.00758	0	0	0	0.00974	0	0.00361	0	0	0.00331	0	0.86004	0.03964	0	0	0.00162	0	0.12325	0
S54b33d6_timepoint2	0	0	0	0.0003	0	0	0.00155	0	0.00259	0.00189	0	0	0.16901	0.14676	0.03783	0	0	0.07395	0.03137	0.02155	0	2.4394	0	0.41757	0.10295	0	0	0	0	0.76667	0.02984	0	0	0	0.0054	0	0.00031	0.00131	0.01131	0.01438	0	1.3844	0.07849	0.00131	0	0.00222	0.0154	2.75129	0
Se6f6320_timepoint2	0	0	0.00159	0	0	0	0	0.00211	0	0.0007	0.00076	0	0.09408	0.08508	0.01007	0.38653	0	0.87795	0.4024	0.06891	0.1008	2.96089	0.05013	0.20014	0	0	0	0	0.0002	1.03526	0.01001	0	0.00034	0	0.00498	0	0.00025	0	0.01131	0.0026	0	0.87666	0.00242	0.00135	6e-05	0.00642	0	0.16421	1.06328
S7133774_timepoint2	0.03147	0	0	0.00386	0.00103	0.00569	0	0	0	0.00071	0	0	0	0.13976	0.00743	0.16482	0	0.07122	0.01611	0.05299	0.22294	0.10656	0.08921	0.62874	0.1455	0	0.00901	0	0	0.48065	0.00256	0	0	0	0	0	0.00032	0.00469	0.00061	0.00799	0	0.09018	0.00212	0.00737	0	0.00358	0.00766	0.00353	0.01073
S0dfb833_timepoint2	0	0	0	0.0006	0.00061	0.0013	0.00013	0.0129	0.00248	0.00185	0	0	0	0.29722	0	0	0	0	0.01795	0	7e-05	3.00851	0	0.00141	0.11852	0	0	0	0	1.53868	0.00061	0	0	0	0	0	0	6e-05	0.17934	0	0.01054	3.49117	0	0.00569	0	0	0.1521	0	0.19699
Sdf2f3ac_timepoint2	0	0.00093	0	0	0	0	0	0	0	0.0009	0.00249	0.00095	0.15502	0.17805	0	0	0	0	0	0	0	0	0.33775	0.78007	0	0	0.00771	0	0.00252	0.57172	0.08324	0	0.00534	0	0	0	0	0.00141	0	0	0	2.27718	0.10013	0.01275	0	0	0	0.67372	0
S085acd7_timepoint2	0	0	3e-05	0.00049	0	0.00099	0	0	0	0.00171	0.00257	0	0.10246	0.46684	0	0	0	0.27047	0	0	0	0	0	0	0	0	0	0	0	0.03492	0.3772	0	0.00219	0	0	0	0.00284	0	0	0	0	0.17372	0.12861	0.00152	0	0	0	0.98576	0
S2289a6a_timepoint2	0	0	0	0	0	0.0003	0.00986	0.00023	0	0.00522	0	0	0	0.94345	0	0.00472	0	0	0	0	0.00165	0.01968	0	0.03975	0	0	0	0	0	0.9731	0.03138	0	0	0	0	0	0	0	0	0.00911	0	4.66373	0.04684	0	0	0	0	0.1553	0.00825
S269279a_timepoint2	0	0	0	0	0	0.00332	0	0	0	0	0.00411	0	0.47387	0.67435	0.90045	0.55572	0.15112	0.02316	0	0.0026	0.01219	2.25974	0	0.70077	0	0	0	0	0	1.23224	0.09543	0	0	0	0.00212	0	0.00213	0.0006	0.00344	0.03478	0	1.6923	0	0	0	0.00148	0	0.50717	0.32249
S9f52d0b_timepoint2	0	0	0	0	0	0	0	0	0	0	0	0	0.07685	0.05612	0.62791	0.17006	0.00442	0.10616	0	0.01872	0.03321	0.62255	0.07005	0.27895	0.02721	0	0	0	0	1.18969	0.03542	0	0	0	0.00987	0.00997	0.00291	0	0.00299	0.00409	0	1.61431	0.0005	0	0.00123	0.00167	0	0.08429	0.11956
Sbe33a40_timepoint2	0	0	0	0	0	0	0	0.00129	0.00657	0	0	8e-05	0.21084	0	0	0.02199	0	0.06211	0.00783	0.02166	0.29767	0.22004	0.00532	0.47399	0.07155	0	0	0	0	2.5652	0.10443	0	0.04307	0	0	0.006	6e-05	0	0.03193	0	0	0.91524	0	0.00185	0.00463	0.00625	0.0001	0.94051	0.04206
S95121b8_timepoint2	0	0	0	0	0	0	0	0	0.00134	0	0	0	0.10108	0.02863	2.0945	0.1366	0	0.00151	0.03967	0	0.0933	0.13746	0	0.13632	0.03542	0	0	0	0	0.26759	0.00841	0.23304	0.01042	0	0.00362	0	0.00082	0	0.00098	0.00047	0	0.26663	0.0031	0.00876	0	0.00124	0.00171	2.20447	0.00397
S982b217_timepoint2	0	0	0.00086	0.00051	0	0.00268	0	0.00495	0.0111	0.00342	0	0	0.02656	0.21626	1.65632	0.1948	0	0.19321	0	0.39158	0.85829	0.30176	0.1073	0.36387	0.02631	0	0.00297	0	0	0.74519	0	0	0	0	0	0	0	0	0.01599	0.0136	0	0.31855	0.0802	0.00517	0.00374	0.00943	0	0.26734	0
S4a01958_timepoint2	0	0	0	0.00523	0	0	0	0	0.00469	0.01617	0.01	0	0.0314	0.02287	0.58946	0.52641	0	0.01462	0	0.04686	0.18146	2.07785	0.21089	0.85974	0	0	0	0	0	0.83487	0.00134	0	0	0.00213	0.00473	0	0.00236	0	0	0.00547	0	0.683	0.10562	0	0	0.00209	0	0.06888	0
Sa5abe8b_timepoint2	0	0	0	0.00179	0	0.00023	0	0	0	0.00348	0.01273	6e-05	0.07152	0.26425	0.76843	0.12331	0	0.0082	0.13422	0	0.10801	1.82454	0.08584	0.46353	0	0	0	0	0	0.66231	0.05958	0	0	0	0	0	0.00033	0	0.01905	0.0082	0.00258	0.86075	0.03332	0.00403	0	0.00311	0	0.30289	0.26322
Saa10309_timepoint2	0	0	0.00083	0	0	0.00055	0	0.00109	0	0.00419	0	0	0.33996	0.73043	0.12571	0.34674	0	0.52105	0	0.01707	0.10924	1.28355	0.41101	0.47403	0.06122	0	0	0	0	0.81322	0.01719	0	0	0	0	0.01533	0.01342	0	0.00804	0	0	0.78068	0.01718	0.00272	0	0.00395	0	1.07838	0
S6d5bd5f_timepoint2	0	0	0	0.00035	0	0.00151	0	0.00328	0	0.00203	0.00727	0	0	0.06133	0.25183	0.32075	0	0.66935	0.48374	0.05877	1.93141	2.37804	0	1.37176	0.12753	0	0	0	0	0.86816	0.01022	0	0	0	0	0	0.01465	0.00018	0.01173	0	0	1.45653	0.11063	0.00751	0	0.0096	0.00503	0.44523	0
S2d7e69d_timepoint2	0	0	0	0	0	0	0	0.00082	0	0	0	0	0	0.48301	0	0	0	0	0	0	0.39216	1.76988	0	0	0.09966	0	0	0	0	0.49	0.04296	0	0	0	0	0	0	0.00096	0.019	0	0	1.60379	0.14468	0.00406	0	0	0.01739	0.99362	0
S08c5666_timepoint2	0	0.00035	0	0	0.00079	0.00565	0	0	0.00967	0.00039	0.00088	0.00345	0.12726	0.12255	3.6874	0.92026	0	0.03955	0.36143	0.09476	5.08099	2.35088	0.01122	0	0	0	0	0	0	0.50261	0.00906	0	0	0	0	0	0.00286	0	0.00071	0.01041	0	0.44007	0	0.02706	0.00102	0.01919	0.00285	4.17655	0.04087
Sf92b278_timepoint2	0	0	0.00112	0.00102	0	0.00098	0	0	0.00334	0	0	0	0	0.45201	0.50071	0	0	0.33117	0	0	0	0.00107	0	0.77972	0	0	0	0	0	0.63321	0	0	0	0	0	0	0	0	0	0	0.00196	0.77548	0.23791	0.00201	0	0	0	0	0
S2b3865e_timepoint2	0	0	0	0.00438	0	0.00253	0.00028	0	0.00777	0	0.0049	0.00028	0.04928	0.42049	0	0.26616	0	0.25613	0.07923	0.01048	0.46304	0.67749	0.1129	0.77863	0.13943	0	0	0	0	0.72265	0.02105	0	0	0	0.00241	0.02939	0.00432	0	0	0.0086	0	2.01693	0.01209	0	0	0.00844	0	0.63255	0
S257a907_timepoint2	0	0	0	0.00102	0	0	0	0.00286	0.01351	0.00379	0	0	0.12835	0.2195	1.83473	0.1599	0	0.57926	0.03704	0.04582	1.21546	2.0037	0.05498	0.30604	0.04378	0	0	0	0.00751	0.53862	0.17648	0	0	0	0.00261	0	0.00025	0	0.01026	0.00535	0	0.13858	0.02392	0	0.00182	0.00269	0.00155	0.37128	0
S23c4346_timepoint2	0.03491	0	0	0.00184	0.00024	0.0025	0.00269	0	0	0	0.00692	0	0.24945	0.22523	0	0.27557	0	0.00174	0.05346	0.0303	1.40551	1.56866	0	0.00102	0.07617	0	0.00615	0	0	0.74833	0.0178	0	0	0	0	0	0.00369	0.00165	0.01133	0	0	0.43461	0.00129	0.01007	0.00168	0.0035	0	0.00467	0
S8d3389f_timepoint2	0	0.00083	0	0.0007	0.00052	0.00232	0	0	0	0.00229	0.00507	0.00209	0.01637	0.20021	1.85698	0.06118	0	0.05684	0.01368	0.03256	0.87579	1.7992	0	0.02741	0.05151	0	0	0	0	1.20218	0.01452	0	0	0.00849	0.00176	0	0.00019	0	0.00014	0.0087	0	0.9177	0.155	0	0	0.0015	1e-05	0.19345	1.20753
Sae324ac_timepoint2	0	0	0.00262	5e-05	0	0.00207	0	0.00054	0	0.00046	0	0.00049	0.12256	0.03449	0.17786	0	0	0.54734	0.119	0.02535	0.1915	1.63549	0	1.12736	0.55598	0	0	0	0	1.02759	0.00174	0	0	0	0.00662	0	0.00129	0	0.00384	0.01254	0	1.61416	0.03923	0.01031	0.02359	0.00597	0.00064	0.29022	0
S5293898_timepoint2	0	0	0.00699	0.00033	0	0.00043	0	0.00744	0	0.00241	0	0	0.06002	0.40523	0.00211	0.78338	0	0.3688	0	0	0.0003	0.01907	0	0	0.16173	0	0	0	0	0.8835	0.44904	0	0	0	0	0	0.00191	0.00711	0	0.00718	0	1.41771	0.28586	0.02362	0	0	0	0	1.75708
S0f2335d_timepoint2	0	0	0.01734	0	0	0.00289	0.00057	0.00981	0.00292	0.00324	0	0	0.0734	0.02274	0.63465	0	0	0.18668	0.0398	0.03881	0.10601	0.18575	0	0.48082	0.12291	0	0	0	0	0.72519	0.02942	0	0	0	0	0	0	0	0	0	0	1.93497	0.43566	0.01031	0	0	0	0.00089	0
Sff43657_timepoint2	0	0.00051	0	0	0	0.00187	0	0	0	0.00534	0.00737	0.0004	0.01704	0.52278	0.0516	0.48607	0.01852	0.02331	0	0.0233	0.06332	1.32076	0.04618	0.15324	0	0	0	0	0.0043	0.92411	0.01356	0	0	0.00262	0.00106	0	0.00024	0	0	0.012	0	0.62646	0	0	0	0.00093	0	0	0.02513
S194e21b_timepoint2	0	0	0.00445	0.00103	0.00014	0.0006	0	0.00516	0	0.00234	0.00697	0	0.10512	0.19794	0.18308	0.23545	0	0.00044	0.17826	0.0288	0.57774	0	0	0.76621	0	0	0	0	0	0.77559	0.00416	0	0	0	0.06382	0.00612	0.00011	0	0.00871	0.01477	0	1.58341	0.04431	0.00058	0	0.00015	0	0.28502	0.14771
Sf9737c9_timepoint2	0	0	0	0.00719	0.00148	0.00149	0.00018	0	0	0.032	0.16708	0.00095	0	0.06648	0	0	0	0	0	0	0	0	0	0	0	0	0	0	0	0.1718	0	0	0	0	0	0	0	0	0	0	0.00359	0.30899	0.08851	0	0	0	0	2.71455	0
S2215f9b_timepoint2	0	0	0.00826	0.00067	0.00051	0.00204	0	0	0	0	0.0146	0.0021	0.14288	0.0649	0	0.2023	0	0.02896	0.0025	0.05211	0.73485	1.49105	0.08701	0.69366	0.04191	0	0	0	0	0.9858	0	0	0	0	0.01008	0	0.00088	0.0001	0.00178	0.00718	0	0.08783	0.14004	0	0	0.00768	0	0.40232	0.98138
S87f253b_timepoint2	0	0	0.00087	0.0019	0	0	0	0.00148	0.00126	0.00148	0	0	0.0088	0.10305	0.04609	0.18037	0	0.0818	0	0.02036	0.03198	0.45042	0.11521	0.65913	0.0817	0	0.02752	0	0	0.0172	0.03996	0	0	0	0.01744	0	0.00439	0	0	0	0	0.07401	0.243	0.0013	0.00293	0.0028	0.00179	0.28435	0.77323
S11d9c41_timepoint2	0	0	0	0.00242	0	0.00419	0	0.00324	0	0	0	0	0	0.15815	0.80304	0	0	0	0	0	0.05144	0	0	0.22827	0	0	0	0.0018	0	0	0	0	0	0	0	0	0	0.01968	0	0	0.07938	2.1565	0	0.01261	0	0	0	0	0
Sd093779_timepoint2	0	0	0.00055	0.00596	0	0.00203	0.00998	0	0	0	0.00641	0.0008	0.24842	0.69898	0.09877	0.5235	0	0.06886	0.08452	0.004	0.05206	1.18863	0.01005	0.55037	0	0	0	0	0	0.48094	0.01321	0	0	0	0	0.10733	0.00711	0	0.02462	0.00647	0	0.38319	0	0.00393	0	0.00512	0.00134	0.33902	0
S1932f61_timepoint2	0	0	0.00048	0.00219	0	0.00137	0	0	0.00348	0	0.00257	0	0.11679	0.95481	1.07624	0.22164	0	0.21026	0	0.02706	0.58616	1.39285	0	0.84967	0	0	0	0	0	0.21884	0.29326	0	0	0	0.04698	0.00593	0.00322	0.00123	0.00938	0.01964	0	1.5059	0	0.00035	0.00099	0.01149	0.00045	0	0
S96ecea7_timepoint2	0	0	0	0.0215	0	0.00247	0.01674	0	0.00211	8e-05	0	0.00014	0.04641	0.04931	0.12237	0.66511	0	0.03511	0	0.01576	4.52087	1.48997	0.0263	0.32991	0	0	0	0.00214	0	0.49651	0.03177	0	0	0	0	0	0.00035	0.00047	0.04387	0.02459	0	0.91428	0.09759	0.00128	0	0.00246	0.00051	0.12509	0.05296
S8da51b9_timepoint2	0	0	0	0.00064	0	0.00133	0	0.0059	0.00127	0.00187	0.0014	0	0.11163	0.6585	0.00874	0.09126	0	0	0.12855	0.00939	0.04377	1.82104	0.25972	0.4534	0	0	0	0	0.0001	1.10188	0	0	0	0.00209	0.00392	0	0.01434	0	0	0.01081	0	1.79482	0.12533	0	0	0.0022	0	0	0.13368
S11f6e5b_timepoint2	0	0	0	0	0	0	0.00372	0.00042	0	0.00344	0	0	0.00831	0.11656	0.13707	0.07176	0	0.53632	0	0.00433	0.1247	0.32364	0.13613	0.28574	0.03334	0	0	0	0	0.87867	0.02086	0	0	0	0.02401	0	0.00026	0	0.00053	0.0077	0	0.68268	0	0	0	0.0008	0	0.0049	0.14632
Sd818fbe_timepoint2	0	0	0	0.00118	0	0.01005	0.00218	0	0	0.00173	0	0	0.18753	0.1278	0.06142	0	0	0.07388	0.35309	0.03872	0.30159	2.12649	0	0	0	0	0	0	0.00268	0.92262	0.01685	0.00225	0.0122	0	0	0	0.00069	0.00081	0.03197	0	0	0.31706	0	0.02734	0	0.00848	0	6.65285	0.02201
S0ce88ea_timepoint2	0	0	0	0.00114	0	0.00421	0.00533	0.00364	0.00837	0.0038	0	0	0.43351	0.53474	0.84386	0	0	0	0	0.08964	0.91718	2.62554	0.2275	1.21764	0	0	0	0	0	0.38279	0.00311	0	0	0	0.02145	0	0.0168	0.00172	0.00441	0.00962	0.00078	0.60486	0	0.00161	0.00769	0.01474	0	0.64019	0.00041
S0650dae_timepoint2	0	0	0	0	0	0.00123	0	0	0	0.00536	0.00917	0.00126	0.35303	0.00725	0.64275	0.50215	0.48804	3.65384	0.21022	0	0	2.81588	0	0	0	0	0	0	0	0.75572	0.05882	0.00192	0	0	0	0	0.00047	0.0086	0.05027	0.00262	0.00417	0.87182	0.04497	0.00791	0.13649	0.01707	0	0.21301	0
S0d92ff1_timepoint2	0	0	0.00137	0.00332	0	0	0	0.00155	0	0	0	0.01455	0.20831	0.85238	0.83212	0.95677	0	0	0.27422	0	0.32763	3.4065	0	0.50747	0	0	0	0	0	0.29584	0.20578	0	0	0	0	0	0.00696	0	0.04645	0.00303	0	0.71721	0.05172	0	0.00245	0.00692	0	0	0.0017
Sd65f9a5_timepoint2	0.0044	0	0	0	0	0.0013	0	0	0	0	0	0	0.23408	0.04751	0.68489	0.00222	0	0.38328	0.00064	0	0.27223	0.75642	0.11073	1.40361	0.32983	0	0.02377	0	0	0.9957	0.09682	0	0	0	0.00808	0	0.01171	0	0.00737	0.02591	0.00011	1.65053	0.08015	0.0141	0.01365	0.00338	0.01825	2.23625	0.28304
S47a9f1d_timepoint2	0	0	0.00026	0.00327	0	0	0	0	0.00391	0.00779	0.00955	0	0.00487	0.48726	0.06178	0.02632	0	0.01307	0	0	0.01086	0.00717	0.04965	0.1854	0.00255	0	0.0153	0	0.0052	0.64971	0.00193	0	0.00234	0.00271	0	0.00627	0	0	0	0.01158	0	0.56434	0.08818	0	0	0	0	0.14206	0.02046
Sa2c518d_timepoint2	0	0.00034	0.02183	0.01813	0	8e-05	0	0.00104	0	0.00463	0	0.00089	0.02213	1.63397	0.00707	0.54811	0	0.05749	0.1198	0.0737	0.06304	5.25616	0	0.7929	0	0	0	0	0	0.0466	0	0	0	0	0	0	0.00138	0	0.00053	0.01237	0	0.02817	0.1926	0	0	0.00255	0	0.25283	0.01574
S114eb54_timepoint2	0	0	0	0.00418	0.00066	0.00248	0	0	0	0.00451	0.01744	0.00155	0.03155	0.1865	2.45641	0.31713	0	0.01719	0.43414	0.07413	0.03029	1.52282	0.28668	2.45035	0	0	0	0	0	0.80997	0.00408	0	0	0	0.00582	0	0.00062	0	0.01336	0.01826	0	0.61695	0.58503	0	0.00274	0.00929	0	0.41475	0
Sbc42995_timepoint2	0	0	0	0	0	0	0	0	0	0	0	0	0	0	0	0	0	0	0	0	0	0	0	0	0	0	0	0	0	0	0	0	0	0	0	0	0	0	0	0	0	0	0	0	0	0	0	0	0
S071e812_timepoint2	0	0	0.00081	0.0007	0	0.00255	0	0.00063	0	0.00076	0	0	0.21328	0.47482	0.6611	0.27574	0.00258	0.71423	0	0.03108	0.02045	1.88914	0	0.55634	0	0	0	0	0	0.78501	0.00841	0	0	0	0	0	0.00118	0	0.00328	0.00063	0	0.40988	0.06466	0.00659	4e-05	0.00726	0	0.42258	1.30514
S6cf4321_timepoint2	0	0	0	0	0	0.00116	0	0	0	0	0.00111	0	0.21536	0.67853	0.00368	0.19493	0	0.21077	0.36756	0.01515	1.10078	0.0002	0	0	0	0	0	0	0	0.96569	0	0.00656	0	0.00048	0	0	0	0.02114	0	0	0	2.01153	0.2326	0.00272	0	0	0	3.41505	0
S13def49_timepoint2	0	0	0	0	0	0.00072	0	0	0	0	0	0	0.01453	0.78135	0.05006	0.11547	0	0.02486	0.02834	0	0.18322	0.22361	0.02579	0.06961	0.02375	0	0	0	0.00152	0.68046	0.0996	0	0	0	0.00347	0.00518	0	0	0	0.00916	0	1.22569	0.01652	0	0	0	0	0.0716	0.44397
S78503bf_timepoint2	0	0.00578	0.00364	7e-05	0.00392	0.00489	0	0	0.02012	0.00715	0.00472	0.00209	0.07209	0.03589	1.12434	1.86532	0.17862	0	0.01941	0.03288	0.585	2.49301	0.37168	0.12826	0.05693	0	0.02941	0	0	0.20365	0.0021	0	0	0	0.02803	0.00107	0.00018	0	0.01553	0.01216	0	1.00314	0	0	0	0.00174	0	0.46414	0
S6398c03_timepoint2	0.01243	0	0	0.0013	0	0.00126	0	0.0082	0.01576	0.00945	0	0	0.26877	0.21646	0.00583	0.18658	0	0.18097	0.03017	0	0.15177	1.04178	0	1.26768	0.05224	0	0	0	0	0.58589	0.00892	0	0	0	0	0	0.01155	0	0	0.01831	0	0.65754	0.10909	0	0.00801	0.00844	0	0.25323	1.74976
S1517bdd_timepoint2	0	0	0.00034	0.00099	0	0.00298	0.00151	0	0.00932	0	0.00455	0	0.04003	0.06075	0.86072	2.02737	0	0.49309	1.35361	0	1.0735	6.38486	0	0	0	0	0	0	0	0.16466	0.0337	0	0	0	0.00184	0	0.00196	0	0.02791	0.00859	0	0.45449	0.0167	0	0.00071	0.00697	0	0	0
Sf2dcc48_timepoint2	0	0	0	0	0	0	0	0.00018	0	0	0.00169	0	0.50729	0.18847	2.84279	0.7973	0	0.12114	0.07799	0	1.38161	3.26633	0	1.17754	0.21604	0	0	0	0	0.43166	0.00068	0.0028	0	0	0	0	0.0171	0	0.01729	0.00493	0.00127	0.36084	0.08081	0.00982	0	0.00048	0	0	0
S6d094ee_timepoint2	0	0	0	0	0	0.001	0.00317	0	0	0	0	0.00034	0	0.29869	0	0	0	0	0	0	0	0	0	0	0	0	0	0	0	0.3151	0	0	0	0	0	0.08778	0.00289	0.00228	0.08301	0.00594	0	1.03092	0.08727	0.00376	0.00792	0.02361	0.00393	0	0
S9fb63bd_timepoint2	0.02981	0	0	0	0.00166	0.00534	0	0	0	0.0005	0	0.00086	0.20515	0.44531	0.01494	0.26757	0	0.04852	0.09566	0.00635	1.2405	1.03962	0	0.08602	0	0	0	0	0	0	0.81141	0	0	0	0	0	0.0194	0	0.00638	0.00606	0.00041	1.16301	0	0.00166	0	0.00276	0	0.16605	0.27221
S4fdb7a9_timepoint2	0	0	0.00307	9e-05	0	0	0	0.00117	0	0.00174	0	0	0.07558	0	0.31035	0.10445	0	0.00054	0.01738	0	0.7091	0.50042	0.0066	0.65419	0	0	0	0.13191	0	0.47963	0	0.00039	0	0	0	0	0.00142	0.00023	0.00081	0	0	2.36916	0	0.00027	0.00221	0.00256	0	0.39285	0
S1c36335_timepoint2	0	0	0.00039	0.00428	0	0.00795	0	0.00569	0	0.01925	0	0.00373	0	0.57697	0	0	0.02512	0.07682	0	0	0	0	0	0	0	0	0	0	0.00491	1.01235	0	0	0.0013	0	0	0	0	0.00185	0.00266	0	0	1.62903	0	0	0	0	0	0	0.02449
Saf722fc_timepoint2	0	0	0.00066	0.0002	0.00016	0.00065	0.01246	0	0.00976	0.00656	0.01996	0	0.08383	0.12415	0.01904	0	0	0.03201	0.08322	0.11678	0.07831	1.26949	0.03348	0.19001	0	0	0	0.00244	0	0.94582	0.01223	0	0	0	0.00498	0	0.00124	0	0.00292	0.00854	0	1.5336	0.07075	0	0	0.00058	0	0.30444	0
S0cd012e_timepoint2	0	0	0	0	0	0	0	0.00033	0	0.00036	0.00046	0	0.13645	0.09877	0.58705	0	0	0.40148	0.23759	0.2479	0.11508	2.2264	0.54081	0.65559	0	0	0	0	0	0.25726	0.15556	0	0	0	0	0	0.00365	0	0.02446	0.00979	0	1.93305	0.08628	0.0024	0	0.00554	0	1.16757	0.36554
S082b8b8_timepoint2	0	0	0.00334	0	0	0.00211	0	0	0	0.00162	0.03741	0	0.03772	0.08004	0	1.50334	0	0.28935	0	0.25055	0.14763	2.92434	0.20476	1.85889	0.08503	0	0	0	0	0.34781	0.0012	0	0	0	0	0	0	0	0.04786	0.00357	0	1.64657	0	0	0	0.00121	0	0.00117	0.24516
S6c6653b_timepoint2	0	0	0.01956	0	0	0.00215	0	0	0.00183	0	0	0.00174	0.00013	0.29587	0	0.43462	0	1.11235	0.00439	0	0.49203	2.60281	0.13325	0.45879	0.08476	0	0	0	0	0.92793	0	0	0	0	0.00271	0	0.00031	0	0.01662	0.02212	0	0.48654	0.1462	0.01144	0	0.00791	0.00557	0.3562	1.35994
S0b60cb3_timepoint2	0.05934	0.00082	0.06421	0.00038	0.00469	0.00802	0.00854	0	0	0.00758	0.00787	0.00471	0.07156	0.05184	3.85364	0.39639	0	0.12616	0.0906	0.00724	0.60461	1.12971	0.30893	0.49491	0.10326	0	0.00053	0	0	0.05405	0.00393	0	0	0	0.00496	0.00703	3e-05	0.00136	0.19932	0	0	0.81247	0	0	0.00194	0.03098	0	0.77817	0
S13ea6d3_timepoint2	0	0	0	0	0	0	0	0	0.00055	0.00054	0.00404	0.00063	0.01584	0.06059	0.18856	0	0	0.04874	0	0.1691	0.27172	1.42611	0.04932	0.79411	0.03354	0	0.00838	0	0	0.36762	0.08358	0	0	0	0	0.00142	0.00156	0	0.00332	0.00258	0	0.16655	0	0	0	0.00548	0	0.19423	0.05773
Se37923a_timepoint2	0	0	0.002	0.00389	0	0.00364	0	0	0	0.00171	0.02082	0.00091	0	0.44624	0	0	0	0	0	0.00512	2.5874	2.20119	0	0.18467	0.07733	0	0	0	0	0.91215	0.02202	0	0	0	0	0	0	0.00226	0	0	0	0.98821	0	0.0217	0	0.00217	0	0.50045	1.0787
S8378647_timepoint2	0	0	0	0	0.0012	0.00669	0	0	0	0	0.00805	0	0.01083	0.0867	0.01994	0.08507	0	0	0.02086	0.00957	0.01944	0.93802	0.08461	0.78468	0.00785	0	0.02328	0	0	0.85329	0.0001	0	0	0	0.00802	0	0	0	0	0.00768	0	0.6379	0.05627	0	0	0.00263	0	0.05212	0.07573
S491cbb2_timepoint2	0	0	0	0.00019	0	0.00625	0.0121	0	0	0.00462	0	0.00011	0.23766	0.12595	2.19153	0.53447	0.22448	0.01042	0.53125	0.00861	0.3245	2.2502	0	0.5355	0	0	0	0	0	0.7645	0	0	0	0	0	0	0.00123	0.00039	0.01544	0.00103	0	0.91792	0.1151	0.02591	0	0.00552	0	0.35964	0.96585
Safdda69_timepoint2	0	0	0	0	0	0	0	0	0	0	0	0	0.02099	0.0692	3.02261	0.28576	0	0.20638	0.01344	0.08852	0.29204	1.48989	0.04279	1.83089	0.07401	0	0	0	0	0.44881	0.00126	0	0	0	0.02583	0	0.0005	0.00026	0.02951	0.00894	0	0.59699	0.01317	0	0	0.01305	0	0	0.48532
S3411b14_timepoint2	0	0	0	0	0	0	0	0	0	0.00029	0	0	0.01938	0.12425	0	0.0995	0	0.05622	0.00479	0.01316	0.50338	2.19808	0	0.22271	0.0517	0.00383	0	0	0	0.25989	0.19411	0	0	0	0	0.00166	0.0102	0	0.00299	0.00982	0	0.48533	0.00396	0.00058	0	0.00175	0.00476	0.34104	0.0623
S153e7b8_timepoint2	0	0	0	0	0	0	0	0	0	0	0	0	0.16664	0.04655	0	0	0	0.47426	0	0	0	3.42992	0	0.76969	0	0	0	0	0	0.49469	0.28047	0	0	0	0	0	0	0.0019	0	0	0.00333	2.01867	0	0.02239	0.02966	0.00894	0	1.24246	0
S84f2d61_timepoint2	0	0	0	0.0096	0.00091	0.01372	0.00283	0.00635	0.01306	0.00193	0.00543	0	0.01488	0.46228	1.86531	0.48666	0	0.03706	0.00063	0.01586	0	1.69202	0	0.68809	0.0841	0.1088	0	0	0	0.79096	0.0058	0	0	0	0.01258	0	0.0032	0	0.00126	0.0105	0	1.16636	0	0	0.0031	0.00894	0	0.09932	0.05379
S093b9df_timepoint2	0	0	0	0.00319	0	0.00109	0	5e-05	0.00343	0.0078	0.00357	0	0.00412	0.25464	0.0362	0.03674	0	0.00188	0.00462	0.00302	0.05933	0.01505	0.01032	0.08563	0.01045	0	0.02103	0	0	0.35796	0.0686	0	0	0	0	0.00526	0	0	0	0.00623	0	0.35966	0	0	0	0	0	0.13173	0.01175
Sae77f8d_timepoint2	0	0	0	0	0	0	0	0	0	0	0	0	0.02571	0.1057	0.04646	0.15039	0	0.01116	0.01554	0.01307	0.01931	1.20383	0	0.11448	0.04877	0	0.03622	0	0	0.70265	0.04464	0	0.00048	0	0	0.00012	0	0	0	0.00811	0	0.71022	0	0	0	0	0	0.11576	0.00419
Seebe7cb_timepoint2	0	0	0	0	0	0.001	0.00063	4e-05	0.00392	0	0	0	0.03001	0.00711	4.05906	0.74092	0.00069	0.72546	0.20484	0	0.73774	1.41419	0	0	0	0.12857	0.00289	0	0	0.39339	0.49483	0	0	0	0.00165	0.00374	0.001	0	0	0.00045	0	1.30716	0.00082	0	0.14667	0.00413	0.00124	0.90899	0
S0fb8d59_timepoint2	0	0	0	0.00141	0	0.00107	0	0	0.00308	0	0	0	0.05417	0.07781	0.07586	0.62757	0	0.00628	0.02617	0.04894	0.02078	3.34533	0	1.79574	0.38635	0	0	0	0	0.87464	0.04404	0	0	0	0.00608	0.0145	0.00649	0.00089	0.07168	0.00438	0	0.79431	0	0	0.00168	0.00811	0	1.31034	0.00485
S95a0d5e_timepoint2	0	0	0.00312	0.00086	0	0.00326	0.00114	0	0.00087	0	0.00152	0.00882	0.02117	0.10222	0.57099	1.09271	4e-05	0.08261	0.45098	0.14302	0.49692	3.39609	0	0.53817	0	0.16604	0	0.02557	0	0.81334	0.60332	0	0	0	0.00647	0	0.0015	0	0.02683	0.00042	0	0.18021	0.01338	0	0.0198	0.00811	0.00976	0.30804	0.43985
S891241c_timepoint2	0	0	0.00197	0.00028	0	0	0	0.00275	0	0.00416	0	0	0.00699	0.07337	1.66994	0.3937	0	0.00765	0.24161	0	0.03325	0.26678	0	0.19926	0.22219	0	0	0	0.00497	0.24616	0.05758	0	0	0	0	0	0.00788	0	0.07471	0.00109	0	1.15275	0.73113	8e-05	0	0.01566	0	0.50891	0.00332
S17a765b_timepoint2	0	0.00128	0	0	0	0	0	0	0	0	0	0	0.16268	0.00956	0.07831	0.00122	0	0.05955	0.09252	0.04492	1.22539	0	0	0.4569	0.29959	0	0	0	0	0.41144	0.10156	0	0	0	0.00358	0.04795	0.00419	0	0.00993	0.00274	0	1.36424	0.03463	0	0.00238	0.00353	0	0.02962	0
S32f1f46_timepoint2	0	0	0.00087	0.00112	0	0	0.00362	0	0	0	0	0	0.13324	0.26655	1.19983	0.28059	0.02563	0.01859	0	0.1068	0.0047	1.31572	0.02237	0.4031	0.04508	0	0	0	0.03881	0.30851	0.04959	0	0.01618	0.01085	0	0	0.00408	0	0	0.00812	0	2.579	0.09409	0.00168	0	0.00292	0	0.05762	0
S16acc68_timepoint2	0	0	0	0	0	0	0.00317	0	0.0024	0.00188	0	0	0.16229	0.52049	6.76558	0.05763	0	3e-05	0	0.02106	0.10156	0.59115	0.09543	0.30116	0.02889	0	0	0	0	0.31474	0.65705	0	0	0	0.00118	0	0.00172	0.00125	0.01121	0.00084	0	0.87178	0.18179	0.00198	0.00111	0.00174	0	0	0.01933
S0d5217b_timepoint2	0.533	0	0	0	0	0.00111	0	0	0	0	0	0	0	0.2344	0	0	0	0	0	0.10304	6.03076	0	0	0	0	0	0	0	0	1.69968	0	0	0	0	0	0	0	0.00989	0.04303	0.02436	0.02388	1.02312	0	0.07949	0	0	0	0	0
S1ec67d5_timepoint2	0	0	0	0	0	0.00011	0.00105	0	0	0.00138	0.00536	0	0.13589	0.34278	0.01417	2.67045	0	0.42483	0	0.21573	0.15022	2.43249	0.29646	1.7473	0	0	0	0	0	0.01242	0	0	0	0	0.02914	0.0131	0.00882	0	0.00337	0.00025	0	0.00719	0	0	0.00573	0.01729	0	0	0.00448
S368e95a_timepoint2	0	0	0	0.00253	0	0	0.01215	0	0	0.00283	0	0	0.28711	0.58721	0.33904	0	0.07154	0.09907	0.11134	0.02258	0.04607	1.33095	0	0.05331	0	0	0	0	0	0.96899	0.01852	0	0	0	0.02007	0	0.00211	0	0.00157	0.00552	0	1.82322	0.02245	0.00081	0	0.00381	0	0	2.77719
S0aec90b_timepoint2	0	0	0	0	0	0	0	0	0	0	0	0	0.01022	0.41276	0	0.09386	0	0.56928	0.01449	0.00438	0.1295	1.30614	0.04277	0.07336	0	0	0	0	0	0.13299	0.98873	0	0.00568	0	0.00516	0	0	0	0.00579	0.00523	0	2.14208	0	0	0	0.00142	0.00016	0	0.0958
S89d5407_timepoint2	0	0	0	0.00127	0	0	0	0	0.00112	0.00037	0	0	0.28544	0.27422	0.6265	0.96703	0	0.0373	0.04114	0.03529	0.18892	2.71901	0	0.1903	0.02508	0.02636	0	0	0	0.49995	0.03513	0	0	0	0.00871	0.00089	0.00218	0	0.01071	0.01179	0	1.44229	0.13258	0.00082	0	0.00516	0	0.0864	0
Scab65ae_timepoint2	0	0	0.00314	0.00147	0	0.00136	0	0	0.00589	0.00389	0.01731	0.00338	0.10439	0.47741	0.00149	0.20484	0	0.03196	0.0204	0	0.24669	0.71123	0	0.23087	0	0	0	0	0	0.51785	0.28792	0	0	0	0.0009	0	0	0	0	0.01182	0	1.45391	0.02173	0	0	0	0	0.26992	0
S8eb94dc_timepoint2	0	0	0	0.00311	0.00118	0.00023	0	0.00119	0.0093	0.00217	0.00871	0	0.22732	0.96418	0.87446	0.23662	0	0.15689	0.02842	0.12823	1.31246	3.48116	0.09228	0.04796	0	0	0	0	0	0.13374	0.00261	0	0	0	0	0.01231	0.00044	0	0.00097	0.00914	0	0.11263	0.14754	0.00168	0.00018	0.01173	0.00109	0.00561	0
S10e8a37_timepoint2	0	0	0.0012	0	0	0	0	0	0	0.00085	0.00143	0	0.01279	0.03212	0.1046	0	0	0.3229	0	0.17477	0.20084	1.52731	0.2361	0	1.28102	0	0	0	0	0.41327	0.00094	0	0	0	0	0.26552	0.01643	0	0.02496	0.00268	0	2.19159	0	0.00083	0.00043	0.00799	0	0.20581	0
Sb280015_timepoint2	0	0	0	0	0	0.00538	0	0	0.00165	0	0.00927	0.00166	0.12064	0.14882	0	0.04743	0	0.22373	0	0.01865	1.84688	0.96603	0	0.08908	0.01902	0.05152	0	0	0	0.50274	0.20599	0	0	0	0	0.01444	0.0013	0.00046	0	0.01348	0	1.50186	0.05769	0	0	0.00245	0.00028	0.25257	0
S02f85a7_timepoint2	0	0.0018	0	0.01169	0	0.01063	0.04594	0	0	0.00605	0.01978	0.00621	0	0.03228	0.01625	0	0	0	0	0	3.53861	0.00678	0	0.00132	0	0	0	0	0	0	0.0645	0	0	0	0	0	0	0	0.1305	0	0.04345	0.13311	0	0.00465	0	0	0	0	0
S1b18e5d_timepoint2	0	0.00061	0	0	8e-05	0.00074	0	0.00455	0	0.00033	0	0	0	0.42423	0	0	0	0	0	0.05714	0.7112	0	0	1.24206	0	0	0	0	0	0	0.6142	0	0	0	0	0	0	0	0	0	0.00015	2.70934	0.50692	0.01378	0	0	0	0.68759	0
S33cc796_timepoint2	0	0	0	0	0	0	0	3e-05	0	0	5e-05	0	0.12528	0.14377	0	0.12722	0	0	0	0	2.29122	0	0	0.14286	0	0	0	0	0.00066	1.82512	0.01396	0	0	0	0	0	0	1e-05	0.04351	0.00433	0	1.12464	0	0.01257	0	0	0.0109	0	0.30379
S39a19d0_timepoint2	0	0	0	0.00112	0	0.00039	0	0	0	0.00207	0.00431	0	0.01821	0.19071	0.06661	0.05916	0	0.26867	0.1082	0.00091	2.30507	0.01258	0.00778	0.07183	0	0	0	0	0	0.31027	0.55278	0	0	0	0	0	0.00351	0.00015	0.00418	0	0	0.8821	0.06695	0.00469	0	0.00105	0	0	0.17148
S1d209bb_timepoint2	0	0	0	0.00027	0	0.00691	0	0	0.00839	0.00211	0.00161	0.00314	1.32998	0.11186	0	0.34401	0	0.39065	0	0.24053	2.28589	3.57425	0	0	0	0	0	0	0	2.22924	0.03953	0	0	0	0	0	0.00262	0	0.0592	0.00968	0	2.00793	0.31941	0.01433	0	0	0	0	0
S24507cb_timepoint2	0	0	0	0.03099	0	0.01992	0.00759	0	0	0.00504	0	0.00434	0.01239	0.1984	0.78012	0	0	0.269	0.00764	0.01283	0.08352	0.34373	0.0819	0.33519	0.3236	0	0.01943	0.0014	0.00124	0.04749	0.59223	0.00238	0	0	0	0.01561	0.00046	0	0	0.00226	0	0.21881	0.04326	0.00221	0	0.00285	0	0.11478	0
S1a67813_timepoint2	0	0	0	0.00231	0	0.0047	0.01157	0	0	0	0	0.00012	0.03602	0.11744	0.06346	0	0	0.11686	0	0.03263	0.66379	0.80809	0	0.8665	0	0	0	0	0	1.1593	0	0	0	0	0.01957	0	0.01301	0.00041	0	0	0	3.77593	0.24174	0.0009	0.00843	0.00686	0	0	0
S01bb228_timepoint2	0	0	0	0	0	0.00363	9e-05	0	0	0.00141	0	0.00049	0.04649	0.59357	0.15438	0	0	0	0	0	0	1.80967	0	1.0388	0	0	0.02815	0	0	0.01183	0.01369	0	0	0	0	0	6e-05	0	0.02987	0	0	0.05074	0.15846	0.00124	0	0.00114	0	0	0
S4c43ea7_timepoint2	0	0	0	0	0	0	0	0	0	0.00243	0	0	0.00697	0.12756	0.08345	0.05606	0.01748	0.02389	0.01429	0	0.00366	0.00255	0	0.10839	0	0	0	0	0	1.11855	0.00659	0	0	0	0	0	0.00059	0	0	0.00803	0	1.15269	0.03826	0	0	0	0	0.14891	0.20586
Scd2c0d1_timepoint2	0	0	0	0.00395	0.00392	0.00363	0.00244	0	0.00065	0.00093	0	0.00807	0.18073	0.3795	0	0.20592	0	0	0.12873	0.01153	0.29501	0.01288	0	0	0	0	0	0	0	0.97482	0.01383	0	0	0	0	0	0	0.00035	0.01588	0	0	0.58561	0	0	0	0	0	0	0
S37785ea_timepoint2	0	0	0.00326	0.00074	0.00046	0.00377	0.00063	0.00872	0	0.00168	0	0	0.26824	0.00472	6.14971	0.2019	0	0.75867	0.02363	0.01372	0.318	1.74838	0	0	0.03485	0	0	0	0.08399	0.09276	0.01728	0.07287	0.03497	0	0.0143	0	0	0.00089	0.02142	0	0	3.80295	0	0.00337	0.02465	0.00814	0	0	0.16312
S03738d5_timepoint2	0	0	0.00228	0.00732	0	0	0	0.00902	0.00133	0.00215	0	0	0.142	0.45791	0.0796	0.11517	0.19002	0.43526	0.01786	0.02197	0.04561	0.31773	0.03103	0.13124	0.07694	0	0	0	0	0.34881	0.4448	0	0	0	0.00207	0	0.00693	0.00049	0	0	0	1.44778	0.10819	0.01246	0.01261	0.00701	0.00179	0.0798	0
S17cea8e_timepoint2	0	0	0	0	0	0.00035	0	0	0	0	0	0	0.24362	0.19094	0.01708	0.71649	0	0.13217	0.02185	0.02313	0.02141	1.80496	0.06019	0.41597	0.18562	0	0	0	0	0.8683	0.1798	0.00933	0.00068	0.00427	0.00361	0.01046	0.00293	0.00045	0.01167	0.00927	0	2.15691	0	0.00793	0	0.00279	0	0.16103	0.14159
S2253cc6_timepoint2	0	0	0.00273	0.0001	0	0.00189	0.00302	0	0	0.00152	0	0	0	0.53694	0	0	0	0.00139	0	0	0	0.0101	0	0.00891	0	0	0	0	0	0.29232	0.28727	0	0	0	0	0	0.00395	0.00025	0.1178	0	0	0.7569	0	0.00165	0	0.00304	0	0	0
S0613bc1_timepoint2	0	0	0	0	0	0	0	0	0	0.00115	0.0007	0	0.06376	0.40074	0.12672	0.0537	0	0	0.0229	0.00047	0.22891	0.03316	0.01461	0.02878	0.0305	0	0	0	0	0.8489	0.08346	0	0	0	0	0	0.00014	0.00041	0.00561	0.01215	0	0.92261	0.0869	0	0	0.00421	0.00145	0.27113	0.66886
S07af378_timepoint2	0	0	0	0	0	0.00058	0	0.00222	0	0	0	0	0.17821	0.34165	2.33255	0.30857	0	0.23216	0.38514	0.02792	0.19604	1.70864	0.12637	1.0572	0	0	0	0	0	0.85047	0.004	0	0	0	0	0	0.00213	0	0.03081	0.01196	0	0.1358	0.0722	0.0131	0.1052	0.00793	0	0.10565	0
S087dfb2_timepoint2	0	0	0	0	0	0.00181	0	0	0	0	0	0	0	0.52432	0	0	0	0	0	0	0	0	0	0	0	0	0	0	0	0	0.42991	0	0	0.00173	0	0	0	0.00116	0	0	0	1.63152	0	0	0	0	0	0	0
S20f8367_timepoint2	0	0	0.00264	0.00027	0	0	0	0.01143	0	0	0	0	0.00896	0.26373	0.01079	0.18695	0	0.10355	0.12114	0.06764	0.03132	0.48496	0.10559	0.14484	0.05942	0	0	0	0	0.02957	0.03408	0	0	0	0.00635	0.0186	0.00697	0	0	0.0092	0	0.01731	0.00956	0	0.00067	0.00481	0	0.27827	0.09018
Sb752955_timepoint2	0	0	0	5e-05	0	0	0	0	0	0.00019	0.00113	0.00468	0.00461	0.1036	0.14595	0.02133	0	0.12734	0.02087	0.05603	0.11791	0.41351	0.03949	0.45577	0.1167	0	0	0	0	0.17839	0.30322	0	0	0	0.02536	0	0.0068	0	0	0.00727	0	1.83585	0.01058	0	0.00105	0.00221	0	0.03722	0.30905
S1bc1f16_timepoint2	0	0	0.00219	0	0	0	0	0.00116	0.00078	0	0	0	0.20836	0.35425	0.01077	0	0	0.1286	0	0	0.01528	0.24689	0	0.38244	0.05959	0	0	0	0	0.64161	0.2397	0	0	0	0	0	0	0	0.00196	0.01587	0	0.33972	0.03504	0.00045	0	0.00117	0	0	0
S034bf15_timepoint2	0	0.00091	0	0	0	0.00623	0	0	0	0.00174	0.00508	0.00478	0.00714	0.23676	0.38065	0.17997	0	0.12396	0	0.02227	0.04071	1.14193	0.08258	0.60451	0.0066	0	0	0.00012	0	1.02697	0	0	0	0	0	0	0.00125	0.00083	0	0.00665	0	1.65159	0.07198	0	0	0.00483	0	0.03651	0.0136
S62ea0b2_timepoint2	0	0	0	0.01149	0	0.00407	0	0	0.00743	0	0.00069	0.00472	0.05368	0.10435	1.30263	0.46129	0	0.11102	0.02393	0.00794	0.47956	0.58484	0.24041	1.43838	0.02193	0	0	0	0	0.05046	0	0	0	0	0.0006	0.03135	0.00605	0	0.0042	0.00866	0	0.05725	0.01436	0	0.00199	0.34439	0.0006	0.02061	0
S311c064_timepoint2	0	0	0	0	0.00057	0.00565	0	0	0.00828	0	0.00283	0	0.12001	0.75537	0	0.72745	0	0	0.42649	0.00687	0.01805	2.02675	0.17244	0.70253	0	0	0	0	0	0.58585	0.12952	0	0	0	0	0	0	0	0	0.02389	0.00031	1.46857	0.07719	0	0	0	0	2.06029	0
S066064f_timepoint2	0	0	0.00303	0	0	0.00186	0.01349	0	0.00107	7e-05	0	0	0.045	0.25965	0	0.4998	0	0.01156	0.01969	0	0.02923	0.90861	0.01318	0	0	0	0	0	0	0	0.79979	0	0	0	0.00102	0	0.00623	0.00016	0.03702	0.0067	0	0.9072	0.07863	0	0.00447	0.00234	0	0.04711	2.39802
S134d140_timepoint2	0	0	0	0	0	0	0	0.00018	0	0	0	0	0.15789	1.63161	1.01225	0.84495	0	0.06047	0.22113	0	0.65202	1.45108	0	0.81729	0.19564	0	0	0	0	0.09423	0.00325	0	0	0	0	0	0.0204	0	0	0.00971	0	0.09263	0.06349	0	0	0.0057	0	0.3596	0.6848
S427c940_timepoint2	0	0	0	9e-05	0	0	0	0.00198	0	0	0	0	0	0.1767	0.15415	0.0726	0	0	0	0.03091	0.04986	1.2314	0.12523	0.33003	0.00205	0	0	0	0	0.08473	0.00179	0	0	0	0.00688	0	0.00017	0	0.00113	0.0091	0	0.07374	0	0	0	0.00564	0	0.02696	0.02698
Sb4ca488_timepoint2	0	0	0	0.00285	0	0.00111	0.00999	0	0	0.00078	0.00136	0	0.0156	0.08744	0.0794	0.13953	0	0.01417	0	0.00861	0.02522	0.7709	0.0161	0.06731	0.08711	0	0	0	0	0.59487	0.09332	0	0	0	0.00113	0	0.00032	0	0.00086	0.00756	0	1.08399	0.10614	0	0	0.00386	0	0.30018	0.36558
Sd01a0ba_timepoint2	0	0	0	0.00134	0	0	0	0.00297	0	0.00042	0	0.00023	0.14468	0.5355	2.4054	1.69578	0	0	0	0	3.0745	3.42491	0	0	0	0	0	0	0	0	0.65493	0	0	0	0	0	0.00775	0	0.03289	0	0	0.24826	0.49152	0.01539	0	0.00949	0	0.15547	1.32023
S428e1c4_timepoint2	0	0.00414	0	0.00314	0.00213	0.00415	0	0.00187	0.00162	0.0073	0.01641	0.0033	0.0964	0.18031	0.12973	0.1128	0.14761	0	0.10984	0	0.23038	4.40022	0.02577	0.02282	0	0	0	0	0	0.05299	0	0	0	0	0	0	0.00036	0	0	0	0	0.05841	0.38308	0.00176	0	0	0	0.31326	0
S0b2b99a_timepoint2	0	0	0	0	0	0.00097	0	0	0.00119	0	0.00787	0	0.04763	0.21109	2.62247	0.29802	0	0.09336	0.00311	0.01583	0.38328	1.21389	0.07422	0.50176	0.07644	0	0	0	0	0.30163	0.55798	0	0	0	0.00174	0	0.00058	0.00318	0.01675	0.00767	0	2.26907	0.02128	0	0	0.00521	0	0.12159	0
S0d6070b_timepoint2	0	0	0.00014	0.01491	0	0	0.00044	0.01121	0.00447	0.00185	0.00016	0	0.15371	0.17867	0	0.27669	0	0.17849	0	0.02822	0.50462	2.23644	0.05374	1.14493	0	0	0	0	0	0.04811	0	0	0	0	0	0.01715	0.00173	0	0.01607	0.02009	0	0.03307	0.06237	8e-05	0	0.00571	0	0.08367	0
S735d77f_timepoint2	0	0	0	0	0	0.00111	0	0	0	0	0.00228	0	0.03733	0.14719	0.70813	0.24064	0	0.31878	0.01865	0	0.95313	1.59554	0	0.66899	0.10203	0	0	0	0	0.22433	0.32704	0	0	0	0	0	0.00593	0	0.00397	0.01862	0	0.31622	0	0.00144	0	0.00663	0	0.48256	0
S0aefddb_timepoint2	0.30104	0	0	0.00212	0	0	0	0.0042	0.00093	0.00217	0.00228	0	0.06601	0.2848	3.44618	0.26837	0	0.5804	0.11093	0.01956	0.17693	3.99439	0.08389	1.22273	0.18116	0	0	0	0	0.15723	0.01376	0	9e-05	0	0	0	0.00105	0	0.01739	0	0	0.0873	0.015	0.00113	0	0.00602	0.00026	0.59594	0.34125
Se706703_timepoint2	0	0	0	0	0	0.00071	0	0	0.00054	0.00543	0	0	0.6881	0.23151	0.61137	0.01549	0	0	0	0.0022	1.19784	0	0	0.37092	0	0	0	0	0	1.66349	0.00855	0	0	0	0	0	0	0.00712	0	0	0.01513	1.69523	0	0.05533	0.0011	0.00242	0	0.85686	0
S0879ff2_timepoint2	0	0	0	0	0	0	0	0	0.0101	0	0	0	0.21539	0.20434	0.64222	1.04414	0	0	0.01361	0.08182	1.24591	1.63464	0	0.18651	0.01975	0	0	0	0	0.58394	1.04362	0	0	0	0	0	0.00407	0	0.01158	0	0	0.54382	0	0.00664	0.00605	0.00358	0	0	0.13889
S0e78496_timepoint2	0	0	0	0	0	0.0008	0	0	0.0025	0	0	0	0.03026	0.23934	1.41749	0.59872	0	0.02479	0	0.01443	0.19319	0.0002	0	0.9952	0	0	0	0	0.00323	0.62578	0.34273	0	0.00099	0	0	0	0.00251	0	0.01415	0.00218	0	1.51962	0.05559	0.01674	0	0.00189	0	0.40778	0
S2723c2c_timepoint2	0	0	0.00057	0	0	0	0	0	0	0	0	0.00311	0.0311	0.37692	0.25762	0.17582	0	0.04669	0.00094	0.0262	0.05035	1.59236	0.00268	0.28679	0.06083	0	0	0	0	0.6504	0	0	0	0	0.00075	0.00198	0	0	0.00416	0.007	0	0.91432	0.06846	0	0	0.00374	0	0.15041	0.09439
S042321c_timepoint2	0	0.00149	0	0	0	0.00352	0	0	0	0.00055	3e-05	0	0.08796	0.32271	3.85516	0.9519	0	0.27625	0.00818	0.26779	0.01147	0.20643	0.19619	0.23325	0	0	0	0	0	1.026	0.01637	0	0	0	0.00344	0.02233	0.00112	0	0.00776	0.00264	0	0.30699	0.16037	0	0.00288	0.0178	0	0.37237	0.00038
Sff3c644_timepoint2	0	0	0.00694	0.00014	0	0.00259	0.00621	0	0.01284	0.00101	0	0.00016	0.05491	0.10325	0.64298	0.44664	0.07133	0.2859	0	0.05327	0.00748	1.91577	0.07688	0.89453	0	0	0	0.00038	0	0.24839	0.26348	0	0	0	0.00504	0	0.00062	0	0.00555	0.02274	0	0.265	0.15424	0.00047	0	0.00471	0	0.32991	0
S22c8f3d_timepoint2	0	0	0.0014	0.00129	0	0.00213	0	0	0	0.00031	0.00687	0.00015	0.15046	0.2338	1.48114	0.09392	0	0.37858	0	0.00671	2.64496	1.03956	0.42145	0.09943	0.02386	0	0	0	0	0.39333	0.07267	0	0	0.00095	0.00895	0.03013	0.00714	0.00018	0.00045	0	0	0.56689	0.01074	0	0.00844	0.00399	0	0.34432	0
S120c91b_timepoint2	0	0	0	0	0	0.00608	0	0	0	0.00165	0.01357	0	0.018	0.1642	0	0.26882	0	0.0113	0.13655	0.02721	0.02165	1.79566	0	0.55411	0.12922	0	0	0	0	0.65585	0.01524	0	0	0	0.00287	0.00448	0.00132	0	0.00728	0.00639	0	0.80037	0.10284	0	0	0.01053	0	0.08327	0.38041
S0f4dab1_timepoint2	0	0	0	0.00085	0	0	0	0	0	0.00023	0.00526	4e-05	0.22664	0.22211	0	0	0	0	0	0.05138	0.51915	0	0	0	0	0	0	0	0	1.23175	0.02392	0	0	0	0.04032	0	0.00019	0	0.01049	0.0085	0	1.58145	0.01963	0.00082	0	0	0	0	0
S475a6b2_timepoint2	0	0	0	0	0	0.00015	0	0	0	0	0	0	0.00784	0.10917	0.2476	0.04166	0.07866	0.27751	0.05545	0.02968	2.64425	2.8335	0.02161	0.30831	0.0425	0	0	0	0	0.83762	0.00793	0	0	0	0	0	0.01359	0.00355	0.0198	0.01053	0	1.3656	0.07587	0.01852	0	0.00515	0	0	0
S6b91f75_timepoint2	0	0	0.02791	0.00172	0.00011	0.0071	0	0	0	0.00616	0.00956	0.00375	0.0761	0.1088	1.1784	0.21934	0	0.05717	0.00496	9e-05	0.11913	1.5506	0.00198	0.11247	0.00363	0	0	0	0	0.35698	0.00302	0	0	0	0.01007	0.04232	0.00587	0	0	0.00806	0	0.00937	0.05486	0	0	0.00176	0	0.039	0.95682
S0165f85_timepoint2	0	0	0	0	0	0.00367	0	0	0.0073	0	0.01209	0.00034	0.07874	0.06582	0.41184	0.11807	0	0.05123	0.00199	0.02722	0.36787	1.36864	0.17109	1.04682	0.07822	0	0	0	0.0012	0.29139	0.22038	0	0.00046	0	0.00609	0	0.00141	0.00019	0.0422	0.00157	0	1.32278	0.05321	0	0.00058	0.00673	0.00018	0.05675	0
Sc44e366_timepoint2	0	0	0	0.00695	0.00258	0.00418	0.00128	0	0.00219	0	0.00187	0.00059	0.0366	0.03517	0	0.38895	0.02525	0.02539	0.27974	0.19424	0.2135	1.41332	0.03195	0.80259	0.54522	0	0	0	0	0.00967	0	0	0	0	0	0	0	0	0	0.006	0	0.21266	0.32237	0.00029	0	0.00657	0	0	0
S579e869_timepoint2	0	0	0.00038	0	0	0	0	0	0	0.00011	0	0	0.00676	0.13474	0	0.05958	0.00376	0.06801	0	0	0.1473	0.56536	0.02226	0.05178	0	0	0	0	0	0.33756	0.05151	0	0	0	0.0041	0	0	0.00019	0.00764	0.01034	0	0.54315	0	0	0	0.00197	0	0.0903	0.40955
Se3e2efc_timepoint2	0	0	0	0	0	0.00222	0.00226	0	0.01035	0.00482	0	0.0024	0.73902	0.30207	1.16094	0.75696	0	0.68826	0	0.1082	4.07819	3.99941	0.50121	0.07584	0.45724	0	0	0	0	0	0.05806	0	0	0	0	0	0.00153	0	0.00786	0	0	0.03428	0.26288	0.00204	0.01237	0.00435	0.00057	0.19722	0
S38de4f3_timepoint2	0	0	0.00075	0	0	0.0019	0	0	0	0.00056	0	0.00039	0.09353	0.26137	0.01016	0.77612	0	0.07532	0.00682	0	0.38404	2.07572	0	0	0	0	0	0	0	0.61051	0.0292	0	0	0	0	0.00209	0	0	0.00185	0.00891	0	1.48436	0.00304	0	0	0.00124	0	0.07701	0.8348
S9d6cd12_timepoint2	0	0	0	0.00052	0	0.00128	0.01107	0	0	0	0	0	0.02404	0.08012	0.00016	0.05905	0	0.18976	0.39005	0.02134	0.38873	0.91035	0.11282	0.69214	0	0	0	0	0	0.5867	0.00103	0	0	0	0.0032	0	0.00233	0.00047	0.0061	0.00161	0	0.63139	0.0692	0	0	0.00421	0	0.05198	0.0261
S13e950c_timepoint2	0	0	0	0	0	0.00192	0	0.00042	0	0	0.00083	0	0.1293	0.03222	0.9162	1.59259	0	0	0	0	1.01962	2.39784	0.45795	0	0	0	0	0	0	0.52198	0.15063	0	0	0	0	0	0	0.00213	0.03928	0.01003	0	0.3457	0	0.01578	0	0.00771	0	0.37744	0
Sc3a5016_timepoint2	0	0.00055	0	0.01109	0	0.00329	0	0	0	0	0	0.00763	0.04609	0.04954	2.85368	0.21425	0	0.02373	0.15713	0.29294	0.3157	1.93929	0.15793	0.48595	0.01788	0	0	0	0.00058	0.83156	0.0478	0.00194	0	0	0.00298	0.0633	0.00041	0	0.02573	0.02275	0	1.03472	0.00174	0.00979	0	0.00838	0.00157	0.34868	0.01371
S998fd0d_timepoint2	0	0	0	0	0	0.00298	0.00078	0	0	0	0.00377	0	0.30869	0.56813	0	0.26298	0	0.51851	0.12638	0.0271	0.6013	5.07141	0	1.07898	0.05267	0	0	0	0	0.03047	0.01968	0	0	0	0	0	0.02045	0	0.02959	0.02215	0	0.06044	0.23265	0.00751	0	0.00467	0.00238	0.30536	0.16155
S7eddcf8_timepoint2	0	0	0.00172	0.00075	0	0.00079	0	0	0	0.00369	0.00542	0.0024	0.01763	0.55129	0.33667	0.20623	0	0.02387	0.00063	0.25874	0.3525	1.27177	0.17019	1.3156	0.20002	0	0	0	0.00065	1.13446	0.02991	0	0.0011	0	0.00563	0	0.01373	0	0	0.02822	0	0.45356	0.26692	0	0	0.00187	0	0.05397	0.02154
S4a05456_timepoint2	0	0	0	0	0	0	0	0	0.00046	0	0	0.00183	0.08454	0.07138	0	0.15075	0.01954	0.2293	0.01191	0.00273	0.00907	0.80897	0.06452	0.33812	0.01735	0	0	0	0	0.77938	0	0	0	0	0	0.00448	0.00271	0	0	0.01304	0	0.64521	0.10961	0	0	0.01512	0	0.21488	0.57778
S2820311_timepoint2	0	0	0	0.00063	0	0	0.00526	0	0	0	0	0	0.15937	0.08277	0	0	0	0.97209	0.02867	0.11847	0.4254	1.7864	0	0.84437	0.07673	0	0	0	0	0.00063	0.48002	0	0	0	0.00714	0	0.00083	0	0.01847	0.01204	0	1.52315	0	0.00763	0	0.01185	0	0	0.16081
S1441a21_timepoint2	0	0	0.00595	0.00179	0	0	0	0.00641	0	0.00579	0.00057	0	0	0.19255	0	0	0	0	0	0	0	0	0	0	0	0	0	0	0	0.83145	0	0.00076	0	0	0	0	0	0	0	0	0	3.39057	0	0	0	0	0	0	0
S3a45d3b_timepoint2	0	0	0	0	0	0	0.00122	0	0.00074	0.00295	0	0	0.00511	0.58977	0.17639	0.14862	0	0.58752	0	0	0.45206	1.89585	0	0.04169	0	0	0.03845	0	0	1.23269	0	0	0	0	0	0	0	0	0	0.009	0.00334	1.54713	0.13478	0.00176	0	0.00026	0	0.34614	0.8759
S36b5ede_timepoint2	0	0	0	0	0	0.00098	0	0	0	0	0.00496	0.01038	0.03375	0.09548	3.39206	0.24506	0	0.06125	0.1116	0.23861	0.10085	0.86893	0.09455	0.46813	0.09934	0	0	0	0.05021	0.11232	0	0	0.25015	0	0.00525	0	0.00333	0	0.00323	0	0	1.54899	0.00974	0	0	0.00563	0	5.62648	0
S366f454_timepoint2	0	0.00258	0	0.00168	0	0.003	0	0	0.00692	0.00094	0.0065	0	0.15851	0.17275	0.24798	0.29981	0	0.07987	0.006	0.0085	0.48948	0.00127	0	0.66487	0.12124	0	0	0	0	0.4031	0.24963	0.01101	0.00948	0.00752	0.00112	0	9e-05	0	0.00176	0.03004	0	0.78461	0.197	0.00149	0	0.00364	0	0.12092	0
Sc92cb27_timepoint2	0	0	0.00504	0.0005	0	0.00313	0	0	0	0	0.01095	0.00131	0.41828	0.11998	0.69562	0.13362	0	0.33593	0.27278	0.02552	0.04664	0.98793	0.02983	1.38722	0	0	0	0	0	0	0.20715	0	0.01574	0	0.00225	0	0.00646	0.00479	0.06947	0	0	2.32133	0	0.00471	0.01838	0.01571	0	0	0
S2d6dff0_timepoint2	0	0	0	0.00026	0	0.00092	0	0	0.00649	0.00367	0	0	0.47822	0.76943	0.41738	0	0	0.02785	0.07883	0.01466	1.14709	1.30013	0	0.09533	0	0	0	0	0	1.22364	0.10697	0.00133	0	0	0	0	0.00021	0	0.00557	0	0	2.6243	0.28105	0.00082	0	0.00404	0	0.24198	0.93913
S150e97b_timepoint2	0	0	0.00064	0	0	0.00022	0	0	0.00094	0	0	0.00027	0.00769	0.18728	0.21241	0.09664	0	0.60001	0.12103	0.11876	0.03602	0.54417	0.08368	0.23013	0.43415	0	0.00403	0	0	0.85311	0.00367	0	0	0	0.02958	0.07617	0.0002	0	0.01043	0.01615	0	1.32309	0	0	0	0.00371	0	0.45164	0.02508
Sb688ea4_timepoint2	0	0	0	0.00329	0	0.00067	0	0	0.00051	0	0.00084	0	0.11336	0.22942	0.54438	0.24577	0	0.01509	0.01401	0.0082	0.42963	1.89921	0.0071	0.22723	0.07472	0	0	0	0.00011	0.01556	0.49921	0	0	0	0.00193	0.00845	0.00036	0	0	0.01434	0	0.66311	0	0	0.00168	0.00076	0	0.05113	0.74247
S3a49562_timepoint2	0	0	0.00066	0	0	0	0	0	0.00389	0.0001	0.00032	0	0.14352	0.22402	0.16741	0.23119	0	0.15122	0.18367	0	2.06601	1.70832	0	0	0	0	0	0	0	0.55313	0.32743	0	0	0	0	0	0.00049	0.00056	0.07663	0.00407	0	0.49047	0.01751	0.00195	0	0	0	0.09226	0
S2c0e0eb_timepoint2	0	0	0	0	0	0	0	0	0	0	0	0	0.13379	0.18815	0.00493	0	0	0.15821	0.09486	0.00295	0.14396	2.93788	0.23782	0.45954	0	0	0	0	0	0.50361	0	0	0	0	0.00226	0	0.00428	0	0	0	0	0.68802	0.15062	0	0.02016	0.0032	0	0	0
S667443c_timepoint2	0	0	0	0	0	0	0	0	0.0031	0	0	0	0.0204	0.11931	0	0.15119	0	0.11745	0	0.34063	0.00188	0.71098	0.08918	0.25715	0.12386	0	0	0.012	0.07974	0.78864	0.13031	0.00968	0.0153	0.20989	0.00034	0.01522	0.00223	0.00554	0	0.0145	0	0.55597	0.02064	0	0	0.00173	0	0.41306	0
S5c07179_timepoint2	0	0.00048	0	0	0	0	0	0	0	0	0	0	0.11475	0.00153	0.38166	0.41816	0	0.41863	0.23711	0.01696	0	2.43403	0.06744	1.90374	0.58036	0	0	0	0.00013	0.5351	0.00659	0	0	0	0	0	0.00188	0	0	0.00349	0	0.46044	0.01597	0.00118	0	0.00886	0.00261	0.37375	0.09898
Sb91818f_timepoint2	0	0	0	0	0	0	0	0	0	0	0.00265	0	0.03931	0.14365	0.57432	0.20775	0.05261	0.21505	0.15777	0.07241	0.20446	2.34086	0.02896	1.02036	0	0	0	0	0	0	0.83602	0	0	0	0	0	0.00011	0	0.03443	0	0.00175	1.53941	0.04036	0.00202	0	0.00395	0.00616	0.82505	0
Sd5f1edd_timepoint2	0.01377	0	0	0.0007	0	0.00128	0	0	0.00072	0	0.00106	0	0.01296	0.03007	2.13586	0.28262	0	0.02275	0.05314	0.06993	0.04003	0.39095	0.02309	0.48551	0.03038	0.10628	0	0	0	0.1644	0	0	0	0	0	0	0.00047	0.00033	0.06379	0	0	0.79246	0	0	0	0.00948	0	1.74181	0
Sa3a5219_timepoint2	0	0	0.00041	0.00054	0	0	0	0.00444	0	0.00656	0.00399	0	0.1378	0	0.24507	0	0.00544	0.02889	0	0.00554	0.019	1.24379	0	0.14643	0.06198	0	0	0	0.00041	0.91364	0.03338	0	0	0	0	0	0.0003	9e-05	0.00159	0	0	1.03931	0.10194	0.00234	0	0.00204	0	0	0
S1a267fa_timepoint2	0	0	0	0.00305	0	0.00141	0	0	0.02159	0.0031	0.00762	0	0	0.36836	1.99233	1.05812	0	0.0279	0	0.00227	0.00527	4.29849	0	0.02709	0	0	0	0	0.0006	0.88532	0.05098	0	0	0	0	0	0.00646	0.00442	0.00828	0.00694	0.00495	0.67356	0	0.00361	0	0.00293	0	0.05	0.64841
S1f95844_timepoint2	0	0	0	0	0	0	0	0	0.00079	0	0	0	0.0059	0.17301	0.91793	0.13017	0	0.11408	0	0.05759	0.10435	0.00849	0	0.39109	0	0	0	0	0.0172	0.8079	0	0	5e-05	0.00052	0	0	0.0017	0	0.02269	0.0073	0	0.89567	0	0.02029	0	0	0	0.76112	0
S7a850bc_timepoint2	0	0.00082	0.00276	0.00085	0	0.00129	0.00254	0.0029	0.00132	0.0013	0	0.00108	0.07475	0.11082	0.84219	0	0	2.06076	0.58374	0.13638	0.49633	2.94397	0	0.88019	0.1034	0	0	0	0	0.24896	0.11896	0	0	0	0	0	0.01361	0.00101	0.02796	0	0.04271	0.75171	0.13403	0.01947	0.00854	0.01332	0	0.21221	0
S3cac7b0_timepoint2	0	0	0.00243	0	0	0.00147	0	0.00377	0	0.00216	0	0	0.08345	0.3811	0.00168	0.01722	0	0.48765	0.05911	0	0.04466	2.74273	0.10468	0.2449	0.0272	0	0	0	0	0	0	0	0	0	0	0	0.01303	0	0	0	0.00241	3.13854	0	0.00353	0	0	0	0	0.13734
S007bdd5_timepoint2	0	0.00042	0.00108	0.00082	0.00087	0.00129	0	0.00306	0.01314	0.00023	0.006	0	0.51459	0.07168	0	0	0	0.07702	0.22584	0	0.05409	0.41918	0	1.10808	0	0	0	0	0.01686	0.49261	0.17009	0.00306	0.08423	0	0	0.09812	8e-05	0	0.01144	0.0341	0	0.28708	0.02477	0.0232	0	0.00769	0	2.21817	0
S2e8e7a7_timepoint2	0	0	0	0.00029	0	0.00133	0.01624	0	0.00225	0.00205	0	0	0.01581	0.04036	0.41596	0.38323	0	0.19166	0.07893	0.00098	0.82163	1.7241	0.16824	0.23263	0.06569	0	0	0	0	1.02202	0.27828	0	0	0	0.00077	0	0.00529	0	0.04077	0.00188	0	1.76994	0.00161	0	0	0.00725	0	0.10687	0.48865
S42f2c08_timepoint2	0.03646	0	0	0.00097	0.00358	0.00223	0.00058	0.02123	0.00187	0.00395	0.00574	0.00041	0	0.01474	0	1.16348	0.34084	0.43034	0.39941	0	0	3.44358	0	0	0	0	0	0	0	0.99978	0.10091	0	0	0	0	0	0.00362	0	0.04847	0	0	1.17806	0	0.0059	0	0.03322	0	0	0
S246e00d_timepoint2	0	0	0.001	0.0025	0	0.00072	0	0	0.00061	0	0	0.00093	0.03136	0.54451	5.23097	1.25951	0	0.04416	0.09316	0.01833	0.10357	2.08091	0.22444	1.36152	0.22291	0	0	0	0	0.82043	0.10065	0	0	0	0.01174	0	0.00359	0	0.00562	0.00861	0	1.34958	0.12283	0.00194	0.01286	0.00996	0	0.35819	0
S3a71006_timepoint2	0	0	7e-05	0	0	0.00421	0	0.00036	0.00367	0.00075	0	0.00157	0.23754	0.04056	0	0.00419	0	0	0	0.00183	0.69394	0	0	0.03179	0	0	0	0	0	0.88225	0.00401	0	0	0	0	0	0	0.01065	0.0008	0	0.0492	2.07894	0	0.00408	0.00217	0.00126	0	0	0
S11853e7_timepoint2	0	0	0.01148	0.00252	0	0.0033	0	0.00283	0	0.00111	0	0	0.02025	0.11544	0.00682	0.39196	0	0.15107	0	0	0.19278	1.96441	0.03506	0	0	0	0	0	0	0.87516	0.0065	0.00058	0.00207	0	5e-05	0	0.0007	0	0.00753	0.00477	0	1.14519	0.02929	0	0.00056	0.00215	0.00221	0.12931	0.00682
S557ff11_timepoint2	0	0	0	0	0	0	0	0	0	0	0	0	0.05976	0.24958	0.27369	0.39627	0	0.05938	0.06163	0.04892	0.19482	1.96063	0	1.01129	0	0.0742	0	0	0	0.40978	0.00508	0	0	0	0.01441	0	0.00535	0.00077	0.01352	0.02662	0	1.37032	0.04332	0	0.00668	0.00529	0.00132	0	0.91837
S445ffbb_timepoint2	0	0	0	0.00094	0	0	0.00034	0	0	0	0	0.00124	0.2179	0.07031	0	0.53041	0	0	0.20319	0.03116	0.36844	0.00618	0	0	0	0	0	0	0	1.02171	0.02525	0	0	0	0	0	7e-05	0	0.01339	0	0	0.74623	0	0	0	0	0	0	0
S025a121_timepoint2	0	0	0	0.00149	0	0	0.00151	0	0	0	0	0	0.0206	0.59655	0.22438	0.0101	0	0	0.05021	0.00027	0.00199	0.33424	0.01272	0.07286	0	0	0.00483	0	0	0.7223	0.01167	0	0	0	0	0	0	0	0.00089	0.00785	0	0.57256	0.1412	0	0	0.00161	0.00064	0.12316	0.01492
S05fb0ea_timepoint2	0	0	0	0	0	0	0	0	0.0027	0	0.00135	0	0.11758	0.29761	0.00111	0.34835	0.00472	0.0373	0.04663	0.03071	0.22235	0.24239	0	0.13829	0	0.01964	0	0	9e-05	0.67358	0.01094	0	0	0	0.00364	0	0.00373	0	0.0016	0.01484	0	0.71574	0.03941	0	0	0.00368	0	0.38582	0.05967
S0332ad6_timepoint2	0	0	0	0.00093	0	0.0001	0	0	0.00124	0	0	0.00023	0.01509	0.07167	0.51849	0.0926	0	0.54403	0.39958	0.10097	1.87082	2.57528	0	0.83107	0	0	0	0	0	0.59108	0.00719	0	0	4e-05	0	0	0	0	0.00695	0	0	0.90225	0.11369	0.00198	0	0.00496	0	0	0
S28f0c08_timepoint2	0.00569	0	0	0.00107	0	0.00072	0.00426	0.00079	0.00339	0.00024	0.00041	0	0.09943	0.31487	0.85121	0.16742	0	0.32973	0.10653	0.03853	0.91803	1.49251	0.02928	0.60208	0.0362	0	0.00522	0	7e-05	0.69085	0.136	0	0	0	0.02837	0.00195	0.00196	0	0.0331	0.00859	0	0.6657	0.04271	0.0026	0.00119	0.00693	0	0.54806	0.30279
S1e1c9e0_timepoint2	0	0	0	0	0	0	0	0	0	0	0	0	0.01933	0.37296	0.49289	0	0	1.04572	0	0.02208	0.1888	1.04253	0	0	0.09049	0.18621	0	0	0	1.45758	0	0	0	0	0	0	0.00054	0	0.00231	0.01037	0	1.85124	0.00263	0.0023	0.00025	0.00236	0	0.26027	0
S0af1ac4_timepoint2	0.01298	0	0	0.00278	0	0.0016	0.00313	0	0	0	0	0.0001	0.00074	0.1214	0	0.05921	0	0.03737	0	0.00326	0.04335	0.00275	0.02662	0.24309	0.1016	0	0.02195	0	0	1.29099	0.00309	0.0205	0	0	0.00042	0.0048	0	0	0.00361	0.00371	0	0.29917	0.08759	0	0	0.00135	0	0	0.00338
S297675a_timepoint2	0	0	0.00017	0.00557	0	0.00033	0.02042	0	0	0.00218	0.01175	0.0027	0.03298	0.0641	1.22165	0.38631	0	0.17469	0.08146	0.56471	0.47972	2.7624	0.14536	0.71153	0.45888	0	0	0	0	0.36179	0	0	0	0.00131	0	0	0	0	0.01298	0.0081	0	1.50187	0	0	0	0	0	0.49885	0
Sbb99c57_timepoint2	0	0	0	0	0	0.00052	0	0	0.00459	0.00454	0.01655	0	0	0.12076	0	0.38575	0	0	0	0	0.00426	0.65778	0.00369	0.25085	0.03442	0	0	0.00041	0	0.51892	0.06637	0	0	0	0	0	0	0.00037	0	0	0	0.54894	0.05275	0	0	0.0011	0.0004	0.35215	0.0205
S55497b4_timepoint2	0	0	0.00975	0	0	0	0	0.00313	0	0.00423	0.00234	0	0.01553	0.46777	0.13541	0.4104	0	0	0.25525	0.0937	0	1.31063	0	0.33376	0	0	0	0	0	0.76846	0.07254	0	0	0	0.00112	0	0.00591	0	0.02713	0.00935	0	0.62697	0.06992	0	0	0.00404	0	0.1071	0.00421
S0bc1faa_timepoint2	0	0	0	0	0	0.00104	0.00257	0	0	0	0.00058	0.00065	0.47914	0.00071	0	0.08912	0	0.02016	0.13506	0.04243	0.20289	0.74263	0	2.04581	0	0	0	0	0	0.31977	0.2668	0	0	0	0.04623	0	0.00025	0.00083	0.05909	0.00054	0	1.09046	0.00587	0.00938	0.03946	0.01	0	0.2054	0.10267
S0e0315a_timepoint2	0	0	0.00228	0	0	0	0	0	0	0.00058	0.00445	0	0.05402	0.80675	1.95257	0.49326	0	1.27905	1.29894	0	1.487	0	0	0	0	0	0	0	0	0.71199	0.00563	0.00217	0	0	0	0	0.00103	0	0	0.00069	0	1.18224	0.22665	0	0.00863	0.02506	0	0.18268	0
Sdd1e633_timepoint2	0.15722	0	0	0	0	0	0	0	0	0	0	0	0.0168	0.50813	0.98775	0.40873	0	0.01189	0	0.01846	1.48299	2.2991	0	0.08261	0.19996	0	0.11424	0	0	2.1376	0.01153	0	0	0	0	0.02388	0	0.00056	0.01746	0	0.00551	5.55818	0.04886	0.00974	0	0.00062	0	0.85606	0.64567
S06c23f7_timepoint2	0	0	0	0.00155	0	0.00148	0.01488	0	0.00165	0.00185	0.01038	0	0.08957	0.16419	1.40685	0.29847	0	0.11912	0	0	4.40454	2.99223	0.04145	0.3452	0	0	0	0	0	0.69889	0.05462	0	0	0	0.01002	0.00604	0	0.00083	0.00346	0.00247	0	0.84332	0.06785	0.01045	0.01223	0.00795	0.0045	1.13206	0
Sc6332b3_timepoint2	0	0	0	0.00055	0	0.00097	0	0	0	0.00206	0.02895	0	0.16717	0.44995	0	0.19422	0	0.32294	0.06877	0.00217	0.45301	0.00783	0	0.31911	0	0.00037	0	0	0	0	0.24557	0	0	0	0	0	0.00623	0	0.00797	0.00942	0.04893	0.22014	0.127	0.00138	0.00458	0.00305	0	0.19671	0.12559
Sb796fae_timepoint2	0	0	0	0	0	0.00271	0	0.00149	0	0	0	0.00287	0.00659	0.18226	0	0	0	0.30784	0	0	1.00401	0	0	0	0	0	0	0	0	0.58214	0.00502	0	0	0	0	0	0	0.00044	0.03067	0.06835	0	0.40756	0	0	0	0	0	1.0275	0
Sa49a70f_timepoint2	0.02853	7e-05	0	0.00484	0	0.00224	0.01063	0.00698	0.00502	0	0	0	0.01545	0.59887	0.56818	0.06337	0	0.08136	0	0.00529	0.16652	0.70492	0.01787	0.24535	0.02411	0	0.00732	0	0	0.52921	0.33705	0	0	0	0.07382	0.00436	1e-05	0	0.04048	0.01606	0	0.89675	0.05762	0	0.0028	0.00952	0	0.10715	0
S362f6cf_timepoint2	0.04171	0	0	0.00372	0	0	0	0	0.00097	0.00331	0	0	0.04701	0.0747	0.65428	0.21915	0.10348	0	0	0.01182	2.83231	1.84286	0	0.15243	0	0	0	0	0	0.94594	0.02315	0	0	0	0.00238	0	0.00018	7e-05	0.00329	0.01504	0	1.01816	0.06258	0.00211	0	0.00492	0.0005	0	0.53093
S4a73b3c_timepoint2	0.01258	0	0	0	0	0.00414	0.00086	0	0	0	0.00335	0	0.18031	0.08618	1.12339	0	0	1.59384	0.11379	0	1.79885	3.20438	0	0.97621	0.17245	0	0	0	0	0.20913	0.63686	0	0	0	0	0	0.00124	0	0.01623	0	0	0.85311	0.03349	0.00229	0.00052	0.00619	0	0.03399	0
S02a7b84_timepoint2	0	0	0	0.00019	0	0.00257	0.00443	0	0.00324	0	0	0	0.01501	0.01542	0.00872	0.11568	0	0.09241	0.09077	0.14738	0.92079	1.96436	0	0.21111	0	0	0.00288	0	0.0027	0.59826	0.00475	0	0	0.00726	0	0	0.01287	0.00655	0.03258	0.0101	0	1.25647	0.04668	0.00973	0	0.00449	0.00124	0.63694	0.70531
S18925df_timepoint2	0	0	0	0	0	0	0	0	0	0.00611	0	0	0.08129	0.32163	0.31867	1.11852	0	0.13412	0.0097	0.06245	0.00744	2.85355	0.06	1.12429	0.12721	0	0	0	0	0.05711	0.75634	0	0	0	0.01324	0.00931	0.00272	0	0.00152	0.00744	0	0.50881	0.13072	0.0051	0.00678	0.00233	0	0.05956	0.86418
S8d609fd_timepoint2	0	0	0.0065	0.00092	0	0	0.00215	0	0	0.00491	0	0	0.19936	0.63091	0.00354	0	0	0.1167	0	0	0.37838	0.61347	0	0	0	0	0	0	0	0.95733	0.15404	0	0	0	0	0	0.00251	0.00751	0.01168	0	0	0.60429	0	0.00016	0	0.0002	0.0012	0	0.27838
S1d46484_timepoint2	0	0	0.00385	0.00201	8e-05	0.00443	0.00327	0	0	0	0.00466	0	0.03119	0.08988	0.05571	0.26848	0	0	0.08677	0.10118	1.64434	1.44178	0.08172	0.53513	0.12736	0	0	0	0	0.09833	0.00042	0	0	0	0.00328	0.0266	0.00038	0	0.05587	0.00835	0	0.06953	0	0.00194	0	0.00278	0	0.70119	0
Sead2261_timepoint2	0	0	0	0	0	0	0	0	0.00062	0	0	0	0	0.23751	0	0	0	0	0	0	0	0	0	0	0	0	0	0	0	0.88381	0	0	0	0	0	0	0.02175	0.01036	0.01131	0.01684	0.01681	2.7844	0	0.0011	0	0.00417	0	0	0
S6da0526_timepoint2	0	0.00052	0	0.0006	0	0.00204	0.00241	0	0.00089	0.00252	0	0.00069	0.28142	0.43615	0.03978	0.02578	0	0	0.01155	0.01225	0.24126	0.34225	0.00135	0.15098	0.01206	0	0	0	0	1.12532	0.08789	0	0	0	0	0	0	0	0	0.01635	0	2.24673	0.12862	0	0	0	0	0	0.05877
S3200c60_timepoint2	0	0	0.01371	0.00046	0.00307	0.00169	0	0.00297	0	0	0.0006	0	0.00636	0.28987	0	0.50536	0	0.17667	0	0.03968	0.05099	2.00982	0.16262	0.69008	0.00682	0	0	0.00509	0	0.05974	0	0	0	0	0.00465	0.05669	0.00012	0	0.00785	0.00692	0	0.1048	0.03459	0	0.00057	0.00287	0.00113	0.15316	0.00211
S816c35a_timepoint2	0	0	0.00391	0.00944	0	0.00498	0	0	0	0.00622	0.00504	0.00152	0.11324	0.20084	1.39923	0.48108	0	0.05519	0.05582	0.08242	0.21471	0.36446	0	0.17483	0.05274	0.02948	0	0	0.00881	2.00097	0.04218	9e-05	0	0	0.03557	0.01836	0.00117	0	0.0301	0.00253	0	0.35095	0.16479	0.01111	0.0019	0.00465	0	0.25196	0
S8c97517_timepoint2	0	0	0	9e-05	0	0	0.00064	0	0	0.00054	0	0	0.07817	0.19473	0.40358	0.08638	0	1.19584	0.0993	0.03864	0.28981	1.99483	0.03585	0.31399	0	0	0	0	0	0.93997	0.05355	0	0	0	0	0	0.00014	0	0.0047	0.00483	0	1.3632	0.04763	0	0	0.00248	0	0	0
S1665184_timepoint2	0	0	0.00404	0.00194	0	0.00404	0	0	0.00104	0.00269	0	0.00396	0	0.24459	0	0.13281	0	0	0.1085	0	0	0.01418	0	0.5176	0	0	0	0	0	0.96137	0.02409	0	0	0	0	0	0.00016	0	0.00393	0	0.00023	2.04509	0.03927	0.00117	0	0	0	0.37084	0.24399
S0ecee89_timepoint2	0	0	0	0	0	0	0	0	0	0	0	0	0.2736	0.30793	0.08964	0.3806	0.23334	1.16877	0.00087	0.0088	0.02775	1.2878	0	0.40346	0.01503	0	0	0	0	0.76717	0.03253	0	0	0	0.00385	0.0018	0.00044	0	0.00264	0.03	0	0.60705	0.01173	0	0.00022	0.00401	0	0	0.73223
S272d22e_timepoint2	0	0	0.00838	3e-05	0	0.00019	0	0	0	0.0008	0.00414	0	0.07937	0.74665	0	0.00027	0.01085	0	0.01058	0	0.01156	0.80774	0.01243	0.09089	0.02233	0	0	0	0	1.71259	0	0	0	0	0.00484	0.00604	0	0	0.02297	0.01309	0	1.97933	0.36134	0	0.00138	0.00377	0	0.46229	0.03665
S1a184bf_timepoint2	0.00277	0	0	0.00034	0	8e-05	0.00165	0	0	0	0.00031	0	0.08895	0.30565	1.74394	0.30981	0	0.29572	0.1029	0.02399	1.07687	2.28715	0.11802	0.43284	0.0159	0	0.01792	0	0	0.66706	0.09461	0	0	0	0.01511	0.00064	0.00122	0	0.03103	0.00755	0	0.64146	0.032	0.0031	0	0.00448	0.00038	0.44296	0.29431
Sd73a6e0_timepoint2	0	0	0	0.00079	0	0	0	0	0	0	0	0	0.00846	0.0455	0.72373	0.32803	0	0.0003	0.00527	0.01863	0.70555	1.29373	0.01175	0.14202	0.05833	0	0.00394	0	0	0.54569	0.08421	0	0	0	0	0.00721	0	0	0	0.01577	0	2.14438	0.53089	0	0	0.00445	0	0.94483	2.55998
S135586a_timepoint2	0	0	0.00198	0.00058	0	0.00286	0	0.00239	0.00138	0	0	4e-05	0.09493	0.63164	1.23908	0.17266	0	0.17277	0.12465	0	0	2.30241	0	0.48831	0	0	0	0	0	0.58418	0.37074	0	0	0	0	0	0	0.00031	0	0.00834	0	1.70715	0.32492	0.00648	0	0	0	0.40009	0.00014
Sb63721e_timepoint2	0	0	0	0.00129	0	0.00399	0	0	0	0.00495	0.00538	0.01384	0.04487	1.07381	0.00111	0.08595	0	0.07344	0.04274	0.0124	0.00785	1.71173	0.05216	0.26632	0.02603	0	0	0	0	0.06202	0.05219	0	0	0	0	0	0	0	0	0.00543	0	0.11992	0.18272	0	0	0.00078	0	1.15601	1.06925
Sc435bf4_timepoint2	0	0	0	0	0	0.00088	0	0	0	0	0	0	0.07518	0.51685	0.01111	0.02066	0	0.06809	0.00379	0.00639	0.0316	0.66153	0.11614	0.14261	0.01068	0	0	0	0.00438	0.43482	0.43862	0	0	0.00062	0.00128	0.0037	0.00528	0	0	0.00802	0	1.42209	0.14747	0.00078	0.00149	0.00178	0	0.02755	0.18948
S83153ab_timepoint2	0	0	0	0	0	0.00035	0	0	0	0.00153	0.00237	0.00202	0.09245	0.27689	0.39091	0	0	0.00757	0	0.05559	0.36285	1.34665	0.04878	0.37423	0	0	0	0	0	0.68062	0.05615	0	0	0	0	0.01418	0	0	0.00236	0.0303	0	0.9069	0	0	0	0.00524	0	0	0
Se9613c1_timepoint2	0.0006	0	0	0	0	0.00259	0	0	0.00084	0	0.00289	0.0011	0.10035	0.33517	0.00276	0.16051	0	0.03976	0	0.02144	0.0146	1.26426	0.1641	0.24278	0.03113	0	0.00574	0.00314	0	0.57023	0.01756	0	0.00742	0	0	0.00677	0	0	0.00826	0.00649	0	1.35677	0	0	0	0.00282	0	0.04616	0.06723
S4f3a541_timepoint2	0	0	0	0	0	0.00031	0.00404	0	0	0	0	0	0.19644	0	0.09264	0.14575	0	0.1517	0.00583	0.02674	0.47783	1.16387	0	0.93246	0.09269	0	0	0	0	0.05009	0.29385	0	0	0	0.00038	0	0.00701	0.00159	0.00398	0.02148	0	1.13724	0.07185	0	0.00126	0.00592	0.00081	0	0
S9657b31_timepoint2	0	0.00081	0	0	0	0.00337	0	0	0	3e-05	0	0	0.24123	0.16468	0.02462	0.00061	0	0.02746	0.00889	0.00275	0.3444	1.20106	0	0.18154	0.01192	0	0	0	0.01713	0.766	0.01006	0	0.02818	0.01035	0	0	0.00073	0	0.00204	0.00513	0	2.3397	0.04961	0	0	0	0	0.36872	0.22059
S7796509_timepoint2	0	0.00169	0	0	0	0	0	0	0	0.01096	0.00104	0	0.33964	0.23878	0.04032	0.26524	0	0.0046	0.05274	0.03248	0.00268	2.90983	0	0.33847	0.0624	0	0	0	0	1.03451	0.08727	0.00092	0	0	0	0	0	0	0	0	0	1.32154	0	0.00028	0	0	0	0.55667	0.6162
Sd8b96d3_timepoint2	0	0	0	0	0	0.00229	0	0	0	0	0	0.00278	0.13814	0.86168	0.02668	1.45456	0	0.46945	0.07484	0	0.54021	3.33392	0	0.48911	0.36356	0	0	0	0	0.83353	0.25838	0	0	0	0	0.00984	0.0003	0.00048	0.00505	0.01087	0	1.93626	0.01618	0.002	0	0.00739	0	0.51927	0
S9b2b665_timepoint2	0	0	0.00294	0	0	0	0	0	0.00161	0.00062	0.00155	0.00026	0.36479	0.16176	0.17402	0.1398	0.00154	0.04144	0.05399	0	0.04207	1.59576	0.65494	0.3837	0.12565	0	0	0	0	0.60775	0	0	0	0	0	0.01539	0.00033	0	0.00777	0.01667	0	1.11411	0.0092	0	0	0.00133	0	0	0.15905
Sd8e3a61_timepoint2	0	0	0	0	0	0	0	0	0.00054	0.00471	0.00056	0	0.03001	0.04574	1.99326	0.74809	0.59617	0	0.30582	0.05647	0.30904	4.3961	0	1.33306	0	0	0	0	0	0.50457	0.00528	0	0	0	0.00046	0	0.00806	0.00044	0.04849	0.01263	0	0.19079	0.05675	0	0.00016	0.00341	0	0	0
S9be89c6_timepoint2	0.42937	0	0	0.00248	0.00102	0.00691	0.00997	0	0	0.0003	0	0.00289	0.05669	0.21131	0.00328	0.09418	0	0.06139	0.00323	0.00177	0.16692	1.51344	0.0032	0.53266	0.0783	0	0	0	0.00497	0.45333	0.46354	0	0.0007	0.00273	0.00146	0	0.00012	0	0.01268	0.00565	0	1.95144	0.02289	0	0	0.00089	0	0	1.43572
Sa8cfaa5_timepoint2	0	0	0	0	0	0.00167	0	0	0	0	0	0.00027	0.04569	0.15101	0	0.04135	0.02052	0.01109	0.02375	0	0.06206	0.73498	0	0.02105	0.0043	0	0	0	0	0.9557	0	0	0	0	0	0	0.00025	0	0.01455	0.0145	0	3.42679	0.1124	0	0	0	0	0.29111	0.11675
S59cd619_timepoint2	0	0	0.00035	0	0	0	0	0	0	0	0.00148	0	0.07766	0.26618	0.23406	0.30781	0	0.07482	0.13208	0.05352	0.81436	1.45708	0.14286	0.08936	0	0	0	0	0	0.01519	0.49553	0	0	0	0.00599	0	0.0003	0	0.0018	0.03321	0	0.70073	0.06941	0	0.00021	0.00431	0.0047	0	0.63906
S29d05b4_timepoint2	0	0	0.00055	0	0	0.00017	0.0029	0	0	0	0	0	0	0.25983	0.74056	0.12881	0.0533	0.00473	0.05668	0.00477	0.44961	2.50143	0	0.41436	0.19015	0	0	0.00043	0	0.76572	0.0292	0	0	0	0	0	0.00023	0	0.00224	0.00461	0	2.24193	0.03752	0.0016	0	0.00867	0	0.16853	0
Scbedd39_timepoint2	0	0	0	0	0	0	0	0	0	0	0	0	0.18471	0.15802	0.10505	0.28012	0	0.16983	0.1775	0.10206	2.06461	1.73059	0.21298	0.31757	0.00037	0	0	0	0.00717	1.13748	0.05966	0.00279	0.00128	0.00128	0	0	0.00073	0	0.05256	0.00815	0	1.50236	0.01176	0.00137	0.00951	0.01247	0.00024	0.54721	2.26679
Sfb3171f_timepoint2	0	0.00044	0	0.00135	0	0.00087	0	0	0	0.00104	0	0	0.23195	0.02938	0	0.26647	0	1.03657	0.07032	0	0.10686	2.52686	0	1.28687	0.03704	0	0	0	0	0.43498	0	0	0	0	0.00115	0	0.00053	0	0.05167	0.01875	0	0.44611	0.07052	0.01779	0	0.00183	0.00025	0.89857	0
S7bffefd_timepoint2	0	0	0	0	0	0	0	0.00011	0.00119	0.0006	0	0	0.18338	0.5392	0.09913	0.23279	0.00035	0.09635	0.00167	0	0.02034	0.80815	0.14186	0.4589	0.00457	0	0.01004	0	0.01721	0.68388	0.15397	0	0.01468	0.02651	0	0	0.00232	0	0.0132	0.00361	0	1.71398	0	0.00596	0.0023	0.0016	0	0.16662	0
S27ab8c0_timepoint2	0	6e-05	0.01137	0.00034	0	0	0	0	0	0.01217	0	0	0.2333	0.41371	0.19999	0.25026	0	0	0	0	0.07295	0.64167	0	0.00077	0	0	0.01315	0	0	0.70724	0.04776	0	0	0	0	0.02233	0.00598	0	0.01566	0.01419	0	1.19816	0.05354	0	0	0.00668	0	0.11757	0.1338
Sa7d88bf_timepoint2	0.01616	0.00326	0	0	0	0.00138	0.00089	0	0	0.00028	0.06178	0.00155	0.10923	0.25222	0.66823	0.71341	0.03482	0.0149	0.12845	0.02892	0.2695	1.54056	0	0.36499	0.03707	0	0	0	0	0.51768	0.01897	0.0008	0	0	0	0.0001	0.00092	0	0.00276	0.00929	0	0.60146	0.13941	0	0	0.00427	0.00132	1.40195	0.01016
S2e812bb_timepoint2	0	0	0.00307	0.00021	0	0.00026	0	0	0.00206	0.00289	0.00322	0.00035	0.13712	0.18998	1.91716	0.31614	0.02033	0.70745	0.2009	0.01597	1.15433	2.28118	0	0.42067	0.07195	0.02923	0	0.01427	0	0.93205	0.29286	0	0	0	0	0	0	0.00035	0.00238	0	0	0.93227	0.10466	0	0.01733	0.00724	0.00152	0.27975	0.05124
S254b327_timepoint2	0	0	0	0	0	0	0	0	0.00224	0.0058	0.0006	0	0.20704	0.24306	0.30884	0.16653	0	0.0151	0	0.0282	0.63151	0.49621	0.1709	0.26087	0	0	0	0	0	0.38577	0.18694	0	0	0	0.00847	0.00458	0.00488	0	0.01027	0.00658	0	0.54424	0.02604	0	0	0.0045	0.00107	0	0
S1e278b1_timepoint2	0	0.0009	0	0	0	0	0	0	0	0	0	0	0.03542	0.27577	0.298	0.71241	0	0.00656	0.05834	0.00775	0.11078	2.73184	0.02921	0.29016	0.16573	0	0.02336	0	0	1.21679	0.00903	0	0	0	0.00402	0	0.00035	0	0.01062	0.02346	0	1.74678	0.03635	0.00049	0	0.00141	0	0.06873	0.02212
S1b82a3c_timepoint2	0.01336	0	0.00662	0.00093	0.00127	0.00297	0.01129	0.00283	0	0.00131	0	0.00081	0.01173	0.20544	0.38602	0.04736	0	5e-05	0	0.0029	0.08464	0.91987	0.01842	0.06929	0.04683	0	0	0	0	0.44755	0.11864	0	0	0	0.00343	0.02129	0	4e-05	0.01472	0.00468	0	0.4852	0	0	0.00159	0.00103	0	0.07736	0.3204
S4051ea8_timepoint2	0	0	0.02013	0.00424	0	0.00561	0	0.0112	0.00442	0.00521	0.0155	0	0.04146	0.16062	0.1564	0.24721	0	0.29889	0.23131	0.17037	0.21643	6.18335	0	0.81045	0	0	0	0	0	0.87549	0.01451	0	0	0	0.03101	0.02988	0.00658	0	0.01471	0.00348	0	0.82292	0.2479	0.00129	0.00398	0.01121	0	0.25104	0.05363
S251d097_timepoint2	0.78369	0.00099	0	0	0.0009	0.00268	0.00143	0.00012	0	0.00727	0.00174	0.00171	0	0.34396	0	0.20579	0	0.06131	0.10414	0.20135	0.62906	0.67683	0.00223	0.07423	0	0	0	0	0	0.897	0.00739	0	0	0	0	0	0.00083	0.00321	0.00274	0	0	0.17379	0.2485	0.0014	0	0	0	0.16921	0
S39a2eee_timepoint2	0	0	0	0	0	0	0.00287	0	0.00326	0	0.0044	0.00165	0.06202	0.36123	0.36386	0	0	0.13794	0	0	1.6478	3.57306	0	0.22492	0.10034	0	0	0	0	1.1674	0.01615	0	0	0.00051	0	0	0	0.0008	0.01386	0	0.00126	1.32126	0	0.01322	0	0	0	0.73648	0.06082
Sa296d16_timepoint2	0	0	0	0	0	0.00055	0	0	0	0	0	0	0.04203	0.16113	0.42813	0.40714	0	0	0	0.01703	0.01996	0.40476	0.01608	0.36272	0.00322	0	0	0	0	0.07174	1.0332	0	0	0	0.00672	0.00044	0.00075	0	0.00585	0.00235	0	0.83495	0.00734	0	0.00742	0.00398	0	0.09437	0
S23d3017_timepoint2	0	0	0	0	0	0	0	0	0	0	0	0	0.08987	0.27824	1.40806	0.73012	0	0.04563	0.12689	0.00554	1.9086	2.44587	0	0	0	0.03626	0	0	0	0.84616	0	0	0	0.00027	0	0	0.00022	0.00365	0	0.01342	0	1.26758	0.07876	0.01145	0	0.00208	0.00188	0.49942	0
S9283f16_timepoint2	0	0	0	0	0	0	0	0.00081	0.00138	0.00049	0	0	0.0476	0.00269	0.79198	0.432	0	1.75091	0	0	0.07277	0	0	0	0	0	0	0	0	1.35676	0	0	0	0	0	0	0.02214	0.0041	0	0	0.00128	0.40037	0	0.03279	0	0.00315	0	0	0
S1acbc42_timepoint2	0	0	0	0	0	0.0013	0.00088	0	0	0.0003	0.00564	0.00012	0.00985	0.11076	0.31311	0.69506	0.13033	0.05718	0.16475	0.10592	0.15163	0.79946	0.023	0.13896	0.02546	0	0	0	0	0.37823	0.04743	0	0	0	0	0	0.00038	0.00138	0.02052	0.00847	0	0.85608	0	0.00194	0	0.00324	0.00093	0.1366	0.03028
Sb77e9d1_timepoint2	0	0	0.00153	0	0	0.00038	0	0	0	0	0.00077	0	0.24184	0.39094	0.02382	0.67869	0.06571	0	0	0	0.05615	0.01169	0.07231	0.40588	0	0	0	0	0	0.83933	0.08258	0	0	0	0.00638	0	0.00415	0	0.00551	0	0	0.77199	0.09581	0.00547	0	0.00378	0.00022	0.37696	0.23421
S4d55bd5_timepoint2	0	0.00047	0	0.00011	0	0.00062	0	0	0.0042	0.00528	0	0	0.00094	0.13413	0.39546	0.19735	0	0.00355	0.00454	0.01339	0.00443	0.0031	0.00552	0.07523	0	0	0.01568	0	0.00892	0.4824	0	0	0.00197	0	0.0012	0.00675	0.00013	0	0	0.01389	0	1.1653	0.15181	0	0	0.00394	0	0.02699	0.01048
S261e219_timepoint2	0	0	0	0	0	0.00027	0	0	0	0	0	0	0.00201	0.00224	1.80368	0.5226	0	0.29162	0	0.04568	1.72886	3.01569	0.07874	0.53175	0.03347	0	0	0	0.02522	0.46751	0.68121	0	0.00833	0.02321	0.02215	0.09895	0	0	0.00187	0.0003	0	0.71047	0.01141	0	0	0.00342	0	1.08381	0.97946
Sacbbc4a_timepoint2	0	0	0	0.00099	0.00117	0.00098	0	0	0	0.00029	0.00122	0.00059	0	0.29364	4.85009	0	0	0.00202	0	0	2.12426	0.00018	0	0.01595	0	0	0	0	0	0	0	0	0	0	0	0	0	0.00055	0.02624	0	0.01019	3.63526	0.00035	0.00797	0	0	0.00032	0	0
S2571f5a_timepoint2	0	0	0	0.00028	0	0.00013	0	0	0	0	0.00032	0	0.04556	0.19909	0.68177	0.18157	0.06849	0.2827	0.01553	0	0.02026	0.74019	0	0	0	0	0	0.00031	0	0.27874	0.06586	0	0	0	6e-05	0	0.00798	0.00243	0.0122	0.00695	0	1.32478	0.07838	0.01185	0	0.00521	0.00187	0.13557	0
Sdb7327b_timepoint2	0	0	0	0.00058	0	0	0	0.0018	0.0015	0.00077	0	0.0002	0.06978	0.32944	0.84754	0.13891	0.05539	0	0.07155	0.02725	0.66807	2.82095	0.11117	0.18741	0.05872	0	0	0	0	0.94269	0.22941	0	0	0	0	0	0.01343	0	0.0473	0	0	1.04757	0	0.00336	0	0.00162	0	0.14701	0
S1a8cef9_timepoint2	0	0	0.0015	0.00157	0	0.00201	0	0.00595	0	0	6e-05	0	0	0.39819	3.34772	0	0	0	0	0	0	0	0	0	0	0	0	0	0	0.95771	0	0	0.00251	0	0	0	0	0.00402	0	0.00484	0	0.36865	0	0	0	0	0	0	0
S30e937e_timepoint2	0	0	0	0	0	0	0	0	0.0006	0.00043	0.0029	0	0.04951	0.03173	0.68808	0.27455	0	0.44747	0	0.0198	0.23917	1.38349	0.00808	0.65249	0.02847	0	0	0.00313	0	0.33931	0.38864	0	0	0.00195	0	0.02562	0	0.00069	0.00896	0.027	0	1.30328	0	0	0	0.00159	0	0.42187	0
S85f8234_timepoint2	0	0	0.00143	0	0	0	0	0.00078	0.00086	0	0	0	0.14386	0.19795	0.61245	0	0	0.23476	0	0.00776	0.20743	0.01606	0	0.63327	0.0916	0	0	0	0.03349	0.82214	0.01625	0	0.05218	0	0.00209	0	0	0	0.00836	0.01183	0	0.77239	0.00517	0	0	0	0	0	0
S272c1fd_timepoint2	0	0	0.00714	0.00495	0	0.00143	0.0085	0	0	0.00457	0.01014	0	0.0297	0.31874	1.1083	0	0.02851	0.10206	0.09458	0	0.61613	0	0	0	0	0	0.01444	0.00341	0	0.4694	0.00257	0	0	0	0.00275	0	0	0	0.04086	0.01279	0	1.62386	0	0.00312	0	0.00303	0	0.23145	0
S49459c2_timepoint2	0	0	0	0.0011	0	0	0	0	0	0.00613	0.00165	0	0.35418	0.39954	0.02322	0.04427	0	1.07735	0.00293	0	0.25347	0	0	0.04303	0.00098	0	0	0	0	0.32558	0.34352	0	0	0	0.01364	0.01559	0.00189	0	0.00063	0.00479	0	1.50444	0.11294	0	0.00907	0.00255	0	0	3.67093
S314246d_timepoint2	0	0	0	0	0	0.00055	0	0.00039	0	0	0	0.0004	0.03868	0.50107	0.18592	0.26991	0	0.0387	0.00895	0.0355	0.13412	0.82302	0.0236	0.15065	0.0865	0	0	0	0.00498	0.75886	0.18271	0	0.00061	0	0.00098	0	0.00041	0.00019	0.00956	0.01209	0	1.29994	0.00416	0	0	0.00456	0	0.06362	0
S8934aca_timepoint2	0	0	0	0	0	0.00106	0	0	0.00224	0.00117	0.00574	0	0.12678	0.01625	0.13621	0.26354	0	0.21148	0.19948	0.02339	0.9156	2.39721	0.13123	1.00271	0	0	0	0	0	0.58809	0.09498	0	0	0	0.00654	0	0.00126	0.00833	0	0.0399	0	0.68729	0.02804	0	0.01068	0.00788	0	0.61265	0.03301
Sb3d0622_timepoint2	0	0	0	0.00037	0	0.00052	0.00219	0	0.00047	0	0.00868	3e-05	0.21646	0.16883	1.02824	0	0	0	0	0	0.47018	2.18728	0	0	0	0	0	0	0	0.92829	0	0	0	0	0	0	0	0.00284	0.03789	0	0.00223	0.43335	0	0.00095	0	0	0	0	0
S6a8271a_timepoint2	0	0	0	0	0	0	0	0	0.00089	6e-05	0.00509	0.00063	0.10164	0.08235	0.04695	0.19018	0	0.40293	0.19801	0	1.34488	0	0	0.50497	0	0	0	0	0	0.84044	0.00192	0	0	0	0	0	0.00024	0.00123	0.00239	0.00926	0	1.92116	0.17825	0.00622	0	0	0	0.60033	0
S1be55f4_timepoint2	0.21235	0	0	0.01088	0.00121	0.00165	0.00475	0	0	0.0069	0.00275	0.00511	0.02764	0.26991	0	0	0.02819	0.42778	0.20859	0	2.32334	2.21179	0	0.63722	0	0	0	0	0	0.91489	0.01158	0	0	0	0	0	0.00633	0.01122	0.00203	5e-05	0.00189	0.37556	0.01102	0.0017	0	0	0	1.44328	0.41134
Se067aeb_timepoint2	0	0	0.00658	0	0	0.0009	0.00144	0	0	9e-05	0	0.00131	0.06127	0.00117	3.21819	1.65053	0	6.43631	1.66558	0	0.47784	0	0	1.23967	0	0	0	0	0	0.25507	0	0.00163	0	0	0	0	0	0.00149	0.01474	0	0	0.48959	0.13879	0.00045	0.00513	0.01729	0	0	0
S52d75c9_timepoint2	0	0	0.00432	0.00034	0	0.00028	0	0	0	0.00158	0.00641	0.00101	0.09081	0.08468	0.3105	0	0	0	0	0	0.37247	1.58714	0	0	0	0	0	0	0	0.83608	0.04571	0	0.0012	0.00044	0	0	0	0.00034	0.00975	0.02894	0	1.36608	0.0505	0.00459	0	0.00294	0	0.10058	0
S3d71a40_timepoint2	0	0	0	0.00517	0	0.00271	0.01115	0	0	0.00066	0	0	0.12181	0.23405	0.53942	0	0	0.11724	0	0.0148	1.91404	1.36801	0	0.35894	0	0	0	0.0119	0	0.62318	0	0	0	0.0043	0	0	0.00068	0.00128	0.0024	0	0	1.09969	0.00807	0.0054	0	0.00139	0.01019	0	0
S78e73be_timepoint2	0	0	0	0	0	0	0	0	0	0.00071	0.00098	0	0.14732	0.16651	0.24471	0.65132	0.03183	0	0.17611	0.02751	0.06455	2.05529	0	0.62388	0.14153	0	0.00414	0	0.00109	0.64933	0.1248	0	0.00054	0.00124	0	0	0.00042	0	0.01124	0.01492	0	0.83334	0.01163	0.00085	0	0.00686	0.00102	0.98342	0
S42a4e5d_timepoint2	0.08278	0.00212	0	0	0	0.00017	0	0	0	0.00043	0	0	0.10386	0.17342	0.26425	0.10952	0.03072	0.06272	0.00701	0.03702	0.06205	1.8445	0.32029	0.26008	0.10792	0	0.01891	0.00058	0	0.56923	0.025	0	0	0	0.00999	0	0.00075	0	0.05551	0.00226	0	0.19891	0.01064	0	0	0.01939	0.00252	1.67682	0
S3b41b58_timepoint2	0	0	0	0.00096	0	0.00035	0	0	0	0	0.01204	0.00086	0.03829	0.16845	0.37747	0.10454	0	0.24378	0.0085	0.02107	0.34841	1.32221	0	0.72552	0.12753	0	0	0	0	0.61495	0.02772	0	0	0	0.02028	0	0.00445	2e-05	0.00046	0.01433	0	1.25451	0.05353	0.00135	0.00077	0.00273	0	0.2578	1.30068
See46457_timepoint1	1.24072	0	0.00431	0	0	0.00057	0	0	0	0.00272	0.00605	0	0.09015	0.41741	0	0.20366	0	0	0.14478	0.01911	3.65378	2.35304	0	0.20722	0.05176	0	0	0	0	1.04657	0.01612	0	0	0	0	0	0	0.00318	0.01574	0	0.0006	1.36465	0.20564	0.05199	0	0	0.0023	1.49087	5.55123
S0556ada_timepoint1	0.06716	0	0.01161	0	0	0.00063	0.00246	0	0	0.0003	0.00394	0	0.08831	0.09429	0.80035	0.08213	0	0.23457	0.05792	0.00016	0.02427	0.64337	0.12427	0.48384	0.20224	0	0	0	0	0.03457	0.76966	0	0	0	0.04411	0	0.00095	0.0006	0	0.00503	0	2.17819	0.05411	0	0	0.00257	0.0013	0.2254	0.04115
Scab64b2_timepoint1	0	0	0	0.00034	0.00066	0.01974	0.00582	0	0.00168	0.00326	0	0.00088	0.09353	0.05034	2.83328	0.3467	0	0.05493	0.21448	0.01299	2.96171	3.11932	0	0	0	0	0	0	0	0.29319	0.04375	0	0	0	0	0	0.001	0	0.00162	0	0.00018	1.02162	0.14642	0.02753	0	0.00477	0	0.36336	0
S58d7003_timepoint1	0	0	0	0	0	0	0	0	0	0	0	0	0.08649	0.0599	0	0.52654	0	0.09296	0.04667	0	1.44741	2.69323	0	0.86272	0.28144	0	0	0	0	0.73219	0.00802	0	0	0	0.00319	0.00751	0	0.00035	0.00991	0.00036	0	0.81343	0	0.00021	0	0.0073	0.00993	0	0
S9709120_timepoint1	0	0	0.00277	0.00214	0	0	0.00549	0.00669	0.00381	0	0	0	0.0765	0.22122	0.03242	0	0	0.01954	0	0.01973	0.07596	1.10865	0	0.05358	0	0	0	0	0	0.59509	0.00327	0.00129	0	0.00031	0	0	0	0	0	0.00677	0	1.74488	0.09027	0	0	0	0	0	0
S81e2077_timepoint1	0.26852	0	0	0.00049	0	0.00209	0.00514	0	0.00099	0	0	0	0.04597	0.74127	0	0.52566	0	0.02345	0	0.115	0.34054	2.41491	0	0.66408	0.15605	0	0	0	0	0.09324	0.76737	0	0	0	0.00203	0.01416	0.00017	0	0.04589	0.00147	0	0.95134	0.01927	0.00111	0	0.00455	3e-05	0.20464	0
S7dfd428_timepoint1	0	0	0	0	0	0.0008	0.00238	0	0	0	0	0	0.0149	0.16779	0.00098	0.06654	0	0.03856	0.05947	0	0.01342	0.02738	0.02001	0.02848	0	0	0	0	0	0.63841	0	0	0	0.00082	0.01418	0	0.0011	0	0	0.01431	0	0.27281	0	0.00141	0	0.00085	0	0	0.0008
S3ffd6fa_timepoint1	0	0	0.00213	0.00149	0	0.0012	0	0.00539	0.00445	0.00398	0	0	0.16027	0.13469	0.79739	0.2521	0	0.07564	0.03585	0.0257	0.68437	1.09254	0	0.29327	0.02033	0	0	0	0	0.83776	0	0.00194	0	0	0	0	0	0	0.01386	0.00526	0	1.34162	0.02856	0.00275	0	0	0	0.0949	0.20608
S1083661_timepoint1	0	0	0	0	0	0.00271	0	5e-05	0.00175	0	0.0031	0	0.12626	0.02841	1.17859	0	0	0.1513	0.06858	0	0	0.14984	0.08143	0.22937	0	0	0	0	0	0.77363	0.06503	0	0.0005	0.00098	0	0	0.00339	0	0.00107	0.0175	0	0.85905	0.23161	0.00745	0	0.00414	0.00027	0.74053	1.2063
S2045570_timepoint1	0.57821	0.00016	0.00209	0	0	0.00041	0.0001	0.00089	0	0.00349	0.00382	0	0.01278	0.47541	0.03837	0	0.02989	0.19395	0.06968	0.01821	1.07654	2.35063	0.15695	0.9266	0.26927	0	0	0	0	1.2439	0	0	0	0	0	0	4e-05	0	0.02329	0.03615	0	0.82581	0.00626	0	0	0.00461	0	0.23748	0.08625
S1ca134f_timepoint1	0	0	0	0.00367	0.00045	0.00079	0	0.00716	0	0.00793	0.00522	0	0.2655	0.13503	0	0	0	0.32279	0	0	3.84915	2.82586	0.15316	1.12755	0	0	0	0	0.00042	0.11442	0.35307	0	0	0	0	0	0.0005	0	0.03102	0.0108	0	1.74625	0.18937	0.00272	0	0	0	3.04549	0
S96f831c_timepoint1	0	0	0	0.00123	0.0015	0.0034	0	0	0.00466	0.00039	0.00333	0.00229	0.26839	1.16088	0.00069	0	0	0.37706	0	0	2.02601	0	0	0	0	0	0	0	0	1.24323	0	0	0	0	0	0	0.00065	0.01235	0.01084	0	0.0033	1.0448	0	0.04694	0	0	0	0	1.33667
S20398bc_timepoint1	0	0	0.00869	0.00284	0.00158	0.00395	0	0	0.01474	0.01037	0.01107	0.00078	0.03639	0.04527	0	0.13672	0	0.37606	0	0.00526	0.32267	1.41767	0	0.13176	0.05927	0	0	0	0	0.91899	0	0	0	0	0	0	0	0	0	0	0	1.88324	0	0	0	0	0	0.35762	0.25034
S77cd95f_timepoint1	0	0	0	0	0	0	0.00674	0	0	0	0	0.00123	0	0.0435	0.26495	0.1264	0	0.27928	0	0.0128	1.99858	2.30969	0	0.21337	0	0	0	0	0	0.84607	0.04199	0	0	0	0	0	0.01018	0.0046	0.09714	0.00541	0	1.71528	0.067	0.0153	0	0.00844	0	0	0
S751e841_timepoint1	1.81845	0	0.00311	0.00422	0.00192	0.00269	0.00724	0.00185	0	0.0028	0	0	0.0613	0.07414	1.80714	0	0	0.20153	0	0.57583	2.41044	4.10002	0	0.93518	0.09262	0	0	0	0	1.55004	0	0	0	0	0	0	0	0.00526	0.13927	0	0.00638	1.65366	0.35893	0.02059	0	0	0	0.44892	0
Seedeaa7_timepoint1	0	0	0	0.00055	0	0.00157	0	0	0.00508	0.00258	0.00588	0.00067	0.12752	0.26166	0	0.17189	0	0.0457	0.01986	0	0.00559	1.05244	0.01041	0.30892	0.02471	0	0	0	0	1.0863	0.00493	0	0	0	0	0	0	0	0.00096	0.01505	0	1.47608	0.13638	0	0	0	0	0.32824	0
Sc0ce3d2_timepoint1	0	0.0196	0	0.00446	0.0058	0.01862	0	0	0.01279	0.00754	0	0.00278	0.0208	0.33817	0	0.00908	0	0.11269	0.02746	0.01541	1.42178	3.15996	0.04824	0	0	0	0	0	0	0.88348	0.07992	0	0.00175	0.0004	0	0	0	0	0	0.00264	0	0.13099	0	0	0	0	0	1.16822	0.37346
S4bade56_timepoint1	0	0	0.00264	0.0026	0	0	0	0	0	0.00267	0.00204	0	0.09949	0.2083	0.0014	0.22704	0	0.14137	0	0.03167	0.74972	5.10293	0	0.22739	0	0	0	0	0	1.54432	0	0	0	2e-05	0	0	0.00094	0.0001	0.04036	0	0	0	0	0	0.00132	0.00886	0.00386	0.94976	0
S680e7ca_timepoint1	0	0	0.01983	0.00069	0	0.0018	0	0	0.00274	0.00337	0.00197	0.00046	0.02724	0.22016	0.16226	0.28689	0	0.28575	0.19006	0.20834	0.13559	2.70619	0.03459	0.35677	0.02368	0	0	0	0	0.9365	0.39333	0	0.0015	0	0	0	0.0001	0.00092	0	0	0	2.30965	0	0.01379	0	0.00435	0	1.17046	0.01615
Sf3f0e61_timepoint1	0	0	0.00332	0	0	0	0	0	0	0.00454	0.01204	0	0.32398	0.06145	0.01992	0	0	0.35195	0	0	0.40182	2.04944	0	0	0	0	0	0	0.00011	0.28726	0.56847	0	0	0	0	0	0.00026	0.00069	0.00101	0.01104	0.00353	3.02956	0.10466	0.00342	0.03433	0.00234	0.00216	0	0.75387
S77430ea_timepoint1	0	0	0.00981	0	0	0.00545	0	0	0	0	0.00248	0	0.0979	0.17725	0	0.1576	0.07925	0.16727	0.17002	0.00894	4.84161	0.91635	0	0	0	0.01135	0	0	0	1.53492	0.00128	0	0	0	0	0	0.00202	0	0	0	0.00037	0.91382	0.13438	0.00108	0	0	0	0	2.4372
Sf4c91bc_timepoint1	0	0.00018	0.0141	0	0	0.01174	0	0	0	0.00148	0.03764	0.01158	0.04089	0	1.9924	0.1376	0	0.0054	0.16543	0.00087	0.21986	0.51228	0.07298	0.26498	0	0	0	0	0.00905	0.07164	0.41964	0.00256	0.00273	0	0.00098	0	0.00011	0.00367	0	0.00015	0	1.03141	0.00247	0.0095	0	0.00221	0	0.21812	0.06965
Sac8bae4_timepoint1	0	0	0	0	0	0.00186	0	0	0.01345	0.00258	0.02808	0	0.29475	0.01615	0.01505	0.12999	0	0.00222	0.01106	0.44955	0.0056	2.44191	0.13702	0.21589	0.22308	0	0	0	0	0.89423	0	0	0	0	0	0	0.00837	0	0	0.0003	0	1.80907	0.54714	0	0	0.00473	0	0.23444	0
S952e008_timepoint1	0	0.00088	0	0.00243	0	0.00268	0	0	0	0.00921	0.00358	0.00448	0.26992	0.34323	0.91608	0	0	0.25792	0.44957	0	0.46544	1.58227	0.05747	0	0	0	0	0	0	0.0968	0.92747	0	0	0	0	0.00812	0	0.0081	0	0	0	1.56633	0.09981	0.00166	0	0.00097	0	0	0.5797
Se259828_timepoint1	0	0	0	0.00531	0.00061	0.0084	0.00024	0.01842	0.00269	0	0	0	0.10827	0.54533	0	0	0	0.73624	0.28163	0.73802	0.97728	4.42797	0	0.3942	0	0	0	0	0	0.7123	0.00651	0.00302	0.01543	0	0	0	0.00044	0.00054	0.01341	0	0	0.4609	0.16538	0.03983	0	0	0	0.54067	0
S711dca3_timepoint1	0.47919	0	0.00364	0.00419	0	0.00595	0.02126	0.01766	0.15556	0.00384	0.03484	0.00021	0.02271	0.15593	0	0.00454	0	0.03877	0	0	0.02108	0.69333	0.0016	0.19864	0.04459	0	0.05409	0	0	0.38409	0.05034	0	0	0	0	0	0	0	0	0.00169	0	0.3847	0.09129	0	0	0	0	0.07298	0.00089
S8966e6b_timepoint1	0	0.0015	0	0.00305	0.00329	0.01452	0.00366	0	0	0	0	0.00265	0.0129	0.30971	2.13653	0.29664	0	0.62929	0.33098	0	1.6117	4.6108	0	0.88702	0	0	0	0.03088	0	1.58219	0	0	0	0	0	0	0.00142	0	0.03319	0	0.03824	1.22653	0	0.02406	0	0	0	0.4131	0
S8644da6_timepoint1	0.61507	0	0.01241	0.00049	0	0.00094	0.00037	0.00403	0	0.00519	0	0	0.11684	0.47238	1.12619	0.28216	0	0.13967	0.01122	0	2.5132	1.85214	0.01588	0.4913	0.08913	0	0	0	0	0.9132	0.00964	0.00036	0	0	0	0	0.00052	0.00068	0	0.00253	0	0.38025	0.10153	0.04302	0.02567	0.00511	0	0.31454	0
S2e387c9_timepoint1	0	0	0	0.00146	0	0.00097	0	0	0	0.00027	0	0	0.00031	0.14253	0	0	0	0	0.06513	0	1.26787	0	0	0	0	0	0	0	0	0.65105	0.02615	0.00154	0.03067	0.00433	0	0	0	0	0	0.04046	0	1.12167	0	0.00183	0	0	0	0	0
S396abca_timepoint1	0.20818	0	0	0.00141	0	0.00066	0.00641	0.00131	0.00171	0.00393	0.00565	0	0.21328	0.79785	0.78148	0.4582	0	0.17512	0.05582	0.02395	0.5572	1.09192	0.27114	0	0.01527	0	0.03041	0	0	0.79348	0.04266	0	0	0	0.00204	0	1e-05	0.00027	0.0175	0.00159	0	0.36216	0.05716	0	0	0.00607	0.00107	0.41667	0.30601
Sd3cbee5_timepoint1	0	0	0	0	0	0	0	0	0	0	0.00073	0	0	0.35979	0.17408	0.26082	0	0.15174	0.00388	0	0.0851	0.05564	0.02895	0.15486	0.00745	0	0.0457	0	0	1.2284	0.26676	0	0	0	0.11202	0.00845	0.00168	0	0	0.00617	0	3.40401	0.09955	0	0	0.00054	0	0.21699	0.01004
Sb06e000_timepoint1	0	0	0	0.01875	0	0.01592	0.00161	0	0	0.02465	0.0831	0.00431	0.01876	0.10046	0.67187	0.12189	0	1.48919	0.06114	0.00856	0.29099	2.16071	0.00853	0.41211	0.03313	0	0	0.02803	0.00019	0.80644	0.19312	0	0	0	0	0	0	0	0.00114	0.01707	0	0.32929	0.23015	0.00027	0	0.00411	0.00165	0.6491	0.73729
Sa46c9a2_timepoint1	0.00233	0	0.00137	0	0	0	0	0	0	0	0	0	0.01804	0.00696	0	1.146	0	0.16658	0.05148	0.26153	0.84579	2.09104	0.04894	0.58715	0.17679	0	0	0	0.04459	0.02413	0.10498	0.02111	0	0	0	0.00374	0.0003	0.00054	0.02392	0	0	0.16886	0	0.00591	0.00098	0.00891	0	2.51301	0.2101
S70dc3a5_timepoint1	0	0.00204	0	0.00275	0	0.00856	0	0	0	0	0.00148	0.00053	0.15555	0.08707	0.21012	0.45416	0	0.01698	0.11419	0	0.13668	3.44288	0	0.60046	0	0	0	0	0	0.88281	0.00194	0	0	0	0	0	0	0.00156	0.05338	0.00228	0	0.97001	0	0.02298	0	0.00552	0	1.42082	0.02234
S37f4212_timepoint1	0	0	0	0	0	0	0	0.0062	0	0.00095	0	0	0	0.03397	0	0.02113	0	0.00282	0.00206	0.00719	0.00531	0.36046	0.02905	0.0192	0	0	0	0	0.03199	1.0763	0	0	0.00417	0.1021	0	0	9e-05	0	0	0.00727	0	0.54473	0.02449	0	0	0	0	0.00079	0
S0dcfb62_timepoint1	0	0	0.00048	0.0015	0	0.00011	0	0.00761	0	0.00828	0	0	0.1104	0.1144	0	0	0	0.01105	0	0	0.02251	1.94394	0	0.1941	0	0	0	0	0	1.17368	0.01487	0	0	0	0	0	0	0	0	0	0	4.69462	0.0744	0	0	0	0	0.99725	0.05132
S050d025_timepoint1	0	0	0.0228	0.00602	0	0.00107	0.00404	0.01132	0.0068	0	0.00894	0	0.07445	0.20778	3.98583	0	0	0.60343	0	0	0.04218	5.54197	0	0.16942	0	0	0	0	0	1.22245	0.01194	0	0.0015	0	0	0	0.00148	0	0.02484	0.00163	0	0.64166	0.27649	5e-05	0	0.00186	0	0	0
Sd2ec0a4_timepoint1	0	0	0	0.00805	0	0.00387	0.00816	0	0	0	0	0.00224	0.23387	0.02058	4.5741	0.33113	0	0	0	0	0.75473	2.22238	0	0.87097	0	0.00172	0	0	0	0	0.6883	0	0.00266	0	0	0	0.00085	0.00746	0	0	0.01228	0.59454	0	0	0.05753	0.00528	0.00018	0	2.95892
S686863e_timepoint1	0	0	0	0	0	0.00216	0.0029	0	0	0.00024	0.00388	0	0.11533	0.26472	0.23655	0.03477	0	0	0.01042	0.007	0.03315	1.02601	0.00428	0.10215	0.01668	0	0	0	0.00546	0.72547	0.0028	0	0	0	0	0	0	0	0	0.00218	0	1.36349	0.1154	0	0	0	0	0.38748	0
Sa23b3c1_timepoint1	0	0.00398	0.02722	0.00124	0.00232	0.00319	0	0	0.00125	0.00886	0.01026	0	0.02763	0.09011	0.16094	0.246	0.15802	0.01338	0.05152	0.00142	0.02076	2.26116	0.08348	0.12998	0.03081	0	0	0	0	1.27755	0.00257	0	0	0	0	0	0.00083	0	0.01668	0.01097	0	0.8173	0	0.00085	0	0	0.00197	0.66829	0.1085
Se697f94_timepoint1	0	0	0.01283	0.00303	0	0.00392	0	0	0	6e-05	0.00376	0	0.16985	0.05653	0.02904	0.22175	0.03815	0.07369	0.13044	0	0.03798	1.01764	0	0.64971	0	0	0	0	0	0.64943	0	0	0	0	0	0	0.00014	0	0.01141	0.00832	0	1.40745	0	0	0	0.00035	0	0.5492	0.14294
S5165684_timepoint1	0.47319	0	0	0	0.001	0.00214	0	0.00031	0	0.009	0	0	0.11932	0.37074	2.45333	0.40468	0	0.05782	0	0	1.06006	0	0.03771	0.35111	0.13681	0	0	0	0	0.98152	0.0086	0	0	0	0	0	0.00169	0	0.04928	0	0	1.33934	0	0.00825	0	0.00816	0	0.36461	0
Sfa77863_timepoint1	0	0	0	0.00138	0	0.00085	0	0	0	0	0	0	0.02934	0.17068	0	0.14227	0.01111	0.01117	0.00104	0.00482	1.03924	0.3327	0	0.29355	0.04626	0	0	0	0	0.08282	0.17193	0	0	0	0	0	0.00213	0.00035	0.00524	0.00788	0	1.06143	0	0	0	0.00081	0	0	0.1537
S2bf4da2_timepoint1	0	0	0	0.0025	0.0018	0.00754	0	0	0	0.00323	0	0.00062	0.05288	0.0826	0.20332	0.12863	0	0.09353	0.03939	0	0.07749	1.58722	0.01431	0.42531	0.1253	0	0.04565	0	0	0.80924	0.11419	0	0	0	0	0	0.00243	0	0.01235	0.00916	0	0.01571	0.09012	9e-05	0	0.00176	0	0.39436	0.11333
S689d87d_timepoint1	0	0	0	0	0	0	0	0	0	0	0	0	0.03862	0	0.00116	0.0114	0	0.61	0.07652	0.03861	0.31052	3.43132	0.04002	0.35563	0.01105	0	0.03942	0	0	1.26645	0	0	0	0	0	0	0	0	0	0	0.00326	0.9642	0	0.04498	0.01389	0	0	0.83032	0.06918
S87075a4_timepoint1	0	0	0	4e-05	0	0.00011	0	0	0.00613	0.00243	0.05317	0	0.00492	0.14152	0	0.05338	0.13534	0.11655	0	0	0.04745	0.63017	0.04762	0.78789	0	0	0.00321	0	0.00444	0.06232	0.26244	0	0	0	0	0	0	0	0.00173	0.00457	0	0.0763	0.26893	0	0.00282	0.00307	0	2.34878	0
Sdea7a95_timepoint1	0	0	0	0	0	0	0.00328	0	0.00207	0	0	0	0.13277	0.06204	0.34713	0.02473	0	0	0.0407	0	3.24151	0.00648	0.03695	0.27983	0.09033	0	0	0	0	1.88579	0.01053	0	0	0	0	0	0	0	0	0	0	1.2469	0.13425	0.00534	0	0	0	0.81738	0
S9904aa7_timepoint1	0	0	0	0	0	0	0	0	0.00161	0	0	0	0.0583	0.12872	0.00233	0.72319	0	0.24284	0.37189	0.21641	0.08722	1.45687	0.07674	0.44584	0.00274	0	0	0	0	0.11088	0.12702	0.00025	0	0	0	0	0.00518	0	0.0121	0.00601	0	1.20748	0.25043	0	0	0.00241	0	0.23206	0.27023
S6b30859_timepoint1	0	0	0	0	0	0.00173	0	0	0	0.00176	0.00074	0	0.00758	0.53579	0	0	0	0.28549	0	0	0	1.06606	0	0	0	0	0	0	0	0.7607	0.00457	0	0	0	0	0	0	0	0	0.02282	0	4.06832	0.07805	0	0	0	0	0	0
S55bfd92_timepoint1	0	0	8e-05	0.00477	0	0	0	0.00492	0	0.00689	0	0	0.08556	1.0934	0.89148	0	0	1.37017	0.15047	0.0493	4e-05	2.36165	0.38317	0	0.02961	0	0	0	0	1.2222	0.00787	0	0	0	0.00668	0	0	0	0.02833	0.01261	0	1.44164	0.05339	0.01089	0	0.00296	0	0.47121	0
S9905b62_timepoint1	0	0	0.09125	0.00604	0	0.0031	0	0	0	0.04203	0.04882	0.00053	0	0.59048	0	0	0	0	0	0.10585	0.76624	4.08706	0	0.88787	0	0	0	0.0011	0	2.25978	0.02178	0	0	0	0	0	0	0	0	0	0	1.00028	0	0	0	0	0	2.24807	0.24108
S49ce4bb_timepoint1	0	0	0.00675	0.0034	0	0.00117	0	0	0	0.00472	0.00911	0	0.01469	0.35705	0.95048	0.0633	0	2.96214	0.01995	0.02512	0.04607	1.45669	0	0.10992	0.05462	0.00479	0	0	0	0.62763	0	0	0	0	0	0	0.00584	0.00132	5e-05	0	0.00044	0.69389	0	0.01326	0	0	0	0.91559	1.75979
Sf527fbe_timepoint1	0	0	0.0015	0.00112	0	0	0	0.0022	0.00311	0.00351	0	0	0.0609	0.64882	0.92375	0.02408	0	0.01233	0.0357	0.00376	0.01837	0.19518	0.09403	0.15112	0	0	0	0	0	0.87254	0	0	0	0	0	0	0	0	0	0.01144	0	0.61844	0.15907	0	0	0.00061	0	0.72223	2.65278
Sae73081_timepoint1	1.9104	0.00281	0	0.00298	0.00275	0.02906	0.00194	0	0	0	0	0.00522	0	0.20699	0	0.01546	0.0109	0.52094	0	0.27556	0	0.70444	0	0.20032	0	0	0	0	0.00045	0.18165	0.45737	0	0.0002	0	0	0	0	0	0	0	0	0.17864	0.37169	0	0	0	0	0.77025	0
S144d22c_timepoint1	0	0	0	0.00031	0	0	0	0.00631	0.00289	0	0	0	0.1505	0.05044	0.19022	0.08895	0	1.38505	0	0.03473	2.79259	1.49604	0	0	0	0	0	0	0	0.59413	0.58198	0	0	0	0	0	0	0	0	0.00439	0	3.87385	0.27155	0.00496	0.00407	0.00054	0	0.50326	0
S9884d29_timepoint1	0.31435	0	0	0	0	0	0	0	0	0	0	0	0.01779	0.19565	0.30092	0.46799	0	0.1457	0.06582	0.00954	1.28487	1.208	0	0.31826	0.10662	0	0.0337	0	0	0.5605	0.07425	0	0	0	0	0	0.00028	0	0.00937	0.01154	0	0.87496	0.00577	0.00403	0	0.00204	0.00406	0	0
Sf48ab67_timepoint1	0	0	0	0	0	0	0	0	0	0	0	0	0.43492	0.18732	0.65731	0	0	0	0	0	0	0	0	0	0	0	0	0	0	1.38923	0	0	0	0	0	0	0	0.01728	0.05698	0	0.00993	2.00532	0	0.02722	0	0	0	0	6.19383
Sc75570a_timepoint1	0	0	0	0.00527	0	0	0.00595	0.01641	0	0	0	0	0.17093	0.02006	1.15624	0.21685	0.04499	0	0.01626	0.02011	0.3535	2.20778	0.01274	0.48115	0.03553	0	0	0	0	0.46704	0.39415	0	0	0	0	0	0	3e-05	0.00928	0.02071	0	1.46704	0.28543	0.00847	0	0.00208	0.00169	0.25941	2.35081
S809af54_timepoint1	0	0	0.00319	0	0	0	0	0	0.00108	0.00094	0	0	0	0.19364	0	0.02545	0	0.03723	0.01692	0.03796	1.04288	1.26905	0	0.08323	0.02364	0	0	7e-05	0	0.92871	0	0	0	0	0	0	0	0	0	0	0.05985	0.00018	0.18593	0.00285	0	0	0	0.14055	1.54804
S0d688b3_timepoint1	0	0	0	0	0	0.00102	0	0	0.00201	0	0.00606	0	0.18484	0.11356	2.026	0.11945	0	0.09715	0.05231	0.27254	0.65529	1.94124	0	0.46544	0	0	0	0	0	0.89862	0.00955	0	0	0	0	0	0.00464	0	0.01093	0.01027	0	4.42242	0.38324	0.00826	0.00142	0.0017	0	0	0
Sdc48080_timepoint1	0	0	0.00083	0.00127	0	0	0	0	0	0.00546	0.0066	0	0.00212	0.18512	0.60535	0.04325	0	0.51153	0.00707	0	0.06558	0.56809	0.04913	0.10749	0.03983	0	0	0	0	1.16139	0.02024	0	5e-05	0	0	0	0.00048	0	0	0.01744	0	0.76346	0.19435	0	0	0	0	0.51842	0.02323
S07d2e30_timepoint1	0.49521	0.00584	0	0.00728	0.00127	0.01328	0.0526	0	0.00713	0.02135	0	0.00327	0.07675	0.12548	0.53203	0.02464	0.03675	0.17823	0.02655	0	0.21393	0.97583	0.00764	0.29529	0.03029	0	0	0	0.00291	0.73154	0	0	0	0	0	0.0008	0.00543	0.00053	0	0.00505	0	0.10191	0.0775	0.00144	0.00507	0	0	0.12998	0
S0eb557e_timepoint1	0	0	0.00163	0	0	0	0.00136	0	0	0	0	0	0.06259	0.0284	1.78637	0.41287	0	1.38693	0.26334	0	1.30846	1.8881	0.12377	0.46601	0	0	0	0	0	0.54149	0.00465	0	0	0	0	0	0	4e-05	0.00907	0	0	0.16697	0.00478	0.00089	0	0.00345	0	0.81336	0
Sdae7450_timepoint1	0	0	0	0	0	0	0	0.00083	0.00251	0.00187	0	0	0.09113	0.06498	1.50489	0.05182	0	0.02599	0	0.52357	0.15262	1.30759	0	0.1015	0.03195	0	0	0	0	0.93632	0.00475	0	0	0	0.00161	0	0.00392	0.00025	0.04009	0.00211	0	0.06101	0.00963	0	0	0.00196	0	0.23879	0.43222
Sd22efc2_timepoint1	0	0	0	0.00173	0	0	0	0.00053	0.0031	0	0	0	0.09657	0.39498	0.23569	0	0	0.26068	0.11361	0.06193	0.17274	4.291	0	0.54466	0	0	0	0	0	1.22319	0.01218	0	0	0	0	0	0.00077	0.0009	0.02118	0.01759	0	1.33378	0.11033	0.00655	0	0	0	0.00021	0.00217
S089b759_timepoint1	0	0	0	0.00116	0	0.00063	0.00624	0	0	0	0	0	0.00879	0.05715	0	0.135	0	0.94332	0	0	0	1.47912	0	0	0	0	0	0	0	0	0.79977	0	0	0	0	0	0.00217	0.00055	0.01948	0.00542	0	0.83396	0	0	0	0.0007	0	0	0
S0c981c9_timepoint1	0	0	0	0.01225	0	0.00106	0	0	0	0	0	0	0.20296	0.21611	0.05739	0	0	0.19435	0	0.00314	0.83001	0.5848	0	0	0	0	0	0	0	0.63029	0.03526	0	0	0	0	0	0	0	0	0	0	1.54333	0.03299	0	0	3e-05	0	0	0
S3590de8_timepoint1	0	0	0	0	0.00058	0.00143	0	0.0084	0	0.00223	0	0	0.27826	0.16288	0.00189	0.73179	0	0.06046	0.11997	0.0039	0.1087	0.95036	0	0.26171	0	0	0	0	0	0.92808	0.00278	0.00047	0	0	0	0	0.00043	0.00149	0	0.00895	0.00021	1.33551	0.16852	0.00362	0	0.00206	0	0.63783	7e-05
S04bddce_timepoint1	0	0	0.02291	0.00196	0	0.00024	0	0.00787	0.00302	0.00248	0	0	0	0	0	0	0	0	0	0	0	0	0	0	0	0	0	0	0	0	0	0	0	0	0	0	0	0	0.10254	0	0.05371	4.46958	0	0.03647	0	0	0	0	8.90451
Sdb9ba92_timepoint1	0	0	0.00225	0	0	0.00288	0.01812	0	0	0.00059	0.00217	0	0	0.38437	1.43132	0	0	4.33731	0	0	0	0	0	0	0	0	0	0	0	0.88513	0	0	0.00326	0.0024	0	0	0	0.00265	0	0	0.00435	3.8461	0.24768	0.00298	0	0	0	0.00021	0
Sa6dcba8_timepoint1	0.18673	0	0	0	0	0.00045	0	0	0	0	0.00021	0.00079	0.14646	0.71409	0	0.19188	0	0.04922	0.15166	0.02464	1.88132	1.7056	0	0	0	0	0	0	0	1.20943	0	0	0	0	0	0	0	0.00026	0.00637	0.0013	0	2.04404	0.0575	0.00546	0	0.00209	0	0.13994	0
Sff9eee2_timepoint1	0	0	0	0.00054	0.00234	0.01225	0	0.0028	0.02047	0.02604	0.00625	0.00042	0	0.41016	0.0018	0	0.13004	0	0	0	0.00216	0.68233	0.00506	0.0536	0	0	0	0	0.00203	0.61614	0.00931	0	0	0	0	0	0	0	0	0.00406	0	1.08432	0.0146	0	0	0	0	0	0.00062
S8a92c3b_timepoint1	0	0	0	0	0	0.00103	0.0016	0	0	0.00081	0	0.00333	0	0.19993	0.08797	0.37997	0.13039	0.54795	0	0	0	1.86465	0	0	0	0.08952	0	0	0	0.8146	0.00097	0	0	0	0	0	0.00015	0	0.00061	0.01096	0	1.32538	0.07667	0	0	0.00077	0	0	0
Se65a5ba_timepoint1	0	0	0	0.00603	0	0	0.01035	0	0	0	0	0.00042	0.0653	0.7876	0.07842	0.04472	0	0.04091	0.04603	0	0.11477	0.59727	0.08743	0.0581	0	0	0	0	0	0.71091	0.04224	0	0	0	0	0	0.00242	0.00235	0.02758	0.0083	0	0.75875	0	0	0	0.00081	0	0.15082	0.19268
Sa5ab300_timepoint1	0	0	0	0.00041	0	0.00062	0	0	0	0.00235	0	0	0.43878	0.32044	0	0	0	1.3171	0	0	0	0.00197	0	0	0	0	0	0	0	0.00036	1.24247	0	0	0	0	0	0	0.00148	0.00206	0.02731	0	2.97312	0	0.01319	0	0.007	0	3.1926	1.90386
S2d23d41_timepoint1	4.54702	0	0.00297	0.00628	0	0.00526	0.00117	0	0	0.00404	0.02852	0	0.20641	0.35336	0	0	0	0	0	0	0	0	0	0	0	0	0	0	0	0	0	0	0.00019	0	0	0	0	0	0	0	0	2.69772	0	0	0	0	0	0	0
S8d98d43_timepoint1	0.06718	0.00126	0	0.00386	0	0.00463	0.02227	0.0005	0.02497	0.01153	0	0	0	0.32357	0.04904	0.01276	0	0.07478	0.00581	0.00429	0.31767	2.8918	0.03178	0.25885	0	0	0.00781	0.00143	0	0.58216	0.00955	0	0	0	0.00346	0.00488	0.01441	0	0.03306	0.00615	0	0.26855	0.07587	0	0	0.00168	0	0.27906	0.00364
S9a61098_timepoint1	0	0	0	0	0.00104	0.0043	0	0	0	0	0	0.00324	0	0.57958	0	0.07589	0.0334	0	0	0	0	1.93663	0	0.35552	0	0	0	0	0.00897	0.35463	0	0.00341	0	0.00207	0	0	0.00233	0	0	0.00339	0	0.02675	0.07349	0.00038	0	0	0	0.30604	0
S7b1a995_timepoint1	0	0.00049	0.01011	0.00017	0	0	0	0	0	0.00393	0.0098	0	0.00933	0.23546	0.02378	0.10853	0	0	0.01541	0.03066	0.03488	1.43602	0.00531	0.2758	0.05208	0	0	0	0.00664	0.58103	0	0	0.00216	0	0	0.00546	0.00021	0	0	0.01116	0	0.59228	0.19232	0	0	0.00222	0	0.21525	0
Sde80c1d_timepoint1	0	0	0	0.00518	0	0	0.00024	0	0.02318	0.00337	0.01439	0	0.0991	0.14308	0.16902	0	0	0	0.0294	0	0.49515	1.99887	0.15295	0	0	0	0	0	0	0.73075	0.39935	0	0	0.00043	0	0	0	0.00116	0.00576	0	0	2.6865	0	0.0039	0	0.00244	0.00286	0.19927	0.19374
S4e683f4_timepoint1	0	0.00228	0	0.00398	0.00114	0.00732	0.02442	0	0.01258	0.01419	0	0.00538	0.21519	0.01207	0.18626	0.37675	0.04262	0.71212	0	0	0.5225	2.59995	0	0.4231	0	0	0	0	0	0.65964	0.10512	0	0.0116	0	0.00074	0.00497	0.00079	0	0.00847	0.00571	0	0.64965	0	0.00287	0	0	0.00082	0.19229	0.70777
Sa88b62d_timepoint1	0	0	0.02762	0.00014	0.00132	0	0.00455	0	0.00541	0	0	0	0.0986	0.3073	1.76165	0.09719	0	0.03058	0.01687	0.02606	0.03062	1.30932	0.04992	0.10741	0.04104	0	0	0	0.10148	0.60638	0.00732	0	0.00458	0.00096	5e-05	0	0.00641	0	0.01338	0.00226	0	0.77461	0.05261	0.00089	0	0.00367	0.00041	0.13707	0.00051
S8f62a5b_timepoint1	0	0	0	0	0	0	0.00075	0.00123	0.001	0.00028	0	0	0.16677	0.05354	0.0564	0.07049	0	0.07925	0.1317	0.00483	0.1107	0.84498	0	0.22473	0	0	0	0	0	0.1591	0.61288	0	0	0	0	0	0.00214	0.00046	0.0352	0	0.00024	1.22125	0.21422	0.00659	0	0.0038	0.00448	0	1.5115
S2cd9ae6_timepoint1	0	0.00157	0	0	0.00383	0.00328	0.00286	0.00076	0.00438	0.02736	0	0.00498	0.12047	0.03097	0.81146	0.03138	0	0.09382	0	0	0.08395	1.78429	0	0.38046	0	0	0	0	0	1.25217	0.11437	0	0	0	0	0	0	0.00643	0.01274	0	0	1.20917	0	0.00156	0	0	0	0.67289	0.08594
Sfe15c1c_timepoint1	0.03026	0	0	0.00022	0	0.01101	0	0	0.00811	0.00538	0.00377	0.0005	0.06754	0.13044	0	0	0	0.34082	0	0	0.25866	0.55156	0	0	0	0	0.02509	0	0	0.71447	0	0	0	0	0	0	0	0	0	0	0	1.47374	0	0	0	0	0	0.76163	0
S1309bce_timepoint1	0.38917	0	0.00645	0.0146	0.00142	0.00599	0.00433	0	0	0.00288	0.01026	0	0.01177	0.18744	0.00684	0.07776	0	0.0806	0.00643	0.032	0.03761	2.17476	0.0289	0.09316	0	0	0.02981	0.05974	0	0.56578	0.10557	0	0	0	0	0.00647	0	9e-05	0.06197	0.00156	0	0.29179	0	0	0	0.00943	0.00167	0.14256	0
S20db448_timepoint1	0	0	0	0.03859	0	0.01836	0	0	0.00283	0.03011	0.05302	0.00292	0.02003	0.07356	0.60352	0.12981	0	0.07405	0	0.00947	0.01558	1.16494	0.31609	0	0.045	0	0	0.02951	0	0.15879	0.08167	0	0	0	0	0	0.00794	0.00041	0.00178	0.01232	0	0.13572	0.00443	0.00592	0.01908	0.00343	0	0	0.10941
Se01bb26_timepoint1	0.27464	0.00017	0	2e-05	0.0014	0.00306	0.00322	0	0	0	0	0.00123	0.00724	0.08583	0.64994	0.0112	0	0.97425	0.17794	0.63825	0.30436	2.03074	0	0.1831	0.19542	0	0	0	0	0.59436	0.00602	0	0	0.00053	0	0	0.00105	0.00037	0.11931	0.00603	0	0.14304	0.01834	0.00103	0.03848	0.01149	0.00081	0.40706	0
S44c825a_timepoint1	0	0	0	0.05726	0	0	0	0	0	0	0	0	0.13847	0.67151	3.2223	0.01368	0	0.55879	0.05635	0	1.24267	3.27451	0	0.07429	0	0	0	0	0.01125	1.66468	0.05314	0	0.00034	0	0	0	0	0.00623	0.04781	0.00928	0	0.37393	0	0.01455	0	0	0	0.42096	0
S51dc4d6_timepoint1	0	0	0	0	0	0	0	0	0	0	0.00187	0	0.03917	0.30124	0	0.08929	0	0.04128	0.02436	0	0.01226	1.66073	0.02218	0.16816	0	0	0	0	0.00171	0.73488	0.00273	0.00473	0.01331	0.00099	0	0	0	0	0	0	0	1.40051	0.08367	0	0	0	0	0.28724	0
Sc1ebb08_timepoint1	0	0	0	0.00078	0.00053	0.00537	0	0.02197	0	0.01385	0	0	0	0.34273	0	0	0	0.05006	0.01396	0	0.00104	0.21857	0	0.02603	0	0	0	0	0	1.37612	0.07821	0	0	0	0	0	0	0	0	0	0	4.25879	0.12092	0	0	0	0	0.17793	0
S13d9fc4_timepoint1	0	0.00067	0	0	0	0.00294	0	0	0.00063	0	0.00054	0.0023	0.0041	0.05212	3.91653	0.82023	0	0.45151	0.29813	0	0	0.04303	0	0.30559	0.18745	0.12931	0.01955	0	0.00421	0.65598	0.07327	0.00011	0.0049	0	0	0	0.00029	3e-05	0.01204	2e-05	0	0.80174	0	0.00234	0.00176	0.01246	0	2.1068	0
Scdd85ba_timepoint1	0	0	0.00012	0	0	0	0	0.00154	0.00216	0.00177	0	0	0.091	0.1999	1.01198	0.1771	0.02983	0.41722	0.04617	0.06382	0.0219	1.10144	0	0.35208	0.0596	0.01003	0	0	0	0.57739	0.11673	0	0	0	0.00277	0	0.00013	0	0.00054	0.00823	0	0.4416	0.16676	0	0	0.00317	0	0.08048	1.59584
S63c93b6_timepoint1	0	0	0	0.0016	0.00087	0.00021	0	0.02601	0.00432	0	0	0	0.05263	0.0759	1.11659	0.27377	0	1.04328	0	0	7.95409	1.54115	0	0.58123	0	0	0	0	0	0.78351	0.02492	0	0.01077	0	0	0	0.00016	0.00047	0	0	0	0.86276	0.07595	0.0058	0	0	0.00194	0	0
Sdfbf1b1_timepoint1	0	0	0	0	0	0.00161	0.0001	0.00077	0	0.0054	0.0038	0.00256	0.00574	0.58444	0	0	0	0.50407	0.03276	0.01376	0.14862	1.6637	0	0.08678	0	0	0	0	0	1.01171	0.19057	0	0	0	0	0	0	0.00082	0	0.00093	0	2.50738	0.18608	0	0	0	0	0.3508	0.243
Sc590c7c_timepoint1	0	0	0	0.00054	0	0.00344	0	0	0	0	0	0	0.04888	0.11226	0.95845	0	0.00166	0.12726	0.02526	0.02495	6.67504	1.6597	0	0.07097	0	0	0	0	0	0.15791	0.38695	0	0	0	0	0	0	0.0022	0	0	0.00147	0.44795	0.04066	0.01653	0	0.00138	0	1.82785	2.11592
S690a6a4_timepoint1	0	0	0	0.0013	0.0002	0.01614	0.01888	0	0	0.00497	0	0.00142	0.0596	0.25758	1.52912	0.2681	0	0	0.31772	0	2.4964	0.70618	0	0.26282	0	0	0	0	0	1.41613	0.01283	0	0	0	0	0	0.00027	0	0	0	0	1.33805	0.13147	0.00219	0.0035	0.00154	0.00167	0.57604	0
S262fad9_timepoint1	0	0	0	0.00087	0.00012	0	0	0	0	0.00662	0.00482	0	0.82824	0.49693	1.99378	0.51146	0	1.34272	0	0	0	0.28165	0	0.78735	0	0	0	0	0	1.30521	0	0	0	0	0	0.0001	0.00169	0.00265	0.01438	0.00712	0.0042	1.207	0	0.00024	0	0.01643	0.00376	0	0
S5a064e3_timepoint1	0	0	0	0	0	0.00065	0	0	0	0.01567	0.01209	0	0.07632	0.16671	0	0.10944	0	0.0252	0	0	0.05601	1.96575	0	0.31853	0	0	0	0.24209	0	1.57834	0.03515	0	0.12579	0.39842	0	0	0	0	0.00519	0	0	2.08368	0	0	0	0	0	0.20684	0
Sb99cb31_timepoint1	0	0	0.02105	0.00327	0	0.00359	0	0.00417	0.00426	0.00934	0.00667	0	0.13614	0.08189	1.62847	0.3711	0	0	0	0.02901	1.02789	1.17389	0	0.59134	0	0.03711	0	0	0	1.28872	0	0	0	0	0	0	0	0.00145	0	0	0	2.18168	0.17089	0.03672	0	0.00451	0.00075	0.60944	0.81742
S9ef266c_timepoint1	0	0	0	0	0	0	0	0	0	0	0	0	0.03823	0.17723	0.01871	0.02677	0	0.00186	0.00462	0	0.00145	0.23242	0.01192	0.03852	0.00808	0	0.01797	0	0	0.85616	0.00632	0	0	0	0	0.00287	0	0	0	0.00412	0	1.00809	0.00355	0	0	0	0	0.01887	0
S4cedbdc_timepoint1	0	0	0.00304	0	0	0	0.00355	0	0	0.00239	0	0	0.01425	0.10276	0.00354	0.10933	0	0.06653	0.03036	0.02749	0.17668	2.13207	0.0498	0.231	0.07206	0	0.02197	0	0.01952	0.76764	0.13645	0.00616	0.02024	0.04388	0	0.00067	0.00023	0.00203	0.10449	0	0	0.2759	0.02816	0.00083	0	0.00577	0.00445	0.30588	0.17785
Sb256867_timepoint1	0	0	0	0	0	0	0	0	0.00109	0.00057	0	0	0.09732	0.13852	0	0.13568	0.10873	0.63799	0.06262	0.00246	0.10893	0.8436	0	0.62332	0.02857	0	0	0	0	0.62303	0.34457	0	0	0	0	0	0.00029	0	0.00052	0.00212	0	0.70052	0.05774	0.01552	0	0.00629	0	0.30579	0.6777
S8e5d59b_timepoint1	0	0	0	0.00055	0	0	0	0.00329	0	0	0	0	0	0.1719	0.00538	0.07685	0	0.09517	0	0	0.01723	0.28909	0.00677	0.09847	0.01431	0	0	0	0	0.5448	0	0	0	0	0	0	0.00094	0	0	0.01031	0	0.21333	0.14823	0	0	0.00089	0	0.19855	0.00414
S3b50ec1_timepoint1	0	0	0	0	0	0	0.00903	0	0	0.00264	0	0	0.1102	0.44425	0.5832	0.25822	0	0.37406	0.08765	0.16348	0.86833	1.9863	0.06634	0.05089	0	0	0	0	0	0.38324	0.00067	0	0	0	0	0.01985	0.00564	0	0	0.00193	0	0.73514	0.57762	0	0	0.00379	0	0	0
S36bd25a_timepoint1	0	0	0	0.00886	0	0.00112	0.00107	0.00241	0	0.00238	0.01401	0	0.16627	0.3829	0.30582	0.28456	0	0.32975	0	0.02314	0	1.06203	0	0	0	0	0	0	0.0039	0.79773	0	0	0	0	0	0	0	0.00381	0.00946	0.00375	0.00234	1.63724	0.11737	0.00015	0	0	0	0	0.82842
S8e8f80f_timepoint1	0.23719	0	0	0	0	0.0095	0	0	0	0.00284	0	0	0.04717	0.02065	0.52715	0.21917	0	0.09314	0.03575	0.00826	0.03928	1.62494	0	0.47208	0.02347	0	0.04055	0	0	0.83295	0.00873	0	0	0	0	0	5e-05	0	0.00667	0.00737	0	1.27427	0.13264	0.00462	0	0	0	0.18181	1.67767
S1139e8b_timepoint1	0	0	0	0	0	0.00019	0	0	0	0.00059	0.00049	0.00275	0	0.10392	0.57681	0.06606	0	0.00333	0	5e-05	0	0.01287	0.22496	0.12688	0	0	0.04349	0	0	0.03975	0.52447	0	0	0	0.007	0	0	0	0	0.00817	0	0.02869	0.15115	0	0.00191	0.00354	0	0.0073	0.02156
S4336c78_timepoint1	0	0	0.00559	0.00135	0	0.00049	0	0	0	0.00132	0	0	0.08984	0.12555	0	0.4758	0	0.42865	0	0.37561	0.92846	6.70377	0.10943	0.25656	0	0	0	0	0	0.69541	0	0	0.0121	0.03269	0	0	0.00088	0.00038	0.03548	0.01739	0	0.99925	0.12411	0.00116	0	0.00588	0	0.301	0.05144
S3b0a8f8_timepoint1	0	0	0	0.00302	0	0	0.00099	0	0.00975	0.00379	0.00556	0	0.19563	0.14153	1.41012	0	0	0.03716	0.03762	0.27437	0.21207	1.29523	0	0.21262	0.18679	0	0	0	0.00082	0.76161	0	0	0	0	0	0	0.00061	0	0	0.00042	0	2.21471	0	0	0	0.00306	0	0.16658	0
Scca76b0_timepoint1	0	0.00206	0	0.00114	0.00375	0.00843	0	0	0	0	0.00944	0.00263	0.14393	0.22436	0.86834	0.36139	0	0	0.41668	0	0.05607	5.04509	0.04369	0.97531	0	0	0	0.00455	0	0.53263	0.39207	0	0	0	0.01477	0	0	0	0.00338	0.00658	0	1.53381	0	0.00984	0	0.00763	0.02031	0.75653	0
S118539f_timepoint1	0.17499	0	0	0.00094	0	0.00139	0	0	0.00131	0	0.00465	0	0.00364	0.04353	0.68443	0.0209	0	0	0	0.00663	0.02869	0.34552	0.02638	0.10386	0.00677	0	0.00305	0	0	0.69596	0.14959	0	0	0	0.00195	0	0	0	0.09008	0.00159	0	0.16349	0	0	0.00057	0.01154	0	0.35239	0.02373
Sf9957bb_timepoint1	0	0	0	0	0	0	0	0	0	0	0	0	0	0.13755	1.07699	0.05555	0	0.23672	0.09024	0	0.41054	0.49607	0.04328	0.35805	0.05347	0	0	0	0	0.38412	0.71323	0	0.00112	0.00251	0	0.00053	0.0003	0.0026	0	0.00357	0	8.53629	0.13337	0.00113	0	0.00354	0	0.34926	0.33411
S77ef4b0_timepoint1	0	0	0	0.0026	0	0	0	0.00258	0	0.00083	0	0	0.12318	0.09219	0.29819	0.36346	0	0.08182	0	0.06121	0.12408	0.72993	0.00971	0.44037	0.09933	0	0	0	0	0.757	0	0	0	0	0	0	0.00012	0	0.01871	0.02083	0	1.26513	0.05341	0	0	0.00046	0.00015	0.14042	0.02496
Sedddb13_timepoint1	0	0	0	0.00639	0	0.00448	0	0	0	0.00409	0.00038	0	0	0	0.97089	0	0	1.05984	0	0	0	0	0	0	0	0	0	0.01351	0	0	0.35448	0	0	0	0	0	0	0.02101	0.03205	0	0.07226	1.42303	0	0.00657	0	0	0	0	1.37219
S317dfee_timepoint1	0	0	0.00353	0	0	0.00455	0.00277	0.00058	0	0.00158	0.00239	0	0.00765	0.21678	0.02217	0.00859	0	0	0	0.00445	0.02436	0.38606	0	0.02346	0.00084	0.00307	0.00807	0	0	0.49954	0.04466	0	0.01462	0.01683	0	0	0	0	0	0.00562	0	0.4876	0.07625	0	0	0	0	0.08944	0.18462
Sa2de7b3_timepoint1	0	0.00071	0.00115	0.00067	0	0	0	0	0.01097	0.00208	0	0	0.00142	0.12535	0.62952	0.32866	0	0.05848	0.00261	0.01657	0.01857	0.62813	0.01866	0.10442	0	0	0	0	0	0.90496	0.1279	0	0	0	0.00178	0.00422	0	0	0.00129	0.01294	0	0.84606	0.13139	0	0	0.00051	0	0.0052	0.00364
Sf9dfef6_timepoint1	0	0	0.00115	7e-05	0	0.00196	0	0.00552	0.00154	0.00037	0	0	0.30865	0.13555	1.22067	0.48615	0.12565	0.121	0.04354	0.02693	0.46029	0.02323	0	0	0	0	0	0	0	0	0.62912	0	0	0.00037	0	0.00515	0.00046	0.00798	0	0	0.00264	0.62996	0.27259	0.00407	0	0.00088	0	0	0
Se21d69e_timepoint1	0	0	0	0.00431	0.00087	0.00539	0.00863	0	0	0.00383	0	0.0016	0.12487	0.30741	0	0.00024	0	0.62361	0	0	0.01325	2.10547	0	0	0	0	0	0.0102	0	0.89242	0.00949	0	0.00042	0	0	0	0	0	0.01294	0	0	1.09023	0.20063	0.01153	0	0.00237	0	0	0
Saa2e045_timepoint1	0.67078	0	0.00135	0	0	0	0	0	0.00133	0	0	0	0.03986	0.15915	0.00492	0.23388	0	0.03095	0.0121	0	0.2385	1.11744	0	0	0	0.03199	0	0	0	1.02853	0.00073	0	0	0	0	0	0.00077	5e-05	0.0135	0.00135	0	1.4653	0.10698	0	0.00035	0.00208	0.00095	0.18779	0.01641
Sefb04fd_timepoint1	0	0	0.00938	0.00643	0	0.00064	0	0	0.0027	0.00188	0.00377	0	0.03383	0.06809	0.55038	0.04599	0	0.34494	0.0027	0.13255	0.02366	0.78586	0.01697	0.2269	0.03679	0	0	0	0.00298	0.93841	0.00688	0	0	0	0	0	0.00071	0	0	0.00589	0	1.91921	0.13784	0	0	0	0	0.65816	0.17091
S160bff3_timepoint1	0	0	0	0	0	0	0	0	0	0	0	0	0.10187	1.19029	0.13772	0.12022	0	0.01559	0.01753	0	0.0765	0.90079	0	0.34676	0	0	0	0	0	0.61797	0.00866	0	0.00144	0.01406	0	0.00364	0	0	0.00666	0.01131	0	2.23451	0.00217	0	0.0003	0.00165	0	0	1.17162
Sefe71fe_timepoint1	0	0	0	0.00083	0	0.00441	0	0.00471	0.00486	0.00037	0	0	0.00396	0.14469	0	0.37738	0	0	0	0.01319	0	0.01373	0.20845	0.14121	0	0	0.015	0	0.00027	1.16538	0.00361	0	0	0	0.00412	0.01081	0.00589	0.00079	0	0.02416	0	0.40597	0.06191	0	0.00165	0.00822	0.00168	0.59941	0.00524
S16fe3aa_timepoint1	0	0.00506	0	0	0	0.00279	0	0	0.0042	0.00185	0.00121	0.00243	0.03003	0.00776	0	1.16766	0	0.0404	0	0	0.34531	1.15642	0	0.97161	0	0	0	0	0	0.35623	0.1953	0	0	0	0.00171	0	0.00676	0.00113	0.02905	0.02322	0.00267	0.88127	0	0.03844	0	0.00803	0.00238	0	0.16856
S81ff952_timepoint1	0	0.00038	0	0.00036	0	0.00053	0	0	0	0.00118	0	0	0.06451	0.4841	0	0.11791	0	0.20298	0.03964	0.00521	0.03234	0.9653	0.03034	0.55398	0	0	0	0	0	1.03565	0.00769	0.00096	0	0	0	0	0.00044	0	0.00099	0.00966	0	2.05428	0.01401	0.00095	0.00192	0.00329	0	0.32946	2.16888
S30f0866_timepoint1	0	0	0	0.00107	0.00041	0.00108	0	0	0	0.00014	0.0053	0	0.02413	0.05727	23.995	0.13459	0	0.24797	0.26199	0.10166	0.10508	0.87709	0.41011	2.84927	0	0	0	0	0	0.31401	0.00439	0.00258	0.00312	0	0.00491	0	0.0002	0	0.00011	0.00549	0	0.3427	1.07322	0	0.00709	0.00514	0	0.9324	0
S3205a23_timepoint1	0	0	0	0	0.00074	0.00052	0	0.00032	0.00948	0.00094	0	0	0.09317	0.0106	0	0.11254	0	0	0.05128	0	0.12081	2.6136	0.0123	0.2658	0.06152	0	0.06112	0	0	1.08114	0.01623	0	0	0	0	0	0	0.0003	0	0.00996	0	2.01808	0.1839	0	0	0	0	0.43684	0
S9b89344_timepoint1	0.57731	0	0	0	0	0	0	0	0.00118	0.0005	0	0	0.01983	0.16195	0.04571	0.09782	0	0.00271	0	0.02408	0.23629	0.66165	0.00666	0.10675	0.02662	0	0.01469	0	0.00291	0.53736	3e-05	0	0.00086	0.00013	0	0	0	0	0	0.00618	0	0.17877	0.04483	0.00049	0	0	0	0.05651	0.00101
Sded0513_timepoint1	0	0.00529	0	0.00099	0.01346	0.01904	0	0.02445	0.00784	0.00781	0.00249	0.00523	0.00985	0.0811	0.0017	0.08379	0	0.19207	0.03563	0.0403	0.01685	0.58799	0.0356	0.24939	0.23303	0	0	0	0	0.04562	0.57432	0	0	0	0.02923	0	0.00169	0	0.04247	0	0	0.42767	0	0.03255	0.11713	0.02073	0.00602	0.0658	0.00749
S0dfe2d1_timepoint1	0	0	0.00581	0.00159	0.00133	0.00152	0.0086	0	0	0.00254	0	0	0.05878	0.26693	0.03086	0.04948	0.10066	0.17908	0.08408	0	0	0.96245	0	0.00059	0	0	0	0	0	0.50556	0.01167	0	0	0	0	0	0	0	0.02148	0	0	0.14995	0.11371	0	0	0	0	0	0.05778
S13b3f6f_timepoint1	0	0	0.02296	0	0	0.00131	0	0	0	0.00079	0.00302	0	0.2145	0.11897	0.19573	0.1297	0	0.55652	0.13934	0	0.12493	2.60077	0	0.90797	0	0	0	0.00055	0	0.03646	0	0	0	0	0	0	0.00611	0	0.00932	0.00935	0	0.03632	0.06482	0.00231	0.004	0.00647	0.00071	0.34096	0
Sd615ac9_timepoint1	0	0	0	0	0	0.00081	0.00098	0	0	0	0	0	0.04519	0.25335	0	0	0	0.17428	0.01248	0.01653	0.6505	0.39832	0	0	0.0289	0	0	0	0	0.59018	0.00331	0	0	0	0	0	0	0	0.01921	0.02194	0	0.1951	0.16556	0.0011	0	0	0	0.70375	0
S0dea09a_timepoint1	0	0.00163	0	0	0.00093	0.00327	0	0	0	0.00043	0.01512	0.00147	0	0.03893	0.75279	0	0	0.84186	0	0	0	0	0	0.54174	0	0	0	0	0	1.33117	0.06206	0	0	0	0	0	0.00031	0.00123	0.02767	0.04441	0.00183	1.67537	0.07152	0.00625	0.0085	0.006	0	0	0.7408
S3ea04a8_timepoint1	0	0	0.00317	0.0021	0	0.00258	0	0.00426	0.00196	0.00414	0	0	0.02779	0.29971	0.00609	0.27236	0	0.01367	0.01121	0.00186	0.25615	1.43705	0	0.49106	0.04419	0.00644	0	0	0.00062	1.43537	0	0	0	0	0	0	0.00121	0	0	0	0	3.2913	0.00493	0.0068	0	0.00128	0	0.37142	0.017
S1e39f80_timepoint1	0	0	0	0	0	0.00706	0	0	0	0	0	0.00224	0.10721	0.2027	0.37496	0	0	0.40677	0	0	0.42898	2.56685	0	0	0	0	0	0	0.00526	0.57597	0.21692	0	0.00059	0.00317	0	0	0.00598	0	0.00527	0.02665	0	0.66885	0.14746	0.00082	0	0.00095	0	0.21371	0.22687
S6002f6d_timepoint1	0	0	0	0.00055	0	0.00069	0.00046	0	0	0	0	0	0.14452	0.06338	1.57563	0.53514	1.11227	1.37162	0.11543	0.04032	0.49208	2.23795	0.08723	0.07462	0	0	0	0	0	0.56878	0.37956	0	0	0	0	0	0.0004	0.00075	0.01098	0.00206	0	0.97852	0.01543	0	0.02932	0.00476	0.00173	0.2229	0
S3412ee4_timepoint1	0	0	0.02192	0.00026	0.00037	0.00202	0	0	0	0.00097	0.01102	0	0.17093	0.12891	1.06699	0	0	0.50347	0	0	1.32111	4.03859	0	0	0.23513	0	0	0	0	0.96279	0.03229	0	0	0	0	0	0	0	0	0.00399	0.00345	1.24671	0.19483	0.00666	0	0	0	1.33576	0
S194f90c_timepoint1	0	0	0	0	0	0	0	0	0	0	0.00048	0	0.00142	0.16065	0.5764	0.95709	0	0.36968	0.13236	0.03925	0.26681	1.59077	0.07963	0.52337	0.94468	0	0.00169	0	0	1.07925	0	0	0	0	0	0	0.00202	0.00052	0.02202	0.00635	0	0.70644	0.23992	0	0.00014	0.00974	0	0.95678	2.33523
S0110c72_timepoint1	0	0	0	0.01438	0	0.03749	0	0	0	0.00213	0	0	0	0.06176	0	0	0	0.40944	0.12456	0	0	0.40301	0.10005	0.62095	0	0	0	0.02001	0	0.4649	0.00199	0	0	0	0	0	0	0	0	0.0013	0	0.03206	0.17554	0.07611	0	0.00152	0	0.26007	0
Sc657954_timepoint1	0	0	0.01201	0.00216	0	0.00205	0	0.00191	0	0.01082	0.00635	0	0.06579	0.56794	0.12852	0.13907	0	0.02636	0.00537	0.01185	0.13434	0.02308	0.0592	0.15113	0	0	0	0	0	1.24196	0.06696	0	0	0	0.00061	0	0.00035	0	0.00857	0.01284	0	2.39538	0.02425	0.00046	0	0.00021	0	0.15782	0
S9dfd050_timepoint1	0	0	0	0.00311	0	0.00129	0.02041	0.00044	0.0044	0.00013	0	0	0.17373	0.18394	0.06269	0.13966	0	0.37444	0	0	1.34885	2.03801	0	0.26824	0	0	0	0	0	0.31265	0.17263	0	0	0	0	0	0	0	0.04491	0.00451	0.00064	0.67828	0	0.00398	0	0.00715	0.01361	0.33707	0.71198
S318071d_timepoint1	0	0	0.00015	0	0	0	0	0	0	0	0	0	0.05016	0.60445	0.02994	0.13347	0	0.05066	0	0.00017	0.8306	1.6779	0	0.08171	0	0	0	0.00055	0	0.43827	0.10682	0	0	0	0	0.00236	0.00593	0.00014	0.00159	0.02279	0	2.06653	0.0837	0.00012	0	0.00252	0	0	0.55436
S86a6fd1_timepoint1	0.0448	0	0	0.00404	0	0	0.02051	0	0.00209	0.0014	0	0	0.22842	0.07955	0.36483	0.36555	0	0.01399	0.07973	0.05524	0.18899	3.32571	0	0.56375	0	0	0.0123	0	0	0.91743	0.0035	0	0	0	0.00134	0	0.00064	0	0.01188	0.01544	0	2.76449	0.10498	0	0	0.00681	0.00552	0	0.07535
S7e27e65_timepoint1	0	0	0	0.00231	0	0.00165	0	0	0	0.00233	0.00776	0	0	0.55243	0	0	0	0.63843	0	0	0.0011	0.04174	0	0.57015	0	0	0	0	0	0.47307	0	0	0.02083	0.00015	0	0	0	0.00782	0.00645	0	0.00611	1.5631	0.06437	0.00807	0	0	0.00116	0	0.00086
S09a6335_timepoint1	0	0	0	0.00484	0.00072	0.02716	0.05272	0	0	0.00566	0	0.00086	0.02462	0.09773	0	0	0	0.26031	0.10666	0	0.14088	2.77354	0.12716	0.74863	0	0	0	0	0	0.55715	0.01024	0	0	0	0	0	0.00053	0.00126	0.00316	0	0	1.48914	0.14294	0.01059	0.04823	0.0094	0.00466	0.22786	0.3201
S14765d5_timepoint1	0	0	0	0.00131	0	0.00122	0.0017	0.01262	0.00425	9e-05	0.00113	0	0.15059	0.05246	6.73153	0.17912	0	2.71771	0.14225	0.11549	0.16191	6.14166	0.11029	0.68809	0	0	0	0	0	1.12046	0.402	0	0	0	0	0	0.00491	0.00578	0.0115	0.01076	0	0.78616	0.18092	0.04173	0.07508	0.03341	0	0.43536	0
S1a1a458_timepoint1	0	0	0	0	0	0	0	0	0.00164	0	0	0	0.00447	0.12667	0.03181	0.09084	0	0.005	0.00448	0.02017	0.07497	1.58446	0.12867	0.15882	0.03174	0	0.00757	0	0	0.7492	0.06008	0	0	0	0.00827	0.00524	0.0006	0	0.00842	0.00271	0	0.94432	0.07443	0.0032	0.01308	0.00408	0.00327	0.2216	0.28332
Scdbfb9d_timepoint1	0	0	0.01645	0	0	0.00249	0.00095	0	0	0.00467	0	0.00177	0.10337	0.37544	9.82452	0	0	0.24287	0	0	0.53059	0	0	0	0	0	0	0	0	0.71444	0	0	0	0	0	0	0	0	0.01003	0	0.00376	0.26352	0	0.00743	0	0	0	0	0
S192dc11_timepoint1	0	0	0	0	0	0	0	0.00247	0.00624	0.00296	0.00175	0	0.18512	0.19856	0.82067	0.46257	0	0.13197	0	0	0.61665	1.46285	0	0.47287	0	0	0.04772	0	0.00061	0.44109	0	0	0	0	0	0	0.00026	0	0.00285	0.0025	0	0.54216	0.00145	0.00259	0	0	0	0	0.58966
S3e4dd7a_timepoint1	0	0.00073	0	0.00048	0	0.0013	0.00602	0.00347	0.00555	0.00147	0	0	0.19466	0.01372	0.08498	0	0	1.01743	0.47958	0.10975	0.50724	1.64028	0	1.00217	0	0	0	0	0.0054	0.47429	0.00273	0	0.00787	0	0.00453	0	0.00128	0	0	0.00184	0	0.47715	0.11749	0.04721	0	0.00559	0.00263	0	0
S85a2d20_timepoint1	0.06862	0	0.00608	0	0.0002	0.00111	0	0	0	0.0021	0	0	0.0888	0.04492	0.01866	0.28808	0	0.01172	0.05317	0.01355	0.49432	1.78074	0.03937	0	0	0	0.0091	0	0	0.56444	0.02227	0	0	0	0.00096	0	0.00022	0.00098	0.01328	0.00507	0	0.28725	0.25772	0.00204	0	0.00497	0.00014	0.09669	0.19303
S1c98730_timepoint1	0	0	0	0.00203	0	0.00259	0	0.00648	0	0.00095	0.00312	0	0.0648	0.00777	2.16083	0.17817	0	0.49567	0.12206	0.2687	0.13114	1.65346	0	0.80323	0	0	0	0	0	0.54151	0.00497	0.00188	0.0005	0	0.01682	0	0.00135	0	0.01321	0.00591	0	2.03055	0.01187	0	0.00132	0.00929	0	0	0.52552
Sc99e873_timepoint1	0	0	0	0	0	0	0.00048	0	0	0	0	0	0.01099	0.05981	0.12311	0.00074	0	0.05501	0.11773	0.07825	0.19848	0.00275	0.05383	0.25448	0	0	0	0	0	0.36659	0.00081	0	0	0	0.00213	0	0	0	0.0025	0	0	0.09422	0.17154	0.00354	0	0	0	0.4453	0.0451
S03cb75a_timepoint1	0	0	0	0.02012	0	0.0057	0	0	0	0	0	0	0.01282	0.19119	0.07708	0.37993	0	0.18286	0	0	0.99356	0	0	0	0	0	0	0	0	0.7129	0.01051	0	0	0	0	0	1e-05	0.00058	0.00224	0	0.00024	0.63499	0	0.00234	0	0	0	0	0
S14e664f_timepoint1	0	0	3e-05	0.00163	0	0.0083	0	0.00086	0.00699	0.00146	0.00991	0	0.00446	0.05218	0	0.4811	0	0	0	0.00911	0	0.01179	0.08514	0.11743	0	0	0.04329	0	0	0.65	0.00163	0	0	0	0.00304	0.00334	0.00558	0.00031	0.00154	0.01381	0	0.11763	0.12114	0	0.00045	0.00505	0	0.58948	0.0023
Sc77a35c_timepoint1	0	0	0.00105	0	0	0.00328	0.0007	0.00148	0	0.00166	0	0	0.0312	0.14841	2.29431	0.42246	0	0.12626	0.01424	0.11642	0.55714	1.79267	0.02212	0.36086	0.03393	0	0.02932	0	0	0.67024	0.01184	0	0	0	0.00758	0	0.00119	0	0	0.01948	0	0.13429	0.0379	0.01478	0	0.01281	0.00318	0.53024	0.116
S218bbeb_timepoint1	0	0	0	0.0004	0.00021	0.00164	0	0	0	0	0.00687	0.00123	0.1728	0.01425	1.33824	0.39665	0	0.06429	0.4003	0.02141	0.11698	0.9748	0.06988	0.36492	0.00817	0	0	0	0	0.30962	0.07012	0.00195	0	0	0	0.02574	0.00439	0.00717	0.0445	0.00089	0	1.19364	0	0	0	0.01304	0.00639	0.08938	0.1408
S13b3d59_timepoint1	0	0	0.00245	0.00104	0	0.00171	0.01992	0	0	0.00123	0	0.00019	0.09539	0.20873	0.11916	0.30589	0	0	0	0.05444	0.79196	1.67948	0.12774	0.11826	0	0	0	0	0	0.67622	0.0496	0	0	0	0.01029	0	0.00206	0	0.00271	0	0	1.35252	0.03481	0	0.00297	0.00342	0	0.77629	0.46051
S5d36dbc_timepoint1	0	0	0.00162	0.00024	0	0.00651	0	0.00103	0	0.00396	0.00151	0	0.05489	0.18877	0	0.14905	0	0.21463	0.07946	0	0.22955	1.61472	0	0.61766	0	0	0	0	0	0.30271	0.00515	0	0	0	0	0.00148	1e-05	0	0	0.00721	0	0.14607	0.27636	0	0	0	0	1.30854	0
S90b6215_timepoint1	0	0.01456	0.01006	0.01599	0.00915	0.03291	0.07108	0	0	0.06938	0	0	0	0.16955	0	0	0	0	0	0	0	0.84773	0	0	0	0	0	0	0	0.04578	0.00117	0	0	0	0	0	0	0	0	0.00994	0	0.05451	0	0	0	0	0	0	0.01368
S1d1fbc6_timepoint1	0	0.00232	0	0.01056	0	0.00054	0.03966	0	0.00064	0.00505	0	0.00298	0.43041	0.21536	0.00495	0.21767	0.02818	0.93409	0	0	2.11957	0.00015	0	0	0.13309	0.16842	0	0	0	0.42744	0.04238	0	0	0	0.00834	0.00205	0.00449	0	0.00756	0.00704	0	0.58192	0.19324	0.00015	0	0.0024	0.00043	0	0
S12df423_timepoint1	0.00595	0	0	0	0	0.00211	0	0	0.00393	0.00107	0.00076	0	0.03688	0.23823	0.85726	0	0	0.02526	0.06436	0.23321	0.20367	2.75842	0	0.65045	0	0	0	0	0	0.57305	0	0	0	0	0	0	0	0.00041	0.01368	0.00979	0	1.39644	0.07242	0	0.0012	0.00612	0	0.12915	0.0361
S5097402_timepoint1	0	0	0.0013	0.01247	0	0.00666	0	0.00619	0	0.0024	0	0.00228	0.02396	0.05467	0	0.04186	0.02662	0	0.04596	0	0.05239	2.20768	0	0.52402	0	0	0	0	0	0.68541	0	0	0	0.00113	0	0	0.00756	0	0.00293	0.00267	0	0.50955	0.21606	0	0	0.00447	0	0	0
S3c0f6ee_timepoint1	0	0	0.00926	0.00134	0	0.00501	0	0.01298	0	0.00156	0	0.00213	0.05237	0.06184	0.03515	0.03759	0.035	0	0.03058	0	0.01487	1.30182	0	0.3381	0	0	0	0	0	0.9283	0	0	0	0	0	0	0.00637	2e-05	0.00558	0.00189	0	0.74435	0.12907	0	0.00057	0.00441	0.00032	0.00162	0.00109
Sd8e393e_timepoint1	0	0.00288	0	0.00278	0.00208	0.00151	0	0	0	0.00713	0.00819	0.00138	0.09466	0.56741	0.23885	0.12719	0	0.06464	0.05202	0.00405	0.01536	0.95488	0.03915	0.43382	0	0	0	0	0	0.96186	0	0	0	0	0	0	0	0.0001	0.00302	0.00869	0	0.4176	0.02463	0.00025	0.00063	0.00107	0	0.10457	1.03149
S38d7b37_timepoint2	0	0	0	0.00385	0.00163	0.01184	0.00232	0	0	0.02318	0.06123	0.00039	0.08041	0.06816	0	0	0	0.35321	0	0	0.58397	0.00024	0	0	0	0	0	0.00787	0	1.61307	0	0.00101	0	0	0	0	0	0	0.01842	0	0.00035	0.72568	0	0.01106	0	0	0	0.3482	0
Sa6dcba8_timepoint2	0.04039	0	0	0.00063	0	0	0	0	0	0.00111	0	0.0012	0.24529	0.3937	0.96555	0.19534	0	0.14288	0.08512	0.00217	2.3019	2.21477	0	0	0.02305	0	0	0.00045	0	1.00837	0	0	0	0	0	0	0	0.00016	0.00818	0.00366	0	0.98203	0.05573	0.00365	0	0.00205	0	0.14668	0
S4e683f4_timepoint2	0	0	0	0.0017	0.00064	0.00403	0.0289	0	0.04742	0.00405	0	0.00242	0.26131	0.01162	0.11201	0.13904	0	1.21005	0	0	1.00052	1.34676	0	0.07844	0	0	0	0	0	0.50947	0.22551	0	0.00507	0	0.00186	0.00911	0.00013	0.00019	0.00549	0.00536	0	0.4155	0	0.01634	0.00075	0	0.01284	0.55016	0.18032
S7b1a995_timepoint2	0	0.00155	0.01637	0.00242	0	0	0	0	0.0097	0.00046	0.00218	0.00154	0.00708	0.0649	0.09469	0.17458	0	0.00012	0.02427	0.08429	0.03733	1.18606	0.0092	0.66917	0.09906	0	0	0	0.00015	0.4554	0.00326	0	0.0006	0	0.00027	0	0	0	0.00104	0.01476	0	0.24554	0.11496	0	0	0.00113	0	0.22977	0
S9709120_timepoint2	0	0	0.05344	0.00239	0	0	0.00018	0.01434	0.00921	0.00032	0	0	0.0396	0.15237	0.12448	0	0	0.16275	0	0.04215	0.16994	1.97911	0	0.17229	0	0	0	0	0.00606	0.63867	0.00495	0	0	0.00422	0	0	0	0	0.01694	0.02223	0	1.58816	0.13296	0	0	0.00169	0	0	0
S0556ada_timepoint2	0.01426	0	0.0111	0	0	0.00066	0.00167	0	0	0.00057	0.00518	0	0.13443	0.04798	1.29383	0.31313	0	0.35287	0.04092	0.00014	0.05594	0.9188	0.0752	0.2521	0.16416	0	0	0	0	0.25904	0.52409	0	0	0	0.00318	0	0.00249	0.00054	0.00216	0.00752	0	0.49992	0.10358	0	8e-05	0.00215	0.00056	0.30999	0.14351
S0883cdc_timepoint2	0	0	0	0.00147	0	0.05322	0	0	0	0	0	0.01152	0.2179	0.01502	0	0.1998	0	0.1434	0.28546	0.15962	0.06533	0.89173	0.00054	1.18177	0.00042	0.03203	0	0.01925	0	0.11186	0.12333	0	0	0	0.04363	0	0.00311	0	0.03749	0.00029	0	0.88595	0.0065	0.00994	0	0.08721	0	0.14014	0.04024
Sefb04fd_timepoint2	0	0	0.00845	0.00094	0	0	0	0	0.00713	0.00216	0.00153	0	0.02665	0.05631	0.03895	0.06809	0	0.14066	0.00365	0.03777	0.00127	0.5816	0.00388	0.16325	0.01589	0	0	0	0.00199	0.75352	0	0	0	0	0	0	0.00012	0	0	0.01235	0	0.78728	0.1441	0	0	0	0	0.43809	0.02064
Se221218_timepoint2	2.10592	0	0.00134	0	0.00071	0.00198	0	0.00104	0.02655	0	0.00105	0	0.06383	0.50753	0	0.51761	0	0	0.01052	0.00342	0.01671	0.12517	0.00135	0.22329	0	0	0	0	0	1.68589	0	0	0	0	0	0	0.00034	0.00051	0.0191	0	0	0.52695	0	0.00732	0	0	0	0.15715	0.01587
Sa2de7b3_timepoint2	0	0	0	0	0	0	0	0	0.00222	0	0	0	0.00104	0.15316	1.46943	0.55174	0	0.03487	0.00399	0.04991	0.01679	0.81143	0.06461	0.20694	0	0	0	0	0	0.82534	0.00462	0	0.00046	0	0.00303	0	0	0	0.00075	0.01432	0	0.5273	0.03994	0	0	0.00152	0	0.04263	0.01925
S8e5d59b_timepoint2	0	0	0	0	0	0	0	0	0	0	0	0	0	0.57529	0.78692	0.07275	0	1.49889	0.00807	0	0.01713	1.44447	0.05613	0.97123	0.1327	0	0	0	0.00095	0.72842	0	0	0.00059	0	0	0	0.00543	0	0	0.00115	0	0.42993	0.62595	0.00107	0	0.00594	0	1.80123	0.08349
Sf670278_timepoint2	0	0	0	0.01202	0	0	0	0	0	0	0	0.00096	0.14728	0.08574	0.00142	0.14163	0	0.04259	0	0.01265	0.04718	1.32099	0.02831	0.17364	0	0	0.02753	0.01918	0	0	0.57136	0	0	0	0	0	0	0.00181	0.02031	0	0	1.75921	0.07704	0.00361	0	0	0	0.57287	0.84587
S04ba5cc_timepoint2	0	0	0.00258	0	0	0	0	0	0	0	0	0	0.0862	0.15413	0	0.02267	0.01948	0.01115	0.0534	0.04601	0.01301	0.04354	0	0.14571	0	0	0	0	0.00207	0.40529	0.05138	0	0.00046	0	0	0	0.00161	0.00029	0.0026	0.00303	0	1.74775	0.00445	0.00087	0	0	0	0.04576	0.11468
S7dfd428_timepoint2	0	0	0	0	0	9e-05	0.0111	0	0	0.00104	0	0	0.02009	0.18266	0.00288	0.04063	0	0.01096	0.03085	0	0.00254	0.0171	0.00828	0.01734	0	0	0	0	0	0.62044	0	0	0	0	0.00632	0	0.00101	0	0.00039	0.01168	0	0.23494	0	9e-05	0	0.00033	0	0	0
S45928a4_timepoint2	0	0	0	0	0	0.00033	0	0.00207	0.00269	0.00038	0	0	0	0.02978	0	0.04531	0	0	0.0056	0.09889	0	0.19226	0.01794	0.02013	0.00896	0	0	0	0	0	0.46097	0	0	0	0.00068	0	0.0002	0	0	0	0	2.87023	0.0648	0	0	0.00336	0.00068	0.03717	0.00859
Sf9957bb_timepoint2	0	0	0.00091	0	0	0	0	0	0	0	0	0	0.004	0.22567	0.46978	0.00842	0	0.23977	0.02055	0	0.29855	0.69132	0.03283	0.09994	0.02032	0	0	0	0	0.48792	0.38017	0	0	0.00414	0.00264	0.00067	0.00023	0	0.02896	0.01141	0	0.5196	0.0504	0.00126	0	0.00183	0	0.20668	0.04035
S262fad9_timepoint2	0	0	0	0	0	0.00017	0	0	0	0	0	0	0.73904	0.25906	0.65813	0.5639	0	0.71495	0	0	0	0.876	0	0.90321	0	0	0	0	0	1.63735	0	0	0	0	0	0.03446	0.00107	0.0032	0.00843	0.00757	0.00427	1.52712	0	0	0	0.01227	0.00018	0	0
S7c9a289_timepoint2	0	0	0	0	0	0.00045	0	0	0	0	0	0	0.21678	0.46901	0.43738	0.51407	0.31371	0.21569	0.07827	0.00827	0.2498	2.77376	0	0.04978	0.18514	0	0	0	0	1.07705	0.06778	0	0.004	0.00034	0.00598	0	0	0.00222	0.00944	0.01454	0	1.42469	0.00131	0.00037	0	0.00097	0	0.23394	0.02435
S9905b62_timepoint2	0	0	0.07676	0.0116	0	0.00859	0	0.00389	0	0.00669	0.01701	0	0	0.18273	0	0	0	0.00092	0	0.12257	0.41298	2.23484	0	0.44007	0	0	0	9e-05	0.00033	1.16875	0.12079	0	0	0	0	0	0	0	0.03876	0	0.00173	0.8997	0	0.01146	0	0	0	2.24467	0.82952
S8deae7c_timepoint2	0	0	0	0	0	0	0	0	0	0.00038	0	0	0.16754	0.32077	0	0	0	1.85608	0	0	0.52243	2.43164	0	0	0	0	0	0	0	1.3827	0.01073	0	0	0	0	0	0	0.00041	0.03599	0.02252	0.00196	0.78252	0.40396	0.03414	0	0	0	0.95829	0
S99a2236_timepoint2	0	0	0	0	0	0	0	0	0	0.00489	0.01004	0	0.11505	0.31555	0	0.09622	0	0.07477	0.01206	0	0.41359	1.80145	0	0	0.06827	0	0	0	0	1.01204	0.15874	0	0.01116	0	0	0	4e-05	0	0.00304	0	0	5.56068	0.09474	0	0	0	0	1.42554	0.42838
Sbe7ba7f_timepoint2	0	0	0	0	0	0	0.00617	0	0	0	0	0	0.04803	0.09024	0	0.02604	0	0.1038	0	0.03196	0.04015	1.60922	0.00951	0.34006	0.01911	0	0	0	0	0.76282	0.26553	0	0	0	0	0	0.00209	0	0.01969	0.01302	0	1.2053	0	0.0018	0	0.00177	0	0.17631	0.07473
S8e8f80f_timepoint2	0.45858	0	0	0.00468	0	0.00668	0	0	0	0.00147	0	0	0.10268	0.03061	0.63477	0.08957	0	0.09026	0.0475	0.01251	0.16633	1.19892	0	0.47853	0.0205	0	0.0665	0.00178	0	1.15371	0.0022	0	0.01085	0	0	0	0	0	0.0122	0.00187	0	0.75322	0.11594	0.01225	0	0.00164	0	0.21543	1.54907
S566a091_timepoint2	0	0	0	0	0	6e-05	0	0	0.00042	0.00019	0	0.00111	0.09754	0.11547	0.71783	0	0	0	0.05611	0	0	0.00034	0	0	0	0	0	0	0	0.66426	0.00171	0	0	0	0	0	0	0.00064	0.01352	0	0	1.75069	0.06307	0.00601	0	0.00425	0	0.42705	0
Sca2464d_timepoint2	1.41618	0	0	0	0	0.00055	0	0	0	0	0.00879	0	0	0.08204	0.11483	0	2.15177	1.91242	0	0	0.00127	0.0077	0.00053	0	0	0	0	0	0	0.88644	0.11821	0	0.00458	0	0	0	0.01206	0.00446	0.05001	0.03278	0.00362	0.92753	0	0.01623	0	0.00543	0	0	0
Sc2c7ba1_timepoint2	3.48431	0	0	0	0	0.00124	0	0	0	0.01329	0.00649	0.00115	0	0.61685	0	0	0	0.2348	0	0	0.21887	0	0	0	0	0	0	0.0002	0.00436	1.91033	0.00937	0	0.01088	0	0	0	0	0	0.00122	0	0.01129	3.04523	0	0.00405	0	0	0	0	0.64126
S6f19703_timepoint2	0.085	0	0	0	0	0	0	0	0	0	0	0	0.04224	0.08213	0	0.2552	0	0.38484	0.16475	0	0.15653	1.90875	0	0.8281	0	0	0.03621	0	0	0.43936	0.03107	0	0	0	0	0	0	0	0	0	0	0.54024	0.11446	0.00069	0	0.00362	0.00148	0.09642	0.04816
S089b759_timepoint2	0	0	0	0	0	0.00244	0.00228	0	0.00688	0	0	0	0.00568	0.07511	0	0.1623	0	0.80877	0	0	0	1.52089	0	0	0	0	0	0	0	0.05813	0.66461	0	0	0	0	0	0.00162	0.00133	0.01721	0.00883	0	1.34915	0	0.00028	0	6e-05	0	0	0
S9904aa7_timepoint2	0	0	0.00602	0	0	0	0	0.00155	0.00048	0.00156	0	0	0.02767	0.29345	0.0009	0.13255	0	0.11646	0.02666	0.05346	0.27329	0.88804	0.02233	0.38464	6e-05	0	0	0	0	1.36582	0.01371	0	0	0	0	0	0.00928	0	0.00289	0.00466	0	1.38832	0.10222	0.00094	0	0.00192	0	0.46221	0.19925
S44c825a_timepoint2	0	0	0	0	0	0	0	0	0	0	0	0	0.12093	0.31485	1.2262	0.03794	0	0.20807	0.05651	0	0.5775	2.7537	0	0.05699	0	0	0	0	0.00195	0.84968	0.02313	0	0	0.00027	0	0	0.00027	0.00796	0.06568	0.01039	0	0.27693	0.24993	0.00849	0	0.00593	0	0.26624	0
S3c0f6ee_timepoint2	0	0.00024	0.01728	0.02417	0	0.01674	0	0.02778	0	0.01346	0	0.00384	0.08321	0.27842	0	0.12723	0.16252	0	0.07342	0	0.13649	1.65356	0	0.6625	0	0	0	0	0	2.97574	0.00885	0	0	0	0	0	0.00646	0	0.00814	0.00079	0	0.87155	0.1905	0.00262	0.00028	0.00656	0	0	0
Sbbfcb4b_timepoint2	0	0	0	0	0	0	0	0	0	0	0	0	0.01383	0.35497	0.93166	0.54004	0.05862	0.65168	0.0857	0.32742	0.09213	0.74909	0.04745	0.64721	0.34231	0	0	0	0	0.41548	0.00139	0	0	0	0	0.01282	0.00045	0.00071	0.01275	0.00346	0	0.91664	0.11737	0.00016	0	0.00821	0	0.15818	0.19191
Sdea7a95_timepoint2	0	0	0	0	0	0	0.00021	0	0.00324	0	0	0	0.18283	0.08534	0.86485	0.1904	0	0	0.02509	0	2.44077	0.00991	0.01941	0.71832	0.17997	0	0	0	0	1.13562	0.00966	0	0	0	0	0	0	0	0.00328	0	0	0.54821	0.07949	0.00152	0	0	0	0.4335	0
S9c707ca_timepoint2	0	0.00156	0	3e-05	0	0.0256	0.01401	0	0.00096	0	0	0.00233	0.01309	0.0355	0	0	0	0.28774	0	0	0	2.97035	0	0	0	0	0	0.00755	0	0.44368	0.16035	0	0.00253	0	0	0	0	0.00194	0	0	0.0061	2.26003	0.01139	0	0	0	0	0	0.05456
S3b50ec1_timepoint2	0	0	0	0	0	0	0.01025	0	0	0	0	0	0.03112	2.25231	0.0796	0.58494	0	0.17594	0.0647	0.23025	0.31312	1.3583	0.03692	0.06128	0	0	0	0	0	1.10856	0.00169	0	0	0	0	0.01074	0	0	0	0.00105	0	2.72983	0.36312	0	0	0	0	0	0
S9ef266c_timepoint2	0	0	0	0	0	0.00031	0.0001	0	0	0	0	0	0.03045	0.22601	0.0094	0.02106	0	0.00272	0.00293	0	0.02447	0.04915	0.06391	0.06863	0.05931	0	0.04323	0	0	0.83269	0.13724	0	0	0	0	0.0072	0	0	0	0	0	1.24699	0.02293	0	0	0	0	0.06328	0
Sdfbf1b1_timepoint2	0	0	0	0	0	0.00094	0	0.00041	0	0.00055	0.00471	6e-05	0.0115	0.51794	0	0	0	1.10489	0.06531	0.0112	0.62286	3.0909	0	0.17046	0	0	0	0	0	0.72405	0.28956	0	0	0	0	0	0.00431	0.0042	0.00179	0.00393	0	2.97954	0.14773	0.00081	0	0	0	0.2256	0.74671
S4cedbdc_timepoint2	0	0	0.00162	0	0	0	0.00341	0	0.00207	0.0001	0	0	0.02672	0.13943	0	0.03859	0	0.09773	0.02269	0.02565	0.10647	2.9769	0.09759	0.07619	0.03586	0	0.00635	0	0.00235	0.43914	0.01528	0.00036	0	0	0.00031	0.00169	0.00032	0.00132	0.05978	0	0	0.69533	0.06675	0	0	0.00734	0.00385	0.137	0.20835
S96f831c_timepoint2	0	0	0	0.00391	0.00052	0.00836	0	0	0.00313	0.00308	0.01237	0.00788	0.19277	0.16247	0.30108	0	0	0.8736	0	0	5.49596	0.00043	0	0	0	0	0	0.00552	0	1.11468	0	0	0	0	0	0	0.00143	0.00532	0.01932	0	0.00476	0.82094	0	0.04155	0	0	0	0	3.01021
S5a064e3_timepoint2	0	0	0	0.00379	0.00179	0.01723	0	0	0	0.00573	0.02407	0	0.21631	0.29289	0.28734	0.09974	0	0.08174	0	0	0.33965	1.71833	0	0.22074	0	0	0	0.00073	0.01226	1.55301	0.04767	0	0.00314	0.00263	0	0	0	0	0.02536	0	0	1.34719	0	0.00356	0	0	0	0.23981	0
Sb99cb31_timepoint2	0	0	0.01949	0.00234	0	0.00131	0	0.00522	0	0.00328	0.00414	0	0.18326	0.06114	1.76949	0.28679	0	0	0	0.02443	1.03209	2.00249	0	0.97696	0	0.04649	0	0	0	1.20987	0	0	0	0	0	0	0	0.00104	0.01402	0	0	2.26189	0.23346	0.01321	0	0.00614	0.0032	0.82675	1.65346
S680e7ca_timepoint2	0	0.00218	0.00623	0	0.00055	0.00344	0	0	0	0.00678	0	0	0.18849	0.43914	0	0	0	0	0	0	0	2.21342	0	0	0	0	0	0	0	2.00506	0.01162	0	0	0	0	0	0	0	0.01982	0	0	0.31819	0	0.01746	0	0	0	0	0
S1083661_timepoint2	0	0	0	0.00115	0	0	0	0.00012	0	0.00093	0.00849	0	0.27289	0.44207	0	0	0	0.05058	0.07294	0	0	1.38107	0.08127	0.21912	0	0	0	0	0	0.84535	0.00939	0	0	0	0	0	0.00499	0	0.00595	0.02248	0	0.97238	0.1084	0.0022	0	0	0	1.33876	0.27528
S1309bce_timepoint2	0.32599	0	0.01091	0.00782	0.00105	0.01845	0.00529	0.00117	0.00171	0.0063	0.00619	0.00065	0.02299	0.3147	0	0.08956	0	0.02425	0.00692	0.0094	0.03212	1.51072	0.06152	0.07177	0	0	0.05689	0.28861	0	0.46143	0.44809	0	0	0	0	0.02911	0	0	0.00892	0.00646	0	0.67217	0	0	0	0.00517	0.00105	0.23047	0.00063
S36bd25a_timepoint2	0	0	0	0.00017	0	0.00182	0.00021	0	0	0.00187	0.00604	0	0.34479	0.72451	0	0.14364	0	0.44769	0	0.01391	0	1.33357	0	0	0	0	0	0	0.04634	1.30841	0	0	0.018	0.0097	0	0	0.00026	0.00855	0.00756	0.00543	0.02192	4.12222	0.07247	0	0	0.00241	0	0	0.52246
Scab64b2_timepoint2	0	0	0	0	0	0.00319	0.0038	0	0.00132	0.00279	0	0	0.04294	0.10636	1.28977	0.13615	0	0.01238	0.07623	0.01249	8.66282	1.40067	0	0	0	0	0	0	0	0.59577	0.00602	0	0	0	0	0	0	0	0.00159	0.00286	0	0.30906	0.0032	0.00711	0	0.00037	0	0.14171	0
S13d9fc4_timepoint2	0	0.00012	0	0	0.00015	0.00909	0	0	0	0	0.00495	0.0008	0.00311	0.08345	0.09352	0.40769	0	0.54503	0.08156	0	0	0.01858	0	0.11048	0.15567	0.10532	0.01417	0.0003	0	0.63416	0.17882	0	0	0	0	0	0.00107	0.0021	0.00918	0.00038	0	0.81925	0	0.00067	0.00019	0.01118	0	0.88054	0
S8f62a5b_timepoint2	0	0	0.00562	0	0	0.00047	0	0.0012	0.00354	0	0	0.00078	0.40051	0.06538	0.82176	0.1772	0	0.2879	0.62692	0.03913	0.22725	1.83784	0	0.38524	0	0	0	0	0	0.09536	1.33716	0	0	0	0	0	0.00536	0.00123	0.03317	0	0.00083	2.0778	0.23139	0.0344	0	0.01308	0.01862	0	2.95944
Sde80c1d_timepoint2	0	0	0	0.004	0	0.00117	0	0	0.0131	0.00372	0.00429	3e-05	0.05693	0.24004	0.05681	0	0	0	0.02589	0	0.15924	1.16463	0.08485	0	0	0	0	0.00121	0	0.61188	0.23457	0	0	0.00487	0	0	0	0.01023	0.00466	0.00697	0	0.85504	0	0	0	0.00127	0.00078	0.17225	0.27295
S63c93b6_timepoint2	0	0	0	0.00172	0	0.00179	0	0.01854	0	0	0	0	0.09992	0.08391	5.01411	0.11962	0	1.98293	0	0	9.24509	1.78474	0	0.1305	0	0	0	0	0	1.25935	0.01391	0	0.00075	0	0	0	0.00058	0.0007	0	0	0	0.64583	0.0585	0.00572	0	0	0.00102	0	0
S2bf4da2_timepoint2	0	0	0	0	0	0.00027	0	0.0009	0	0	0	0.00145	0.04287	0.24709	0.10583	0.07387	0	0.00718	0.025	0	0.03237	1.53323	0.00475	0.24424	0.06266	0	0.05981	0	0	0.84099	0.41845	0	0	0	0	0	0.00082	0	0.00443	0.00701	0.00105	0.70491	0.23802	0	0	0.00313	0	0.50125	0.21039
Sa88b62d_timepoint2	0	0	0.00497	0.0003	0.00054	0.00388	0.00203	0	0	7e-05	0	0	0.05788	0.29249	1.64655	0.12917	0	0.02038	0.01345	0.04977	0.01751	1.08454	0.09717	0.09329	0.03209	0	0	0	0.01317	0.56195	0.00878	0	0.00333	0.00073	0.00022	0	0.00249	0.00015	0.01491	0.0058	0	0.55655	0.03246	0	0	0.00293	0.00032	0.0828	0.00014
Sc1ebb08_timepoint2	0	0	0	0.00031	0.00028	0.005	0	0.0085	0	0.00234	0	0	0	0.42404	0	0	0	0.09888	0.0247	0	0.05479	0.70485	0	0.05547	0	0	0	0	0	1.40783	0.01204	0	0	0	0	0	0	0.00083	0	0	0	1.26622	0.01572	0	0	0	0	0.52703	0
Sa5ab300_timepoint2	0	0	0	0.00048	0	0.00095	0	0	0	0	0	0	0.21064	0.20447	0	0	0	0.63217	0	0	0	0	0	0	0	0	0	0	0	0	0.85919	0	0.01437	0.0013	0	0	0	0.00115	0.00325	0.03156	0	0.79717	0	0.00496	0	0.00391	0	1.45296	0.58272
S77cd95f_timepoint2	0	0	0	0	0	0	0.00384	0	0	0	0	0	0.02153	0.13227	0.22734	0.04761	0	0.0802	0	0.00432	0.4069	1.84421	0	0.05875	0	0	0	0	0	0.81884	0.02299	0	0.00765	0	0	0	0.00274	0.00485	0.07612	0.00306	0	1.46331	0.01292	0.00233	0	0.00365	0	0	0
Sf3f0e61_timepoint2	0	0	0.00607	0	0	0.00017	0	0.00057	0	0.00244	0.00928	0	0.08429	0.10904	0.01365	0	0	0.13077	0	0	0.26273	2.32411	0	0	0	0	0	0	0.00211	0.31909	0.25988	0	0.00282	0.00014	0	0	0.00078	0.00249	0.00586	0.01468	0.00055	2.54417	0.06781	0.00165	0.00175	0.00216	0.00408	0	0.64781
S3ffd6fa_timepoint2	0	0	0.00845	0.00166	0	0.00221	0	0.00141	0	0.00199	0.01148	0.00021	0.1346	0.13031	0.00321	0.0516	0	0.0222	0.00097	0.00021	0.08551	0.50356	0	0.09557	0	0	0	0	0	0.49567	0	0	0	0	0	0	0	0	0	0.00631	0	1.26646	0.00126	0	0	0	0	0.07621	0.16636
S1ca134f_timepoint2	0	0	0	0.00032	0	0.00033	0	0.00107	0	0.00713	0.01441	0	0.26353	0.11479	0.00025	0	0	0.38817	0	0	1.97579	2.79779	0.07185	0.57118	0	0	0	0	0	0.34684	0.61932	0	0	0	0	0	0.00035	0	0.012	0.01159	0	2.00106	0.2711	0.01251	0	0	0	0.80103	0.00089
S2045570_timepoint2	0.26075	0	0.0022	0	0	0	0	0.00065	0	0.003	0.00195	0	0.06534	0.40486	0.11418	0	0.01851	0.17831	0.0535	0.01221	0.45994	2.97669	0.07916	0.5259	0.09528	0	0	0	0	1.06428	0	0	0	0	0	0	0.00158	1e-05	0.02927	0.03867	0	0.81257	0.02204	0	0	0.00365	0.00207	1.03045	0.18151
Sf4c91bc_timepoint2	0	0	0.01509	0	0	0.00245	0	0	0	0.00101	0.00637	0.00629	0.05767	0.08266	1.30862	0.1395	0	0.01285	0.41743	0.16716	0.41508	1.36114	0.07338	0.5507	0	0	0	0	0	0.56007	0.33743	0	0	0	0.00317	0	0.00064	0	0.00251	0.00384	0	1.01224	0.05772	0.00234	0	0.01519	0	0.61921	0.60634
Sb256867_timepoint2	0	0	0.00012	3e-05	0	0.00062	0.00417	0	0.00075	0	0	0	0.13872	0.17216	0.13281	0.21109	0.14205	1.14912	0.09061	0.0232	0.10033	2.11397	0	0.63552	0.05711	0.00493	0	0	0	0.50666	0.4723	0	0	0	9e-05	0	0.00084	0.00081	0.00505	0.00656	0	0.2501	0.27179	0.01732	0	0.02514	0	1.05413	1.02462
Seedeaa7_timepoint2	0	0	0.00169	0	0	0	0	0	0	0.00031	0.00297	0	0.17837	0.06928	0	0.40013	0	0.08376	0.02822	0.00207	0.01123	1.51258	0.02877	0.4766	0.04031	0	0	0	0	1.05175	0.00188	0	0	0	0	0	0	0	0.00173	0.01094	0	2.21793	0.04227	0	0	0.00098	0	0.27817	0
S206c315_timepoint2	0	0	0	0.01292	0.00208	0.0039	0.01438	0.00353	0.0099	0	0	0	0.07178	0.12747	0.02267	0.25563	0	0.01586	0.00754	0.0009	0.34682	1.03851	0.04376	0.13123	0.01211	0	0	0	0	0.47754	0.01936	0	0	0	0	0	8e-05	0.00031	0.01173	0.02445	0	0.73257	4e-05	0	0	0	0	0.11632	0
S118539f_timepoint2	0.23313	0	0	0	0	0	0	0	0	0.00032	0	0	0.00158	0.25463	0.13997	0.04663	0	0.00015	0	0.00254	0.01093	0.22166	0.00706	0.02728	0.00329	0	0.00919	0	0.00158	0.51667	0.01576	0	0	0	0	0	0.00169	0.0008	0.0472	0.00095	0	0.40411	0	0	0	0.00739	0	0.49433	0.00898
S61a2982_timepoint2	0	0.00182	0	0	0	0	0	0	0.00667	0	0	0	0.25352	0.07861	10.9538	0	0	3.18545	0.71863	0	1.2388	4.54271	0	0.76703	0	0	0	0	0	1.65609	0.00428	0	0.00035	0	0	0	0.00186	0	0.00946	0	0	1.18135	0.22972	0.00601	0.01881	0	0	0.83875	0
Sdecccca_timepoint2	0.07329	0	0	0.00239	0	0.00072	0.03217	0	0	0.00214	0	3e-05	0.06832	0.55435	0	0.06636	0	0.05984	0	0.00351	0.02933	0.57138	0	0.27934	0	0	0.03029	0	0.0107	0.43133	0.03484	0	0	9e-05	0	0	0	0	0	0.00601	0	0.65366	0.02111	0	0	0	0	0.64553	0.1745
S8e43774_timepoint2	0	0.00036	0	0	0	0.0001	0	0	0.00127	0.00111	0.00121	0	0.02705	0.03693	0.02304	0	0	0.03387	0.04819	0.00548	0.25767	1.2775	0.02147	0.11936	0	0	0	0	0	0.84759	0.01491	0	0	0	0	0	0	0	0	0.01018	0	1.06023	0.10635	0	0	0	0	0.17503	0
Se6dd11d_timepoint2	0	0	0	0	0	0	0	0	0	0.00186	0.0036	0	0.07549	0.14808	0	0.08857	0	0	0.04369	0	0.02413	0.01616	0.01759	0.07898	0	0	0	0	0.00222	0.22559	0.01039	0.00523	3e-05	0	0	0	0.00036	0	0.01418	0.00821	0	0.25742	0.08485	0	0	0.00168	0.00022	0	0
Sff9eee2_timepoint2	0	0	0	0.00855	0.00029	0.0035	0	0.01247	0.00808	0.01061	0.01591	0	0.00838	0.25484	2.37134	0	0.05936	0	0	0	1.42535	2.59909	0.02844	0.23216	0	0	0	0.00045	0.01169	0.72202	0.0456	0	0.00355	0	0	0	0	0	0	0.00214	0	0.2882	0.39992	0.00054	0	0	0	0	0.38224
S0b3406f_timepoint2	0	0	0.00537	0	0	0.0001	0	0	0	0.00254	0.00279	0	0.0163	0.00144	0.06017	0.35316	0.00748	0.13475	0.02926	0.07389	0.25455	0.81787	0.11225	0.22165	0.20669	0.01471	0	0.00229	0.00912	0.67467	0	0	0	0	0	0	0.00351	0	0.00721	0.00688	0	0.31743	0.11814	0	0	0.00143	0	0.32144	0.17413
Sd058756_timepoint2	0	0	0.00058	0	0	0	0	0	0	0	0	0	0.16553	0.56386	0.16815	0.38568	0	0.17059	0.21805	0.05045	1.22339	2.31787	0	0	0	0	0	0	0	0.50029	0.43808	0	0	0	0	0.00415	0	0.01083	0.03513	0.00709	0	0.86469	0.01718	0.00141	0.00272	0.00422	0	0	0
S36ee7da_timepoint2	1.31511	0	0	0.00868	0	0.0093	0.00886	0.01896	0.00357	0.01703	0	0.00181	0.02087	0.47227	0.00529	0	0	0.04508	0.04671	0.01608	0	0.34357	0	0	0	0	0.08627	0	0	0.63339	0	0	0	0	0	0	0	0	0.01792	0	0	2.94818	0.07708	0	0	0	0.00303	0	0
Se21d69e_timepoint2	0	0	0	0.00083	0	0.00107	0.00136	0	0	0	0	0.00021	0.16474	0.09903	0	0.18735	0	0.39707	0	0	0	3.279	0	0	0	0	0	0.00022	0	0.76842	0	0	0	0	0	0	0	0	0.08367	0	0.00449	0.64378	0.05675	0.01043	0	0	0	0	0
Saa2e045_timepoint2	2.80428	0	0.00537	0	0	0.00106	0	0.00116	0.00479	0.00611	0	0	0.02393	0.31498	0.00498	0.22005	0	0.00697	0.09876	0	0.52879	2.4121	0	0	0	0.01242	0	0	0.01181	0.87365	0.00102	0	0.00071	0	0	0	5e-05	0	0.03697	0.00376	0	1.34851	0.2122	0	0	0	0	0.29128	0.05998
Se5a0a4a_timepoint2	0	0	0.00404	0	0	0.00357	0	0	0.00726	0.00664	0	0	0.05575	0.12098	0.06203	0.41021	0	0.98014	0.02606	0.58744	0.19837	3.59427	0	0.11084	0.1242	0	0	0	0	0.63914	0.25547	0	0	0	0.00118	0	0	0	0.00607	0.01309	0	0.35703	0.31655	0	0	0.00703	0	0.20005	0
S0ee7c54_timepoint2	0	0	0	0.01468	0.00044	0.00246	0.00904	0.00431	0.00536	0.00361	0.01399	0.00289	0.47696	0.18115	2.42212	0	0	0.83604	0	0	0.71055	6.34469	0	0.53808	0	0	0	0	0	0.30712	0.50223	0.00195	0.00053	0	0	0	0	0	0	0	0.11435	1.57956	0.08071	0.04052	0	0	0	0	0
Sc657954_timepoint2	0	0	0.00234	0.00055	0	0.00046	0	0	0	0.00346	0	0	0.07813	0.29576	0.10964	0.15804	0	0.08683	0.0099	0.01612	0.19502	0.02117	0.06222	0.15543	0	0	0	0	0	1.0721	0.02843	0	0	0	0.00061	0	0.00034	0	0.00583	0.0106	0	1.33433	0.01522	0	0	0.00021	0	0.23716	0
S77e2a7b_timepoint2	0.5331	0	0	8e-05	0	0.00828	0	0	0.01402	0	0.0074	0.00259	0.03447	0.35732	2.08988	0	0.13998	0.32485	0	0	0	3.28102	0	0	0	0	0	0.0147	0	1.17161	0	0	0	0	0	0	0	0.00831	0	0	0.00234	2.1389	0	0.00645	0	0	0	0.34454	0
Sae4302f_timepoint2	0	0	0	0	0	0.0008	0	0	0	0	0	0	0.16001	0.0321	0.31094	0.21802	0	0.03073	0	0.00201	0.45509	0.00554	0	0.04762	0.04115	0	0	0	0	0.44985	0.0037	0	0	0	0	0.00935	0.0002	0.00144	0.00837	0.01632	0	0.95624	0.00116	0	0	0.00476	0.00128	0.07957	0
S9884d29_timepoint2	0.09792	0	0.0023	0	0	0	0.00269	0	0	0.00045	0	0	0.05382	0.26118	0.35358	0.06241	0	0.06649	0.02386	0.01149	3.9796	1.11359	0	0.36721	0.05784	0	0.01971	0	0	2.1706	0.14573	0.00016	0.00778	0.01905	0	0	0.00045	0	0.00644	0.0042	0	2.16499	0.03968	0.01165	0	0.00215	0.00216	0	0
S5a06b07_timepoint2	0	0	0	0	0	0	0	0	0	0	0.01155	0	0.2048	0.10827	0.0007	0.24848	0	0.06652	0.13071	0.00686	0.06788	2.30772	0.06318	0.46679	0	0	0	0	0	0.60995	0.00774	0	0	0	0	0	0.00024	0	0	0.01301	0	1.92886	0.07965	0.00588	0	0.0056	0.00245	0.37185	0
S686863e_timepoint2	0	0	0	0	0	0.00167	0	0	0	0.00084	0	0	0.1603	0.49397	1.05127	0.16412	0	0.0215	0.01625	0.04155	0.59929	1.00087	0.00732	0.06903	0.02887	0	0	0	0.01151	0.43183	0.00624	0	0.00052	0.0006	0	0	0.00111	0	0.00967	0.00371	0	0.35986	0.00088	0	0	0.00423	0.00014	0.19834	0
S073f74f_timepoint2	0	0	0.00072	0.00321	0	0	0	0	0.0006	0.00342	0.0015	0	0.22405	0.12891	0.41157	0.17542	0.01436	0.12059	0.05014	0.00911	2.04625	0.01073	0	0	0	0.00787	0	0	0.00846	1.32312	0.79213	0	0.00978	0.00429	0	0	0	0.00094	0	0	0.00775	2.7939	0	0.01202	0	0	0	0	0.33598
S5dd1d46_timepoint2	0	0	0.01186	0.00285	0	0.00274	0.01067	9e-05	0	0.00069	0	0	0.11452	0.25017	0.02552	0.16475	0	0.05417	0.06398	0	0.44096	0	0	0	0	0.02814	0	0	0	0.72522	0.09297	0	0	0	0.00091	0	0.0149	0	0	0.02035	0.00174	1.24812	0.286	0.00419	0	0.00525	0	0.90868	0.00061
S0836904_timepoint2	0	0	0	0	0	0	0	0	0	0	0.0013	0	0.09595	0.21706	0.33441	0	0	0.10129	0.1335	0	0.53093	2.60879	0	0	0	0	0	0	0	0.58965	0.16606	0	0	0	0	0	0	0	0.00112	0	0.01495	0.83533	0	0.00637	0	0	0.00574	1.17262	1.16417
S6a3f88c_timepoint2	0	0.00098	0	0.00381	0	0.0213	0	0	0.00109	0.00362	0	0	0.01136	0.18171	0.00747	0.1028	0	0.04656	0	0.02467	0	0.0225	0.0087	0.20695	0	0	0.07869	0.09478	0.00109	0.11969	0.18598	0	0	0	0.00126	0	0	0	0	0.01173	0	0.05602	0.01403	0	0	0.00129	0	0.00389	0.00048
S1a31534_timepoint2	0	0	0	0.00165	0	0.00778	0.00651	0	0	0	0	0.00047	0.11529	0.15933	0.00479	0.31131	0	0	0.06185	0	0.0317	1.73872	0	0.51131	0	0	0	0.12715	0	0.09084	0	0	0.00245	0	0	0	0	0	0.03979	0.02482	0	0.10072	0	0.00011	0	0	0.02169	0	0
S4e7749e_timepoint2	0	0	0	0	0	0.00405	0	0	0	0.00802	0.01363	0.00069	0.01236	0.23962	0.21896	0.09158	0.01034	0	0.00162	0.00674	0.01805	1.31687	0.00821	0.29238	0.05756	0	0	0	0.00087	0.11982	0.4324	0	0.00038	0	0	0.00575	0.00115	0.00025	0.00574	0.00367	0	1.60113	0.14845	0	0	0.00086	0.00072	0.17461	0
Sfa77863_timepoint2	0	0	0	0.00084	0	0.00105	0	0	0	0	0	0.00038	0.08432	0.33983	0	0.30487	0.05825	0.01437	0.04566	0.00576	0.21375	0.59451	0	0.52104	0.04629	0	0	0	0	0.143	0.31464	0	0	0	0	0	0.00202	0.00156	0.01467	0.02118	0	0.98264	0	0	0.00319	0.00336	0	0	0.33765
Sf7dc207_timepoint2	0	0	0.00233	0.00296	0	0.0002	0.0065	0	0	0.00134	6e-05	0	0.0114	0.48863	0.493	0.19728	0	0.02695	0.04765	0	0.02214	1.36917	0.02835	0.40746	0.03299	0	0.02746	0	0	0.28115	0.4281	0	0	0	0.00259	0.00354	0.00822	0.00061	0.00287	0.00269	0	0.63545	0.09091	0.00815	0.03307	0.00463	0	0.01258	0.08869
S8966e6b_timepoint2	0	0	0	0.00052	0.00063	0.00376	0	0	0	0	0	0.00344	0.01227	0.01387	0.0043	0.30243	0	0.39938	0.20767	0	0.18781	3.04422	0	0.45956	0	0	0	0.04278	0	0.88074	0.00034	0	0	0	0	0	0.00146	0.00022	0.04263	0	0.00847	1.07184	0	0.01005	0	0	0	0.4875	0
S37f4212_timepoint2	0	0	0	0	0	0	0	0.00117	0	0	0	0	0	0.05165	0.1086	0.02635	0	0.02761	0.01547	0.07199	0.02362	0.52104	0.0944	0.04888	0	0	0	0	0	0.85449	0.00139	0	0	0	0.00336	0.01354	0.00169	0	0.01003	0.00356	0	0.55693	0	0	0	0.00136	0	0.03249	0
S050d025_timepoint2	0	0	0.00392	0.00468	0	0.00795	0	0.00701	0	0.00544	0	0	0.09324	0.3642	0.3949	0	0	0.07292	0	0	0.05922	0.96997	0	0.20418	0	0	0	0	0	1.39345	0.00774	0	0.00038	0	0	0	6e-05	0	0.00305	0.00264	0	1.36223	0.01621	0	0	0	0	0	0
Sd3cbee5_timepoint2	0	0	0	0	0	0	0	0	0	0.0016	0	0	0.00038	0.19354	0.09334	0.56681	0	0.16634	0.05312	0.00084	0.14208	0.03514	0.03161	0.04903	0.01467	0	0.00936	0	0	0.40701	0.15551	0	0	0	0.26174	0.05342	0.00726	0	0	0.00576	0	0.88305	0.0526	0	0	0.00155	0	0.25381	0.00478
S711dca3_timepoint2	0.48471	0	0.00674	0.00058	0	0.00164	0.01768	0.01213	0.0839	0.00354	0.00137	0	0.02347	0.35885	0	0.05454	0	0.0119	0	0	0.01306	1.06363	0.00865	0.27361	0.03844	0	0.05676	0	0	0.43526	0.07441	0	0	0.00026	0	0	2e-05	1e-05	0	0.00265	0	0.47066	0.15153	0	0	0	0	0.21541	2e-05
S396abca_timepoint2	0.07868	0	0	0.00078	0.00038	0.00122	0	0	0	0.00163	0.00666	0	0.37027	0.45925	1.1422	0.50402	0	0.14936	0.05644	0.02991	1.46586	1.34796	0.29707	0	0.03249	0	0.01331	0	0	0.58805	0.03407	0	0	0	0.00131	0	0	0.00033	0.02155	0.00431	0	0.73601	0.05767	0	0.00155	0.01185	0.00253	0.2478	0.46251
Sa23b3c1_timepoint2	0	0.00116	0.00715	0.00274	0.00248	0.00421	0	0	0	0.00833	0.01633	0	0.16022	0.0844	0.90476	0.36873	0.45949	0.0014	0.0875	0.01205	0.02286	2.64083	0.14448	0.28037	0.04474	0	0	9e-05	0	0.88113	0.00323	0	0	0	0	0	0.00199	0	0.00793	0.00799	0.00224	1.2279	0	0.00205	0.00255	0	0.00179	0.90553	0.13403
Sa46c9a2_timepoint2	0.00494	0	0.00544	0.01298	0	0.00482	0.00899	0	0.00554	0.00624	0	0.00391	0.03973	0.03532	3.13755	1.0391	0	0.09724	0.01802	0.07841	1.19892	2.76421	0.05272	1.01592	0.07838	0	0	0.0016	0.02622	0.03681	0.11967	0.00027	0.01859	0	0	0.03676	6e-05	0.00153	0.07382	0	0	0.90062	0	0.00028	0.00137	0.02046	0	0.32936	0.26042
S70dc3a5_timepoint2	0	0	0	0	0	0.00097	0	0	0	0	0	0	0.10626	0.23551	0.29599	0.40925	0	0.05164	0.16183	0	0.11766	2.0781	0	0.69565	0	0	0	0	0.00226	0.89549	0.00629	0	0	0.0002	0	0	0.00014	0.00145	0.02693	0.00631	0	1.22943	0	0.00555	0	0.00219	0	1.05348	0.17355
S2e387c9_timepoint2	0	0	0	3e-05	0	0	0	0	0	0	0	0.00129	0.01351	0.1167	0.00011	0.00285	0	0.00334	0.03071	0	1.04846	0.03598	0	0.00309	0	0	0	0	0	0.82407	0.05604	0	0.01784	0.00147	0	0	0	0	0.00089	0.01614	0	1.36766	0	0	0	0	0	0.04536	0.00101
Scaefd38_timepoint2	0.00045	0	0.0148	0.00559	0	0.00178	0	0.00047	0.00146	0.00082	0.01986	0	0.00728	0.4487	0	0.32906	0	0.73274	0	0	0.19749	1.84846	0	1.45207	0	0	0	0	0	0.08716	0.45696	0	0	0	0	0	0.00011	0	0.00273	0.00485	0	1.34808	0.04588	0	0	0.00185	0	0.791	0.23437
S317dfee_timepoint2	0	0	0.01286	0.00288	0	8e-05	0.02318	0	0	0.00205	0.00579	0	0.00984	0.20676	0.00811	0.01332	0	0	0	0.00793	0.0149	0.21884	0	0.01304	0.0079	0.00011	0.03041	0	0	0.33816	0.13466	0	0.00056	0.00267	0	0.00154	0	0	0	0.00558	0	0.27487	0.00661	0	0	0.00185	0	0.07627	0.5666
S77ef4b0_timepoint2	0	9e-05	0	0.00271	0.00025	0.00461	0	0.00356	0	0.0044	0.00192	0	0.30473	0.07908	0.52823	0.49833	0	0.00231	0	0.29264	0.1443	1.64201	0.03028	0.56406	0.14458	0	0	0.00163	0	0.86191	0	0	0	0	0	0	0.00058	7e-05	0.02912	0.02065	0	0.96015	0.01462	0	0	0.00469	0.00198	0.20595	0.03893
S9c8b4ba_timepoint2	0	0	0	0.0001	0	0.0012	0	0	0	0.00061	0.00376	0	0.45647	0.14381	0.00723	0	0	0.29326	0.02901	0.00733	0.3029	2.3691	0	0.08172	0	0.07419	0	0	0	0.84797	0.01062	0	0	0	0	0.00843	8e-05	0	0.00629	0.00819	0	0.45857	0	0	5e-05	0.00209	0	0.21742	0.32576
Sbd0ce27_timepoint2	0.03096	0	0	0.00328	0	0.01427	0.04793	0	0	0.03287	0	0.00707	0.04667	0.28736	0.58744	0	0	0.86056	0	0	0.19116	1.05914	0	0	0	0	0	0.01215	0	0.77516	0.04821	0	0	0	0	0	0	0	0.01369	0	0	0.40082	0.06426	0	0	0	0.00464	0.48422	0
S8a92c3b_timepoint2	0	0.00105	0	0.00138	0	0.00237	0.00912	0.00135	0.00553	0.00306	0	0.00132	0	0.07613	0.33483	0.60867	0.39259	0.81062	0	0	0	2.77237	0	0	0	0.16273	0.00215	0	0	0.70174	0	0	0	0	0	0	0.00074	0	0.00315	0.00823	0	0.31934	0	0.0019	0	0.00178	0	0	0
S04bddce_timepoint2	0	0	0.00447	3e-05	0	0	0	0.0003	0	0	0	0	0	0	0	0	0	0	0	0	0	5.20963	0	0	0	0	0	0	0	0	0	0	0	0	0	0	0	0	0.0652	0	0.07841	2.70564	0	5e-05	0	0	0	0	12.3254
Sb5f8dbb_timepoint2	0	0	0	0	0	0	0.00194	0	0.00425	0	0	0	0	0	0.53227	0	0	0	0	0.0082	0	2.89616	0	0	0	0	0.02174	0	0.00564	0	0	0	0	0	0.00365	0	0	0.00992	0.00658	0	0.02929	2.26455	0	0.0088	0	0.0064	0	0	0
Sefe71fe_timepoint2	0	0.00114	0	0.00134	0	0.00843	0	0.00242	0.01576	0	0	0	0.0028	0.08121	0	0.39383	0	0	0	0.00475	0	0.01033	0.27299	0.06434	0	0	0.03293	0	0	0.57753	0.0032	0	0	0	0.02218	0.00079	0.00129	2e-05	0	0.0257	0	0.24734	0.11375	0	0.0013	0.0027	0.00044	0.00387	0.00543
Sc19dd60_timepoint2	0.11864	0	0.01838	0.04647	0	0.00111	0	0.0133	0	0.00513	0.03008	0.00093	0.33968	0.23777	0.01402	0.03078	0	0.25985	0	0.004	0.15721	3.29919	0.0887	0.49935	0.04167	0	0	0.00129	0.00075	0.05356	0.0003	0	0	0	0.00361	0	0	0	0	0.01195	0	0.16082	0.37806	0.00084	0	0.00045	0	0.33578	0
Se65a5ba_timepoint2	0	0	0	0.00697	0.00559	0.00259	0.00942	0	0.00731	0	0	0.00024	0.07206	1.29031	0.0294	0.19971	0	0.14801	0.08925	0.00095	0.23105	0.85554	0.07244	0.13228	0	0	0	0.02306	0	0.29703	0.00122	0	0	0	0.00117	0	0.00119	0	0.03175	0.02343	0	0.03423	0	0	0	0.00093	0	0.15784	0.20956
S50de03d_timepoint2	0	0	0	0	0	0.00116	0	0	0.00104	0.00084	0.00105	0.00039	0.0677	0.25297	0	0.11413	0	0.1379	0.05905	0.03032	0.22957	0.98184	0	0.16866	0.04776	0	0	0	0.00842	0.81295	0.01948	0	0.00245	0.00076	0	0	0.00085	0.00132	0	0	0	0.52464	0.14322	0	0	0.00317	0.00075	0.31898	0
S4cbbc0e_timepoint2	5.01776	0	0	0.00192	0	0.00092	0	0	0.00095	0	0	0	0	0.21244	0.31127	0	0	0.02846	0	0.00731	0	0	0	0	0	0	0.15151	0	0	0.39533	0.01482	0	0	0	0	0	0	0	0	0	0	0.11447	0.35967	0	0	0	0	0.51956	0
S4a4167a_timepoint2	0.62092	0	0	0.0118	0.00266	0.01266	0.0019	0	0.00181	0	0	0.00391	0.00967	0.02577	13.1188	0.1657	0	0.07912	0.1294	0.12343	5.84394	2.66303	0.04852	0.16091	0.08361	0	0.0134	0.05065	0	0.09512	0	0	0	0	0	0	0.00019	0.00287	0.02074	0	0	0.0423	0.00615	0.11769	0	0	0.00625	1.9537	0.22842
Sbded73a_timepoint2	0	0	0	0	0	0.00263	0.00832	0	0.00118	0.00153	0	0.00023	0.11628	0.40607	0.00434	0.10341	0	0.00504	0.03145	0.00792	0	1.8273	0	0.12604	0	0	0	0	0	0.22209	0.25754	0	0	0	0	0	0.00065	0	0.00348	0	0	0.64569	0.18033	0.00091	0	0.00112	0	0	0.09721
Sb8cb649_timepoint2	0	0	0	0	0	0	0	0.00219	0.00577	0.00387	0.00887	0	0.11857	0.62942	0	0.25517	0	0.01864	0.00895	0	0.32863	1.1353	0.01621	0.1568	0	0	0	0	0.00125	0.28931	0.19305	0	0.00744	0.00925	0	0	0	0	0.00655	0.00763	0	0.75519	0.02758	0	0	0.00361	0.00028	0.19761	0.00302
Sd22efc2_timepoint2	0	0	0	0	0	0	0	0	0.00086	0	0	0	0.23257	0.63449	0.31633	0	0	0.50413	0.10085	0.03499	0.31279	5.24659	0	0.91176	0	0	0	0	0	0.82228	0.01249	0	0	0	0	0	0.00024	6e-05	0.00932	0.02622	0	0.43315	0.14787	0.00289	0	0	0	0	0
Sc712d2d_timepoint2	0	0	0.0069	0.00062	0	0.00109	0	0.01164	0	0.00119	0	0	0	0.63517	0.00494	0	0	0	0	0	0	0	0	0.47311	0	0	0	0	0	0	0	0	0	0	0	0	0	0	0.17455	0	0	0.41238	0	0.0036	0.0002	0	0	0	0
Sbaca4e8_timepoint2	0	0	0	0	0	0.00275	0.00212	0	0	0	0	0.00158	0.08859	0.14302	0	0	0.10165	0.09452	0.06934	0.005	0.01045	0.97668	0.03621	0.03241	0	0	0	0	0.00021	0.58371	0.01349	0	0.00033	0	0	0.00289	0	0.00025	0.01552	0.0096	0	0.75791	0.03999	0	0	0.00198	0.00087	0.0466	0.04963
Scca76b0_timepoint2	0	0	0	0.00054	0.00046	0.00226	0	0	0	0	0.00657	0.00192	0.16482	0.31221	1.5733	0.40259	0	0	0.14798	0	0.02475	3.05956	0.0178	0.42443	0	0	0	0	0	0.55731	0.18056	0	0	0	0.01045	0	8e-05	0	0.00467	0.0142	0	1.43911	0	0.00633	0	0.00256	0.00381	0.44626	0.00043
Sb2551fd_timepoint2	1.94126	0	0	0	0	0	0	0	0	0	0.00058	0	0	0.16253	1.23318	0	0	1.08402	0	0	1.08678	3.99637	0	0.51727	0	0	0	0	0.00776	0.78232	0.00472	0	0.00453	0	0	0	0	0	0	0	0.00543	0.42612	0	0.01638	0	0	0	0	0
S0d688b3_timepoint2	0	0	0	0	0	0	0	0	0	4e-05	0.00087	0	0.3913	0.13577	2.93071	0.04125	0	0.22153	0.0674	0.09853	1.34868	1.99069	0	0.24016	0	0	0	0	0	0.44514	0.05248	0	0	0	0	0	0.00677	0	0.01444	0.01231	0	0.96621	0.13858	0.01495	0	0.00117	0	0	0
S70f6602_timepoint2	0	0	0.01507	0.00422	0	0.00252	0.01871	0	0.00449	0.00045	0.0008	0.00071	0.0463	0.06504	0.34497	0.40472	0	0.06271	0.04003	0.3884	0.04232	2.81298	0.01293	0.82467	0	0	0	0.00075	0	0.74254	0.30453	0	0	0	0	0.00165	0.0087	0	0.02331	0.00535	0	0.45411	0.05082	0.00097	0	0.00887	0	0.49198	0.12923
S0110c72_timepoint2	0	0	0	0	0	0.05333	0	0	0	0	0	0	0	0.13431	2.59602	0	0	0.2982	0.16535	0	0	0.60344	0.13974	0.61655	0	0	0	0.00227	0	0.54086	0.00299	0	0	0	0	0	0.00209	0	0	0.00199	0	0.0515	0.24999	0.07333	0	0.00437	0	0.43051	0
Scdbfb9d_timepoint2	0.0029	0	0.00115	0	0	0	0	0	0	0	0	0.00068	0.00099	0.42569	0.11033	0	0	0.1327	0	0	0.64366	0	0	0	0	0	0	0	0	1.33806	0.02911	0	0.00408	0	0	0	0	0.00876	0	0	0.02255	2.84716	0	0.0445	0	0.00075	0	0	0
S9dfd050_timepoint2	0	0	0	0.00108	0	0	0.00281	0.00017	0.00254	0	0	0	0.08701	0.14273	0.02544	0.26165	0	0.68713	0.01272	0	0.75979	2.20945	0	0.25984	0.17295	0	0	0	0	0.48953	0.05913	0	0	0	0	0	0.00089	0	0.02532	0.00656	0	0.72841	0	0.00169	0	0.0026	0.00291	0.5526	0.48262
S81ff952_timepoint2	0	0.00045	0	0.00182	0	0	0.00473	0.01527	0.00095	0.00182	0	0	0.13054	0.32	0	0.05026	0	0.19322	0.01786	0.00076	0.02825	1.33669	0.02681	0.5404	0	0	0	0	0	1.02586	0.00842	0	0	0	0	0	0.00021	0	0	0.01132	0	3.5705	0.03641	0	0	0.00015	0	0.50066	2.01536
S14e664f_timepoint2	0	3e-05	0.00117	0.00121	0	0.01042	0	0	0.04086	0.00249	0.01266	0	0.00935	0.23773	0	1.0723	0	0	0	0.02298	0	0.02869	0.50432	0.27858	0	0	0.00393	0	0	0.01337	0	0	0	0	0.00572	0.01057	0.01229	0	0.00516	0.01049	0	0.00292	0.15873	0	0.00194	0.00789	0	0	0.00019
S9deb4a6_timepoint2	0	0	0	0	0	0.00296	0	0	0	0	0	0.00056	0.1506	0.06708	2.04268	0.62867	0	0.08515	0.03474	0	4.58054	2.02767	0	0.98836	0.1516	0	0	0	0	1.25715	0.59148	0.00434	0	0	0	0	0.00645	0	0.02895	0.00349	0	0.25098	0.01631	0.00551	0	0.00285	0	2.56649	0.00034
S90b6215_timepoint2	0	0.0077	0.00192	0.00089	0.00118	0.00435	0.00669	0	0	0.00285	0	0	0	0.09826	0	0	0	0	0	0	0	0.44033	0	0	0	0	0	0	0	0.63292	0.00911	0	0	0	0	0	0	0	0	0.00115	0	1.23632	0	0	0	0	0	0	0.06718
Sc77a35c_timepoint2	0	0	0	0	0	0.00025	0	0	0	0	0	0	0.00688	0.21522	0.01802	0.07837	0	0.00306	0.0005	0.00208	0.08899	0.96499	0.01012	0.09089	0.00693	0	0.01477	0	0	0.70755	0.01327	0	0	0	0	0	0.00051	3e-05	0	0.01148	0	0.52414	0.00999	0	0	0.00143	0.00012	0.1282	0.01331
S194f90c_timepoint2	0	0	0	0.00143	0	0.00144	0	0	0	0.00094	0.01099	0	0.00656	0.78325	0.67242	0.3729	0	0.3046	0.15621	0.03769	2.38973	3.41915	0.08221	1.66606	1.53896	0	0.0551	0	0	0.04431	0	0	0	0	0	0	0.00804	0	0.00945	0.01446	0	0.05486	0.58743	0	0.00251	0.01203	0	0.2726	0.55057
S1e39f80_timepoint2	0	0	0	0	0	0.00181	0	0	0	0	0	0.00298	0.2899	0.39266	0.567	0	0	0.34852	0	0	0.32663	2.66281	0	0	0	0	0	0	0	0.06639	0.00767	0	0	0	0	0	0.00553	0	0.00279	0.03379	0	0.1207	0.06964	0.00084	0	0.00014	0	0.07413	0.01465
S5d36dbc_timepoint2	0	0	0.00045	0.0014	0	0.00219	0	0	0	0.00529	0.00318	0	0.05795	0.1318	0	0.22987	0	0.29927	0.05507	0	0.62206	1.6066	0	0.4166	0	0	0	0	0.00122	0.96948	0.11089	0.001	0	0.00918	0	0.0006	0.00097	0.00017	0	0.02004	0	0.98864	0.15129	0.00162	0.00246	0.00175	0	0.46793	0
S3ea04a8_timepoint2	0	0	0.0085	0.00113	0	0.00382	0	0.01079	0.00416	0.00415	0.00221	0	0.01493	0.1249	0.00434	0.3791	0	0.04494	0.08143	0.01584	0.2052	0.71684	0	0.36818	0.37986	0.00422	0	0	0	0.52181	0	0	0	0	0	0	0.00096	0	0.00014	0	0	0.12501	0	0.02614	0.00224	0.01266	0	0.36185	0.03277
S218bbeb_timepoint2	0	0.00011	0	0	0.00084	0.0039	0.0005	0	0	0	0.00231	0.00362	0.17505	0.0157	1.04511	0.80892	0	0.1035	0.65181	0.4284	0.18211	3.00037	0.15279	1.68943	0.03162	0	0	0	0	0.13925	0.03637	0.00176	0	0	0	0.02686	0.00568	0.00103	0.08575	4e-05	0	0.31634	0.00185	0.00114	0	0.01623	0.00556	0.1479	0.25499
Sc99e873_timepoint2	0	6e-05	0	0	0	6e-05	0	0	0	0	0	0.00048	0.01718	0.11678	0.12763	0	0	0.20703	0.1848	0.05655	0.20969	0	0.07358	0.34911	0	0	0	0	7e-05	0.6081	0	0	0	0	0.0016	0	0	0.00226	0.00467	0	0	1.14576	0.07286	0	0	0	0	0.13117	0.08853
S6002f6d_timepoint2	0	0	0	0	0	0	0	0	0.001	0.00044	0	0	0.1272	0.07988	1.09654	0.36921	0.76047	0.71959	0.14692	0.01329	0.04449	2.3358	0.0648	0.08536	0	0	0	0.00166	0	0.3995	0.3585	0	0	0	0	0	0.00047	0	0.00926	0.00302	0	0.56155	0.01373	0	0.00247	0.00319	0.00071	0.38054	0.05836
S0dea09a_timepoint2	0	0.00161	0	0	0.0014	0.00713	0	0.00046	0.00499	0.0014	0.00734	0.00359	0	0.0312	0.73911	0	0	1.33336	0.82965	0	0	4.57638	0	0.84047	0	0	0	0	0	0.49383	0.71162	0.00018	0	0	0	0	0.00266	0.00567	0.03819	0.01798	0.03329	1.21924	0.0389	0.00967	0.00325	0.00406	0	0	1.29174
S3e4dd7a_timepoint2	0	0.00097	0	0	0	0.00275	0.01767	0	0.00613	0.00097	0	0	0.10764	0.01901	0.60394	0.00303	0	0.71629	0.1593	0.16121	0.606	1.39102	0	0.38224	0	0	0	0	0	0.13561	0.20689	0	0	0	0.00401	0	0.00031	0.00014	0	0.00139	0	0.7364	0.08491	0.0249	0	0.00489	0.00176	0.01982	0.00659
S318071d_timepoint2	0	0	0	0.00164	0	0.00147	0	0	0.00065	0.00026	0	0	0.03669	0.34412	0.00509	0.05626	0	0.02312	0	0	0.50836	0.83153	0	0.01612	0	0	0	0.00021	0.00171	0.87693	0.30282	0	0	0	0	0.002	0.00095	0	0.00025	0.00863	0	2.03514	0.03763	0	0	0	0	0	1.50681
S14765d5_timepoint2	0	0	0	0	0	0	0	0	0.00208	0	0	0	0.07159	0.24783	0.90943	0.20644	0	1.66172	0.0469	0.01622	0.04818	2.58244	0.22546	0.48057	0	0	0	0	0	0.83564	0.38822	0	0	0	0	0	0.00148	0.0013	0.01101	0.01207	0	0.56914	0.34216	0	0.00416	0.00619	0	0.10398	0
S192dc11_timepoint2	0	0	0	4e-05	0	0	0	0	0	0.01016	0.00242	0	0.25017	0.2585	0.04401	0.04063	0	0.0078	0	0	0.06173	0.40302	0	0.11735	0	0	0.06825	0	0.03422	0.93846	0	0	0.00125	0.01451	0	0	0	0	0.00233	0.00785	0	1.12392	0.02357	0	0	0	0	0	0.10898
S1139e8b_timepoint2	0	0	0	0	0	0	0	0	0	0.00119	0	0.00143	0	0.34597	0.58518	0.01264	0	0.00927	0	0	0	0.02675	0.19905	0.06785	0	0	0.02864	0	0	0.02819	0.66907	0	0	0	0.00863	0	0	0	0	0.00823	0	0.06414	0.08759	0	0	0.00458	0	0	0.00123
S3b0a8f8_timepoint2	0	0.00267	0	0.02247	0.00125	0.00636	0.00841	0.00168	0.05227	0.00971	0.00512	0.00424	0.72244	0.28475	0.74348	0	0	0.09073	0.0582	0.19858	0.29111	2.318	0	0.22836	0.21177	0	0	0	0	0.31888	0	0	0	0	0	0	0.00085	0	0.00045	0.00415	0	0.30232	0	0	0	0.00941	0	0.24658	0
Sf1fb865_timepoint2	0.81917	0	0	0.1125	0.0024	0.03486	0	0	0	0.06856	0.07813	0	0.04834	0.31601	0.27132	0.39578	0	0	0.05271	0	0.083	1.63249	0.12796	0.75821	0	0	0	0.03249	0	0.16275	0.22063	0	0	0	0	0	0	0.00075	0	0.00859	0	0.32274	0.38375	0.00145	0	0.00257	0	0.87504	0.14827
Sd7ea510_timepoint2	0	0	0	0.00338	0.00034	0.02732	0.04344	0	0	0.02071	0.00263	0	0.02254	0.09743	2.45658	0	0	1.91524	0.18239	0	2.3641	1.08467	0	0	0	0.11019	0	0.10897	0	0.35916	0.28211	0	0	0	0	0	0	0.00107	0.00669	0.02191	0	0.15203	0.1532	0.00387	0	0.00512	0	0.45227	0.05467
Sae73081_timepoint2	1.48363	0.00023	0	0.00168	0.00046	0.04199	0	0	0	0	0	0.0042	0.00047	0.13768	0.00306	0	0	0	0	0	0	2.65731	0	0.00134	0	0	0	0	0	0.00167	0.70447	0	0	0	0	0	0	0	0	0	0.00015	0.0082	0.21574	0	0	0	0	1.63415	0
S37a4684_timepoint2	0	0.00182	0.15297	0.00407	0.00054	0.00993	0	0.00527	0.02541	0.01258	0.0106	0.00471	0.24686	0.36382	1.70153	0.11532	0.13011	0.19538	0.11526	0	0.18308	1.72142	0	0.68344	0	0	0	0.27194	0.00022	0.14233	0	6e-05	0	0	0.00405	0.0072	0.00142	0.00054	0.00403	0.00836	0	2.46321	0.02775	0.00534	0	0.00792	0.00429	0.74768	0.08046
S4b6c5d2_timepoint2	0	0	0.01494	0	0	0.00245	0.00416	0.00098	0	0	0.00913	0.00024	0.06163	0.13743	0.11638	0.33998	0	0.02879	0.12186	0.02287	0.8158	1.23026	0.0189	0.17372	0	0	0	0.00144	0.00052	0.85412	0	0	0	0	0.00466	0	0.00045	0.00029	0.00896	0.0047	0	0.83854	0.10318	0	0.00141	0.00356	0.00086	0.24709	0.81813
Sdae7450_timepoint2	0	0	0	3e-05	0	0	0.00217	0	0.00378	0.00738	0	0	0.12822	0.10695	0.59841	0.15296	0	0.01584	0.00237	0.26998	0.04922	1.26794	0	0.17079	0.03787	0	0	0	0	0.63356	0.002	0	0	0	0.00044	0	0.00053	0	0.03156	0.00123	0	0.11417	0.00228	0	0	0	0	0.14936	0.23686
Sdc48080_timepoint2	0	0	0.00257	0	0	0.00013	0	0	0	0.00068	0.00515	0	0.00126	0.25418	0.00694	0.07359	0	0.36474	0.0104	0	0.18699	0.28348	0.0078	0.06177	0.04619	0	0	0	0	1.29542	0.0076	0	0	0	0	0	0	0	0	0.01071	0	1.35337	0.17496	0	0	0	0	0.27138	0.00897
S28c67be_timepoint2	0	0.0004	0.02511	0.03642	0	0.01643	0	0	0.00172	0.0362	0.03902	0	0.00124	0.10869	0.00468	0.06734	0.0551	0.11094	0	0.03023	0.08069	0.91968	0.00697	0.71356	0.08879	0	0	0	0	0.01784	0.24118	0	0	0	0	0	0.00025	0	0.00325	0.0035	0	0.04725	0.01544	0	0	0.00208	0	0.25627	0
Sece2cad_timepoint2	0	0	0	0.00444	0.00055	0.00817	0.01375	0	0	0.01046	0.04938	0	0.06532	0.41061	0	0.01308	0.41421	0.14117	0.08816	0.02015	0.07124	3.78713	0	0.19629	0	0	0	0.00421	0	1.38816	0	0	0	0	0	0	0	0	0	0	0	1.79901	0.33826	0.00091	0	0	0	0.57633	0.01614
Sf527fbe_timepoint2	0	0	0.00088	0.00035	0	0	0	0.00039	0.00242	0.00262	0	0	0.27568	0.80839	0.86912	0.0259	0	0.05026	0.13863	0.00514	0.08459	0.18088	0.10946	0.23449	0	0	0	0	0	0.69571	0.00148	0	0	0	0.01075	0	0.00033	0	0	0.01295	0	1.74958	0.16529	0	0	0.00116	0	0.93073	0.98271
S0eb557e_timepoint2	0.00654	0	0.00179	0	0	0.00319	0.0041	0	0	0	0	0	0.34652	0.12598	0.00305	0.1772	0	0.20258	0.10357	0	0.31364	2.72512	0.05389	0.41499	0	0	0	0.00616	0	0.92838	0.00258	0	0	0	0	0	0	0.00017	0.01032	0	0	1.1006	0.20179	0	0	0.00028	0	0.65953	0
S74fe4ab_timepoint2	0.01053	0	0	5e-05	0	0	8e-05	0	0	0	0	0	0	0.07019	0.21283	0.01797	0.00456	0.00187	0	0.01495	0.00395	0.77423	0.00381	0.18196	0	0	0.0176	0	0.00125	0.52647	0	0	0.00056	0	0	0	0.00081	0	0.00953	0	0	0.4822	0	0	0	0.00622	0	0.11348	0.01218
Sf48ab67_timepoint2	0	0	0	0.00797	0	0.00337	0	0	0	0	0	0	0.53159	0.22365	2.1343	0	0	0	0	0	0	0	0	0	0	0	0	0	0	0.67263	0	0	0	0	0	0	0	0.00414	0.02164	0	0.00916	1.19949	0	0.00746	0	0	0	0	7.71641
S3c2c72e_timepoint2	0	0.00137	0	0.00031	0	0.00323	0	0.00907	0.001	0.00078	0	0	0.05045	0.01796	0.73806	0.78177	0	0.62257	0.08261	0.0278	0.71767	2.2486	0.46434	1.3037	0	0	0	0	0.00891	1.37689	0	0	0	0	0.00075	0	0.00052	0	0	0.00615	0	0.41294	0.4914	0.00031	0	0.00341	0	0.17471	0.49506
S9b89344_timepoint2	0.80804	0	0	0.00044	0	0.00045	0	0	0.00585	0	0	0	0.04456	0.11946	0.90429	0.10629	0	0.06605	0.00217	0.04444	0.3973	1.00444	0.02962	0.142	0.03716	0	0.00938	0	0.0126	0.5431	0.00217	0.001	0.00553	0	0	0	0.0001	0	0	0.00426	0	0.07632	0.05051	0.0026	0	0.0005	0	0.15207	0.00039
S13b3f6f_timepoint2	0	0	0.00239	0.00482	0	0.00257	0	0	0	0.00302	0.00316	0	0.11794	0.09398	0.4558	0.2074	0	0.58715	0.09821	0	0.13515	2.31198	0	0.6695	0	0	0	0.01093	0.00146	0.28567	0.23667	0	0	0	0	0	0.00252	0	0.02279	0.01246	0	1.19729	0.095	0.00106	0	0.00173	2e-05	0.83486	0
S13b3d59_timepoint2	0	0	0.00243	0.0062	0	0.00524	0.02428	0	0	0.00139	0.00635	0.00108	0.06215	0.13878	0.09208	0.14649	0	0	0	0.02857	0.81812	1.27323	0.0335	0.0807	0	0	0	0	0.0028	0.97207	0.02257	0	0	0	0.00163	0	0.00205	0	0	0	0	1.54864	0.03164	0	0	0.00055	0	0.85428	0.25695
Sded0513_timepoint2	0	0.00243	0	0.00167	0.00704	0.00928	0	0.02252	0.04605	0.00905	0.03338	0.00233	0.03956	0.13101	1.83665	0.19246	0	0.1315	0.05523	0.01101	0.06895	1.76822	0.11206	0.24104	0.1079	0	0	0	0.00014	0.09968	0.43022	0	0	0	0.01069	0	0.0005	0.00228	0.03277	0	0	0.33945	0.00287	0.00345	0.0008	0.01921	0.00384	0.0715	0.05911
S12df423_timepoint2	0.01984	0	0	0	0	0.0006	0	0	0	0.00047	0.00084	0	0.03737	0.27485	1.75572	0	0	0.02641	0.04761	0.18349	0.94764	2.13445	0	0.52323	0	0	0	0	0	0.53994	0	0	0	0	0	0	0	0.00034	0.01014	0.00927	0	0.14384	0.02218	0.00068	0.00411	0.0052	0	0.12526	0.07496
[truncated: 696 more columns]

## Sheet: S2 GMM composition
sample/module	arabinoxylan degradation	fructan degradation	pectin degradation I	pectine degradation II	starch degradation	lactose degradation	lactose and galactose degradation	maltose degradation	melibiose degradation	sucrose degradation I	sucrose degradation II	trehalose degradation	allose degradation	arabinose degradation	fructose degradation	fucose degradation	galactose degradation	mannose degradation	rhamnose degradation	ribose degradation	xylose degradation	galacturonate degradation I	galacturonate degradation II	phenylalanine degradation	tryptophan degradation	tyrosine degradation I	tyrosine degradation II	aspartate degradation I	aspartate degradation II	glutamate degradation I	glutamate degradation II	glutamate degradation III	alanine degradation I	alanine degradation II	glycine degradation	isoleucine degradation	leucine degradation	methionine degradation I	methionine degradation II	proline degradation	valine degradation I	asparagine degradation	cysteine biosynthesis/homocysteine degradation	cysteine degradation I	cysteine degradation II	glutamine degradation I	glutamine degradation II	serine degradation	threonine degradation I
S61c0f74_timepoint1	34	8796497	29	1307732	0	0	23	9260769	57	5348521	4	37196666666667	0	16	3007235	36	387656	40	36479785	0	882247	0	0	16	2949539	28	38160895	33	29616175	31	8594597	33	457011	2	41043555	52	581517	28	854917	0	0	1	97133	32	50066185	0	385466	24	7003782
S557ff11_timepoint1	0	0	0	0	0	0	0	0	0	0	0	0	0	0	0	0	0	0	0	0	0	0	0	0	0	0	0	0	0	0	0	0	0	0	0	0	0	0	0	0	0	0	0	0	0	0	0	0	0
S6d2ebc4_timepoint1	27	138695	29	1966172	0	0	17	233279	71	442109	4	38446666666667	0	8241855	25	3506774	37	5910104	45	9854036	1	103791	13	802184175	21	9310294	25	81971	16	1608029	24	9041272	32	3657165	17	733183	5	31472185	29	2034137	19	9123502	0	0	8	326695	32	26536085	0
Se3450d3_timepoint1	27	3317978	38	835914	0	0	33	9785264	64	9593885	2	43234	0	7793035	21	655211	46	812121	40	3278787	0	11449492	0	15	7016547	20	1513773	4	45914055	28	1836839	24	773182	7	582555	0	94804925	18	16036165	12	65235	0	0	2	998647	0	0	326782	23
S4c7bea5_timepoint1	49	4483969	42	2355113	0	0	18	7043449	45	127915	4	73610866666667	0	703759	22	7645317	34	48095395	34	10027	1	3266733	0	22	2822023	23	7252417	12	3940121	38	371886	23	4218683	6	944271	0	72492535	30	12104685	10	7281994	0	0	1	57026	0	0	212188	39
S2b132b0_timepoint1	22	54849	18	6864429	0	0	8	8052251	59	9046232	0	3	9100297	32	2861886	21	7509203	13	516957	0	6	231765425	7	4246522	10	668294	15	46486205	13	7395213	25	373703	18	3239029	0	75179295	22	4557673	27	525465	0	0	6	254332	14	39116155	1	189998	12
S38b2e0d_timepoint1	29	436586	12	5920147	0	0	12	5138238	49	9114994	2	4804075	1	588398	34	7996319	14	2412566	14	37579475	0	1006545	4	952454	7	88154975	12	212837	10	3115984	14	9280687	12	2305991	7	6603212	1	4808859	11	96300935	10	3373913	0	11	6655254	1	366981	0	0
Se7016b4_timepoint1	43	65232	28	723732	0	0	10	3529793	84	1097311	0	34593895	0	5597342	31	5619696	27	7629249	17	1781046	2	734	0	11	128085	9	9628043	0	24	249289	20	534602	23	794829	0	15	3036825	27	6003235	0	0	2	76458	14	862905	0	470048	17	608609
Sd99630f_timepoint1	14	391814	18	1374723	0	0	8	6692858	23	7204448	2	73737868333333	1	9202988	30	795	14	7985368	9	5171049	0	2790556	0	7	43550495	10	7883131	9	5313916	15	38455247	15	6124781	9	951671	0	69045575	14	6612633	19	465383	0	9	45855735	3	4560214	0	0	429342
S1a66513_timepoint1	21	8613166	20	1431066	0	0	12	7627708	24	173722	2	3326043	1	7233795	16	16387	23	5959979	19	60252745	2	983793	9	16152715	9	15998865	16	1449202	8	6249513	22	5943536	14	4635684	9	5715852	4	39007375	9	40711125	14	725799	0	16	13216185	1	9754897	0	2
S9ebff15_timepoint1	6	3197667	31	615733	0	0	17	9773964	22	5798887	1	88847	0	10002965	17	7707297	32	613675	23	4299644	0	254795	7	927028225	6	1593098	14	8026	3	83928995	17	8925597	17	7050074	2	9258112	0	6015044	5	5396389	5	431528	0	0	0	5960194	0	0	223254
Sbe33a40_timepoint1	4	2540415	12	144745	0	3	821451	8	2348533	23	2056035	0	163775	1	794539	8	6143579	12	2083427	8	5754321	1	5704843	3	5815442	9	473117	3	176295	11	728646	9	7809681	6	9496148	10	5049941	2	4573225	11	61345395	6	2048781	0	0	10	72587	0	0
S46270b7_timepoint1	59	936567	27	3393779	0	0	26	37527	134	1006194	0	35642	1	8155879	88	4671608	25	86650985	14	2032147	0	347938	0	7	54082455	31	7494936	24	5830685	25	9063647	34	63202	20	261163	7	4200525	19	6980003	26	2678102	0	0	2	694936	17	811375	0	373803
Se37923a_timepoint1	34	3415668	26	7818012	0	0	20	839299	61	599636	0	0	4250555	42	5691383	21	4521285	18	54174225	0	452623	0	14	3085895	15	7359185	20	2399083	23	5146739	20	8233318	19	346552	6	56035305	29	720015	24	5814008	0	0	9	54972	18	364195	0	192023	22
S8bb66d4_timepoint1	16	2051458	21	6158042	0	0	11	44867	52	4809763	4	3680433333333	0	3445741	27	4351503	23	7194466	25	823089	0	154357	0	10	3847324	13	138102	7	3482355	21	489793	28	7675536	10	505012	0	18	7925778	17	7243053	0	0	3	33201	0	0	88617	23	582171
Sbda0d71_timepoint1	21	908507	12	763169	0	0	27	31107901	53	9933472	6	59156666666667	2	80298855	23	6963085	21	8588182	30	6869837	0	514857	14	7924065	21	9950897	7	8962541	9	5915636	12	9022847	22	79582	20	483486	2	12288465	29	867042	15	44383	0	15	85822525	7	808681	0	0
Sbe29366_timepoint1	10	1282101	16	6595	0	0	19	176822	22	4227437	1	44230333333333	0	44326535	10	2916354	17	1715055	20	466601	0	134424	0	11	11175772	6	21005	3	66875488	11	70557226	12	7730128	7	3603323	0	7800082	14	1772428	12	1787849	0	9	39826149	1	50478095	0	0	3849552
S59cd619_timepoint1	23	6287481	24	1139536	0	0	10	517033	45	5360692	1	38329333333333	0	38282375	20	17171	22	2088332	10	9332459	0	0	6	53860365	14	9623128	10	30323265	19	4563488	18	448221	7	489007	0	8551984	11	790329	22	1438249	0	0	2	222088	11	81040565	0	273649	17
Scbedd39_timepoint1	35	939071	15	1132083	0	0	10	5658461	98	9893264	1	4273937	0	50870485	44	1048777	15	9576426	13	84702495	0	462691	0	11	1254488	5	1217769	11	4336691	18	4869477	16	71333	16	76371	4	4853104	23	3445816	32	621554	0	12	39896415	3	393747	12	4248995	0
S848e86b_timepoint1	37	2415782	23	2919791	0	0	22	47699	66	8436875	0	770023333333333	1	2454605	55	3613312	24	9498758	19	52710625	0	0	12	37009055	18	522692	18	57195075	36	9950985	39	5172804	16	5323958	0	26	5559625	30	9349784	0	0	6	511244	19	9314903	0	505068	16	3034862
S87f253b_timepoint1	33	2309678	16	364146	0	0	5	7946074	59	4489001	1	73134666666667	0	912155	29	6271008	14	35699345	12	6775723	0	1847442	0	5	88146725	11	9735639	13	4214667	21	3569326	17	7073752	12	71048	2	76301	16	64296985	13	1705733	0	0	2	508747	0	0	234313	23
S9657b31_timepoint1	83	8443027	20	3239491	0	0	16	3354257	69	609986	1	139127	4	18514355	61	273617	26	7655385	19	8596028	0	578338	0	13	5751518	16	1386076	9	3460851	23	299619	31	866304	19	8676194	1	2925333	20	8360868	36	1482661	0	16	5532188	3	7389579	0	0	861651
S0a8fe6b_timepoint1	15	407938	30	797843	0	0	22	167311	40	216505	0	1	4358215	17	406559	32	3729269	29	63008475	0	167096	0	11	7237425	10	7612202	11	6250403	16	4230733	15	6792196	8	65372	3	7727844	16	1137194	20	2429853	0	0	8	278038	12	2494283	0	306563	14
S000751b_timepoint1	26	6966618	22	218293	0	0	44	751999	95	156819	0	888389	0	26	1463614	18	83762445	26	9864298	0	5643848	0	12	7437932	10	818688	8	602024	35	2057536	21	7036521	14	179812	1	40027	21	2984909	17	785166	0	0	1	602035	0	0	119433	11	916886
Sc6996f0_timepoint1	41	468766	25	752005	0	0	38	4632266	37	8673	0	1	199435	18	5139848	29	88681405	31	92511905	0	415707	0	6	235512	17	58654	10	87545015	15	824098	22	945551	14	37023	1	1159671	14	27031545	26	46395	0	0	3	313866	12	86340215	0	483774	13
Sf840324_timepoint1	35	8745564	22	8473138	0	0	24	9569	44	5013135	0	509556666666667	3	954108	28	984468	29	8089247	24	1773097	0	282216	0	15	28007335	11	7712314	11	8137579	11	8079756	17	4383787	28	124164	0	27	56941895	21	6170406	0	0	2	8969912	0	0	8271893	8	741612
Se1cf0ce_timepoint1	10	1836	17	5367546	0	0	8	8923069	20	6102286	5	95916826666667	0	602321	16	520666	18	17946385	13	36686005	0	166999	0	8	22913035	10	8938359	9	3185952	14	16867213	11	9538942	6	49078	1	78801185	9	77326545	9	7941504	0	0	0	7964042	0	0	135795	15
S8cead18_timepoint1	23	3015784	22	197405	0	0	11	8880151	84	8858146	1	1816333333333	0	94713905	34	780571	25	48014145	28	9405424	0	36264	0	10	51811692	13	387186	14	4091152	20	1615102	23	937235	12	390257	3	3255284	20	7748847	23	18346	0	0	4	98247782	13	4948026	0	392197
S21b4716_timepoint1	19	2099313	24	3100092	0	0	18	568864	58	1380405	4	3342	0	25	6825535	27	7673137	26	70469205	0	494137	0	16	45841615	8	136755	11	7927778	30	85420685	32	7088136	17	140336	3	99277	28	4773029	24	8502936	0	0	0	762998	15	53956655	0	245846	19
S0cd012e_timepoint1	18	887085	14	8161987	0	0	17	9874475	45	170639	0	2	8182485	43	1052936	15	44471325	10	9932199	0	987309	0	7	3125965	20	1005324	17	6522079	20	2104624	18	5315941	6	841875	6	44220835	15	954137	19	5454624	0	0	6	656068	12	19161465	0	297259	15
Se6c08fb_timepoint1	49	1426612	24	7546722	0	0	19	45798	40	3336343	0	7621156	0	29	4360771	21	6152793	19	9426401	0	4124907	0	16	755205	21	9738891	11	61339	22	918332	23	1961289	16	7004319	6	52010375	26	82010485	32	769029	0	0	0	674857	19	81016515	0	657257	14
Sc6332b3_timepoint1	43	359986	20	2898778	0	0	4	161336	135	943	3	87681583333333	0	626207545	43	9238426	26	33668225	17	1757958	0	710847	4	94497365	8	406058565	7	4163998	18	85805245	24	167385	17	8560154	19	473758	7	602691	30	5896715	13	2884233	0	0	3	51506	19	9691575	0
Sa8f8baf_timepoint1	53	5678216	27	7377604	0	0	18	982251	70	769988	0	3	26449	25	9903987	25	8471025	20	3779673	0	707997	0	16	35568965	18	569339	10	39408475	19	3446151	23	1942034	13	1846567	2	116005	25	4478045	31	3639398	0	0	1	5139872	20	7183164	0	481603	14
S7b2ccf8_timepoint1	24	575192	21	280353	0	0	11	15891	77	5083399	0	69770985	3	7242257	36	6409016	22	2837657	17	4987177	0	17912	0	13	76478075	7	92889	16	2610051	26	8128213	21	2932964	10	150219	0	18	5665875	22	803869	0	0	5	16335	0	0	401376	17	78193
S077bb0a_timepoint1	33	69208	29	86708	0	0	44	5906248	21	2104864	0	0	7118895	28	6689338	25	81312575	32	64447325	0	2799096	8	677563325	9	7939062	20	126127	7	2057566	27	658783	15	7744755	11	4691247	3	2468511	16	43222205	7	384739	0	0	7	159463	0	0	28	826798
Scccd9ed_timepoint1	21	1704612	36	81298	0	0	28	218	44	1315015	1	35754	0	1344127	37	9964864	35	7246407	31	400792	0	60422	0	10	239227	20	903107	13	491412	29	981041	31	2291364	18	1985315	0	22	8197764	31	455024	0	0	3	190433	0	0	513961	23	4345189
S39cbe52_timepoint1	84	679492	85	3037	0	0	7	2230312	274	9922	0	6206003	0	144	97773	14	87201145	0	0	8254791	0	39	37731865	32	675905	0	49	254146	86	237487	87	7461624	15	8911129	84	15009255	68	5680911	0	0	0	131024	0	0	65	1706	8	4139594	0
S39fe1d7_timepoint1	50	9064711	20	249241	0	0	9	3512869	135	6059937	3	48311883333333	0	518654	38	124675	16	9009715	19	826296	0	483974	0	9	5366863	12	2053328	16	8674416	23	3120315	18	2326601	14	7150318	0	25	9894785	20	636957	0	0	1	201893	17	6815375	0	444703	11
S141c7df_timepoint1	22	1842075	8	5215086	0	0	14	5195458	39	3078107	0	3195046	0	52650575	32	149403	6	3370293	2	504981	1	506561	3	547277	6	558342	6	943722	9	8077928	8	3274603	19	8838384	9	130321	3	7369631	24	660713	20	7283362	0	0	12	878584	16	20524125	0
S023c421_timepoint1	29	53782	29	5760526	0	0	24	5213513	50	60968	3	45576286666667	2	800471	30	240373	28	4352498	27	294447	0	953338	0	16	2088555	12	864559	15	7778517	24	541612	16	701266	11	925365	0	20	2515695	15	519447	0	0	4	23453	0	0	125914	22	501781
S3e3cfdb_timepoint1	16	773706	11	9750195	0	0	9	3694874	18	7759129	1	7893	0	382089	21	1463776	10	5613573	6	53918155	1	11414	5	10862485	7	687917	5	9793031	0	7	5316714	10	557174	14	491818	0	41393935	12	3547745	13	652586	0	0	0	803616	0	0	589298	7
S060d440_timepoint1	39	4878224	56	151457	0	0	13	6327173	58	541294	3	1712271	1	926979	30	35871	54	9113313	33	49980095	6	940066	0	6	96204175	23	3556071	10	364461	30	6478817	25	3749875	7	231531	4	7493207	11	23634465	17	9307805	0	0	2	19387	0	0	830992	26
S8378647_timepoint1	8	9888108	4	8953828	0	0	3	11738	34	283249	0	467756666666667	1	8027115	19	3812186	6	6441676	5	3390857	2	4456	0	14	853663	4	181042	5	572414	9	911163	12	491827	21	77303	2	25217705	15	596583	12	781944	0	0	3	596015	0	0	2141366	8
S0d92ff1_timepoint1	56	6510424	18	1006799	0	0	22	163249	88	7573806	1	64038666666667	2	2711126	79	89026	15	109072	10	5327812	0	101977	0	9	6643699	30	4114361	27	38895385	29	4402383	33	8478183	18	161308	4	8233865	26	45220205	29	1381468	0	0	2	347635	17	61094695	0	250153
S51647a6_timepoint1	65	6978222	37	3066796	0	0	20	154426	57	3801161	0	547733266666667	7	87296	50	2062377	27	971698	16	330416	0	375596	0	20	26867835	31	4165829	20	244519	28	152915	26	9987571	31	4477514	2	2536846	23	6211546	30	4875211	0	0	8	836412	17	5854165	0	739875
S8f1036c_timepoint1	31	242749	24	905312	0	0	22	904357	57	9196212	0	1	78549	31	957254	25	3072362	26	7171512	0	5783126	9	232724775	13	4908023	11	689807	8	95118415	25	6240626	22	4517733	15	168834	5	600385	23	13044845	19	7900729	0	18	25257565	6	695943	0	0	205416
S48d1b0b_timepoint1	22	7874	47	9326717	0	0	6	7637099	68	999657	0	765443	3	794296	36	5953882	35	73414325	26	32712815	0	355302	11	677042375	21	48198805	9	4733084	14	482319	39	5565605	13	8403124	12	349507	2	5861285	27	3331748	24	5323149	0	0	5	4562972	20	688535	0
S32ff08d_timepoint1	33	7001395	14	7826992	0	0	13	744234	48	8030456	0	722496666666667	0	16247145	14	7832179	12	5929542	13	2917556	0	0	2	8733315	8	32379854	0	14	81665	9	4541507	7	54597	0	13	16660595	11	473829	0	0	0	608204	7	83435935	0	151424	14	479093	1
Sc3614a3_timepoint1	27	438201	23	2967933	0	0	15	330557	85	1088961	0	921956666666667	1	1690295	35	129484	25	7745997	28	2524061	0	243653	0	9	48288655	15	365006	10	3668827	25	471327	18	5142718	9	198368	0	12	60955475	12	6210534	0	0	1	466187	0	0	201309	23	255114
Sba19d5b_timepoint1	16	323524	16	8052525	0	0	20	84795	51	1258456	3	8085135	2	965491	32	2006133	23	54589805	29	6505378	0	1012864	0	16	49432305	8	25013052	11	7594669	15	613796	21	1618097	13	5081379	2	55825655	19	199398	19	5148566	0	0	2	31659	13	4381736	0	3615927
S06bfa7e_timepoint1	19	600638	15	144756	0	0	20	954327	17	3149218	0	0	36	1028252	14	444327	17	5030979	0	788049	0	5	8535525	11	5040978	11	47936005	9	6871007	12	1275814	10	312543	0	10	917075	11	805203	0	0	0	332429	0	0	190657	7	470069	1	7688033
S1d75300_timepoint1	21	877323	15	9975039	0	0	27	6571418	33	202199	6	59382603333333	0	6545629	10	32371	23	74854465	27	3677993	0	165361	0	9	96460065	12	2139268	0	644341	11	3619077	20	460685	3	627835	1	69059995	11	84793735	11	3401473	0	0	0	337392	11	13625175	0	525536
Sd65f9a5_timepoint1	35	4382711	16	629279	0	0	9	267356	62	1108985	2	5386871666667	2	5054884	23	3239548	18	72565965	20	8220403	14	1851915	0	10	22392315	5	7086704	10	8420601	20	1199125	15	845705	9	1456265	1	90676175	17	79855445	29	9363339	0	9	17248045	5	93362887	9	27782645	0
S8c36a42_timepoint1	15	644357	26	741366	0	0	10	8445	59	1631191	0	821633333333333	0	3115576	21	922076	27	359144	19	7367855	0	754429	0	10	5966929	15	8391051	3	580501	20	4778032	37	6099511	15	69351	4	250805	16	9017917	29	8773945	0	0	1	1064538	12	9374608	0	894834
S7e2442f_timepoint1	21	1984807	20	4439775	0	0	5	6993311	54	5785544	0	754144	2	1887635	33	3757657	19	3242627	10	833531	3	582681	0	15	10281255	9	208995	11	82684	26	3388559	28	6840728	21	8882896	9	3597424	26	6347602	28	37752	0	0	5	256291	16	28191285	0	17955
Sb63721e_timepoint1	22	937733	24	1888524	0	0	14	581688	36	9069793	0	586941666666667	2	4375085	18	2912164	25	3085498	15	5250111	0	841336	2	992599925	8	1065628	13	1183834	4	5801398	18	9146428	6	423715	7	40816	2	3263916	8	81981435	8	3680833	0	0	12	2627256	0	0	474463
Se9613c1_timepoint1	49	465697	39	6140063	0	0	21	637981	42	1776218	2	37310333333333	2	2147237	29	4747169	44	33103565	24	84325695	0	627079	5	9552642	9	3048606	19	3120414	3	28517281	23	2650572	22	9150681	3	9422876	3	6387432	14	90437405	27	1254195	0	0	0	9435325	0	0	72541
Sdd743dd_timepoint1	9	4486734	21	5092227	0	0	14	4624412	46	143243	1	875076	0	790704	21	7929656	22	4052868	13	26336645	0	791871	0	6	185986	10	844296	6	829113	15	4241111	21	7428646	11	682897	0	10	44486865	15	9092616	0	0	1	385241	0	0	819289	13	2230413
S7f2f26d_timepoint1	24	8965469	15	597399	0	0	9	4182189	63	5495779	1	87260535	1	5045415	37	1693236	11	36627745	9	51607505	0	43937375	0	13	1942997	8	4157576	12	609171	16	1672807	20	964602	14	4467221	0	21	3044512	24	6565374	0	12	157464445	3	9008012	0	0	2404284	11
S61be2d3_timepoint1	25	5968	21	8945201	0	0	25	345304	52	3716904	1	84023666666667	0	39	4367192	20	13917095	20	2138923	0	0	12	41558125	12	304767	16	1342076	24	6993243	22	250684	13	616794	0	22	7900107	27	7800082	0	0	19	7358189	13	11106385	0	716016	11	8299728	6
S87bbd3b_timepoint1	19	920215	25	797236	0	0	9	823816	43	2541128	0	2459414	0	19	258545	22	456655	11	90898855	0	2510975	0	8	53611675	7	7235352	10	19077425	20	3404127	10	611625	10	19458	0	14	86568805	20	7488567	0	11	17921795	3	6328343	0	0	3145977	16	232174
S071e812_timepoint1	60	1472464	27	890463	0	0	25	11842	96	8813914	0	7456355	0	72145395	37	5493888	29	68597555	18	737845	0	697028	0	14	1146611	20	4191652	10	17616915	17	6203141	20	9369701	22	3298484	0	17	87648065	19	6426954	0	0	3	6727	17	1300869	0	762508	12
Sff3c644_timepoint1	26	6626646	38	3773595	0	0	21	39528	45	9654729	0	83254985	1	732979	20	1822119	30	3272911	22	3571526	0	382782	0	11	400984	15	582368	0	22	7806019	26	8335169	16	4554	2	7932918	13	5928244	21	9432093	0	0	2	610159	10	79943955	0	427254	21
Sd5109ff_timepoint1	32	1810179	23	9328594	0	0	29	424162	51	2597641	5	5843333333333	0	65697195	24	4696997	30	352383	36	1376172	0	61603	0	12	2043843	16	3801326	12	5690682	22	429223	31	350933	12	185508	1	14813335	21	44253435	17	4990786	0	0	4	57531915	16	26114655	1	77842
S659352e_timepoint1	42	2040593	21	237623	0	0	29	831596	28	7029094	0	0	57211945	18	9119377	18	71349435	24	8496924	0	119566	0	7	7124071	6	1028466	9	6983479	19	3769642	15	2939168	12	393631	0	85004305	12	925628	17	7219462	0	0	1	611494	8	9105821	0	284834	15
S5d469b8_timepoint1	70	9709187	22	219314	0	0	7	8882199	148	6941184	0	567913333333333	0	6442515	71	8210417	21	1454883	21	8070256	1	1887127	0	10	3863659	13	1203178	19	8908368	28	5225614	24	9461851	26	207172	0	30	24054145	37	1489315	0	0	1	582002	21	5811585	0	11272	15
S67bf3d4_timepoint1	28	5402418	23	4369899	0	0	24	23922	45	661795	3	91560696666667	0	30	676766	22	82812075	23	5185608	0	3729782	0	13	5510532	13	718636	15	8993922	16	6887164	31	3757974	22	508491	3	46648305	35	293974	21	483603	0	0	3	48582	0	0	671704	16	6947685
S1b18e5d_timepoint1	49	172706	46	7713273	0	0	11	435672	30	7831766	0	10239995	0	5139685	25	2179785	41	40132105	23	8890864	11	1956	0	0	23	546912	0	28	7795396	17	805432	9	823808	4	7882451	15	10159085	17	204966	0	0	0	73343	21	4799016	1	82678	24	3788995
S301ca82_timepoint1	23	2807306	27	8873144	0	0	8	270139	36	137783	0	708672933333333	0	804916	20	1920019	23	5097262	10	6703924	0	128135	0	8	4656879	9	4452853	0	19	868723	12	5184265	9	25538	0	12	55739	19	404404	0	0	8	14547	0	0	3290371	18	507849	4
Sf92b278_timepoint1	34	8967067	41	3746709	0	0	43	72328	36	6261271	0	53335455	0	991373	44	1066099	26	5008469	26	6423716	0	3242933	11	65681575	0	21	2668851	20	10953	27	556264	13	72799	29	87429	2	3042959	37	8276782	14	2085431	0	0	1	79406	21	4339615	0	730416
S0a8c1f9_timepoint1	58	1478055	27	714244	0	0	22	2884974	40	354408	2	55587	0	6294337	17	2785923	32	54921395	27	49156665	0	596849	0	11	7239049	16	79674539	3	59574485	17	957441	21	415755	7	650948	0	11	56880449	14	932939	0	0	1	294583	13	6621316	0	377576	18
S08b6850_timepoint1	50	1611144	36	18416	0	0	25	35118	176	5161393	0	1380109	0	256881	65	3836784	17	19552965	24	1077387	0	745791	7	372989975	20	4395834	3	6702877	20	94587625	31	5672213	29	5013771	35	6078	15	7225863	42	7700847	48	2385626	0	0	2	67945	22	88708245	0
Scc4832b_timepoint1	45	4275597	37	1126728	0	0	23	1591226	50	5601727	1	1213	0	46954475	27	3935634	47	25497205	57	3972713	0	774001	0	6	1994001	24	2887398	5	7184137	27	7984394	32	7931017	8	5674075	0	749479	11	83341225	17	467204	0	14	6494025	4	120634	14	57119525	0
S313a09d_timepoint1	32	5948502	15	9953265	0	0	50	420854	33	8082638	0	30530435	3	77634965	33	5006419	13	2383489	27	25387295	1	6729178	0	8	92913675	10	5843202	9	470840805	17	9204207	11	3169871	15	1087375	3	160602	17	88447685	18	9814666	0	0	4	1876453	10	16252975	0	286042
Se75f6ec_timepoint1	20	6975819	21	4733437	0	0	11	846493	48	6308033	0	950346666666667	0	750971	27	7236201	24	6146623	19	9016859	0	3956628	0	6	61337923	11	2364935	9	17622565	17	48657364	13	1635519	8	261844	3	155023555	10	5751906	14	64327461	0	0	3	2377949	0	0	3601467	16
Sff94642_timepoint1	18	753091	36	3442416	0	0	15	27431	64	700475	0	1	61274	30	1617771	34	3401202	25	7415539	0	0	17	1292855	9	8683012	11	4944763	21	3155311	24	358929	17	42057	5	9937998	20	81507	19	879203	0	0	1	9812449	17	3840185	0	1648952	19	4732305
Se868487_timepoint1	59	328269	29	98293	0	0	23	4457837	29	51883	0	333997	0	3609257	21	5729766	36	49779255	29	62762785	0	2165081	0	10	79969905	17	267314	10	42573555	21	36687821	16	3393085	9	109426	0	6427089	17	89595275	24	2779537	0	0	3	9199569	20	2783917	0	777005
S0635f26_timepoint1	28	9156915	20	1304394	0	0	18	658292	60	5223144	2	54659333333333	3	37664245	28	3640057	29	3745105	37	9444627	3	876133	0	16	922551	8	8491728	9	8632329	20	8760377	34	241729	18	343677	5	64739995	37	66316675	29	8239537	0	23	5559738	7	5536502	23	45633485	0
Sb2af426_timepoint1	63	1791995	27	689065	0	0	34	6676641	44	9696626	3	982641	0	875467	36	7550762	36	789571	28	863315	0	175662	0	11	1494418	31	767776	15	6999413	27	619663	40	1393435	13	9923028	0	26	40034285	20	346688	0	34	9236124	2	732818	0	0	140354	14
S35e1d11_timepoint1	25	5597298	17	2596697	0	0	14	1021328	41	8021306	0	88183	0	25951795	24	366209	16	33392905	12	3801893	1	68436	0	6	4766196	15	298435	14	9009942	24	7380355	14	2164885	5	618103	0	24	46111075	32	9155167	0	0	0	7483938	0	0	2149971	15	162466
Sf98f809_timepoint1	61	8984594	36	1025236	0	0	6	78218	57	3841914	0	54509825	0	4982236	55	9965764	16	60615285	19	9660873	0	7563795	0	0	7	7437266	27	3229344	24	5818016	47	695094	52	32187	15	6703431	47	36396265	58	9101716	0	0	0	28	6271325	0	722539	40	1505
Sd8e3a61_timepoint1	12	92403	8	7792175	0	0	20	546416	37	9041623	0	1	60294885	22	285174	15	177683485	20	147125235	0	30677	8	35684585	9	8191024	6	6243201	5	8888583	11	3185841	19	29063	9	342613	3	52349395	21	3662541	16	2476063	0	0	3	590226	0	0	544318	6
S06c23f7_timepoint1	16	3018372	24	816103	0	0	12	5658024	36	6204113	4	30626	0	9327212	18	1246663	29	51613945	20	7785718	0	18418293	0	12	9106228	8	8798476	9	66298505	17	36310339	21	6117028	10	6638563	1	2058408	17	3744426	13	908953	0	0	6	14108	17	4161838	0	983476
Sbb41c25_timepoint1	15	820488	15	396185	0	0	17	391763	51	3362721	0	1	425747	30	51391	18	345157	20	7051552	1	2578	0	12	536627	9	782711	0	19	4797888	18	650979	10	508642	1	56712215	13	2593605	26	722334	0	0	2	327755	0	0	1984832	16	455361	4
S69adbe4_timepoint1	20	642001	19	7223646	0	0	8	2192601	34	6125798	2	22647	0	8750425	19	2455307	17	86394615	16	55277	0	311886	0	8	7162825	6	5238944	10	459826	14	7995675	11	220825	6	16531	0	12	847436	16	666008	0	0	2	42871	9	753093	0	707304	15
Sa4c112c_timepoint1	31	6179598	22	4772953	0	0	16	321046	81	8707548	1	50177333333333	0	28	6371847	23	94168915	25	406083	0	2238971	0	15	9617858	10	219634	7	38429075	25	47760095	17	7970737	12	58741	2	6491421	12	22638215	14	3917759	0	0	9	49575	13	276367	0	739836	16
Scee4ade_timepoint1	26	3528706	20	7223836	0	0	11	343497	109	3216725	1	784232	0	97609555	21	739042	43	10239595	40	738081	0	475605	0	12	2761368	10	7735406	9	5418372	20	4203868	23	5496953	14	475576	7	12230075	19	4445507	21	5748521	0	39	326384	8	666164	0	0	496108
Sf6a7372_timepoint1	24	134744	15	1904632	0	0	30	5980407	46	53323	2	55965	1	34175235	29	7969144	27	85202485	34	52013885	1	74642	11	148621575	15	903535	15	7694684	11	4726867	17	5875458	25	9882397	11	74433	2	8517262	29	77101775	25	2566492	0	24	2830436	23	127022	24	2268836
Se517436_timepoint1	56	3135024	36	6749795	0	0	25	5592153	67	198618	0	52758	3	1858655	37	2653822	32	77742925	20	8338765	5	61503	0	13	3458515	17	5596873	0	25	8295302	24	267162	17	61091	1	86996805	24	5410591	30	31133	0	0	3	623455	22	47650355	0	40745	13
S3fb36b5_timepoint1	31	630505	15	7204412	0	0	14	982596	88	211918	1	2436	2	3369013	32	153218	17	2082661	13	539598	0	3	2587163	11	397829	9	90183	10	527227	21	1906597	17	6152839	18	791814	5	5358895	18	6173046	26	6223952	0	0	3	2390347	14	7976662	0	2455134
Safdda69_timepoint1	20	428735	14	48512	0	0	9	8514227	80	5699946	1	68141566666667	3	70545	31	6499557	13	1424102	19	891139	0	399349	0	11	8430549	1	7953172	0	18	2506906	28	6242596	17	842311	0	23	76922475	20	9509234	0	0	7	5459	0	0	13	620512	10	996823
Sf9737c9_timepoint1	25	8921821	20	33726261	0	0	1	7008523	52	5385971	3	31647	0	32	832288	10	4338097	7	15955805	0	7017502	0	11	5239071	3	80874758	19	1503792	10	6900851	37	3776116	39	2075905	1	12655075	27	9523861	25	285	0	0	0	4905161	0	3	67074	24	74387
S816a9c5_timepoint1	22	1298145	11	8394798	0	0	19	879267	53	3619043	2	20964	2	25148975	54	7201139	15	85967825	19	8798767	0	414761	0	8	22771095	18	3181002	23	5545214	27	3614016	30	9477669	14	56063	1	64819	20	2617006	30	9185916	0	0	9	322164	15	27735135	0	196384
S816c35a_timepoint1	21	8634488	45	5046953	0	0	16	8819	42	1926051	0	0	49871495	43	6891367	41	34054935	24	9718123	0	2054932	0	8	23902655	26	6321411	13	4189011	30	87940699	29	4750741	8	501401	2	509439	18	7934996	18	4652824	0	0	1	326413	16	368745	0	249981	29
Sedc3bec_timepoint1	32	8594542	21	9083381	0	0	10	385197	84	2673398	0	390744	0	75898595	52	3997176	21	1037736	10	68513955	0	372444	0	15	8008275	15	5292511	24	32494065	19	368096	29	642205	23	192008	4	2470203	26	424695	27	8842924	0	0	2	30256	14	8998297	1	36018
Sc81c3ef_timepoint1	14	102884	7	2523917	0	0	4	2812554	24	683861	3	382565	0	192331	9	464993	10	99707595	14	7417602	0	100857	0	7	489696	3	698571	11	7895582	11	67313	9	173367	4	914805	0	8	3232618	6	984716	0	0	1	800482	0	0	166834	12	430856
[truncated: 1,237 more rows]
[truncated: 153 more columns]

## Sheet: S3 PERMANOVA_univariate
Parameters	Tp1 Aitchinsons	TP1 Aitch Betadisper-anova	Tp2 Aitchinsons	TP2 Aitch Betadisper-anova
Age	0.001	N/A	0.001	N/A
Animal contact	0.007	ns	0.303	NA
BMI Prior	0.001	N/A	0.001	N/A
Diagnosed Endometriosis	0.211	NA	0.24	NA
[truncated: 42 more rows]

## Sheet: S4 PERMANOVA_obese+variable
Parameters	Tp1 Aitchinsons	TP1 Aitch Betadisper-anova	Tp2 Aitchinsons	TP2 Aitch Betadisper-anova
[truncated: 30 more rows]

[truncated: 10 more sheets: S5 differential taxa adjusted1 , S6 differential taxa adjusted1 , S7 differential taxa adjusted2 , S8 differential taxa adjusted2 , S9 differential GMM unadjusted , S10differential GMM adjusted1 , S11differential GMM adjusted2 , S12differential GMM unadjusted, S13differential GMM adjusted1 , S14differential GMM adjusted2 ]
